# Supplementary material for: The Genome of Lolium multiflorum Reveals the Genetic Architecture of Paraquat Resistance
Source: Mol Ecol. 2025 Apr 26;34(10):e17775. doi: 10.1111/mec.17775 (PMC12051776; doi:10.1111/mec.17775)
Supplement: Supplementary file 2 — Table S3.Genomic regions identified in GWAS and list of annotated genes. [file MEC-34-e17775-s003.xlsx]

## Sheet: Genomic regions identified in G
Chromosome	Start	End	Annotation
chr2	38383967	38384369	Protein of unknown function
chr2	38531964	38533806	Protein of unknown function
chr2	38508715	38508915	Protein of unknown function
chr2	38511978	38515377	Protein of unknown function
chr2	38442055	38445688	Protein of unknown function
chr2	38446339	38447209	Protein of unknown function
chr2	39451132	39452955	Protein of unknown function
chr2	39485943	39487361	Protein of unknown function
chr2	39124017	39126403	Protein of unknown function
chr2	39187016	39187451	Protein of unknown function
chr2	39531573	39535169	Protein of unknown function
chr2	39554887	39555961	Protein of unknown function
chr2	39582678	39585548	Protein of unknown function
chr2	39605925	39607299	Protein of unknown function
chr2	39660029	39660660	Protein of unknown function
chr2	39686380	39686786	Protein of unknown function
chr2	40257414	40264626	Protein of unknown function
chr2	40190519	40194331	Protein of unknown function
chr2	40272874	40274642	Protein of unknown function
chr2	40448818	40450247	Protein of unknown function
chr2	40425225	40425858	Protein of unknown function
chr2	42059484	42059848	Protein of unknown function
chr2	40169804	40173965	Protein of unknown function
chr2	40177841	40180312	Protein of unknown function
chr2	42109935	42110646	Protein of unknown function
chr2	42119066	42126566	Protein of unknown function
chr2	41388747	41388824	Protein of unknown function
chr2	39953221	39955635	Protein of unknown function
chr2	40035914	40036301	Protein of unknown function
chr2	39891943	39892998	Protein of unknown function
chr2	41917798	41922090	Protein of unknown function
chr2	41901806	41903474	Protein of unknown function
chr5	98809007	98823055	Protein of unknown function
chr5	99530111	99530610	Protein of unknown function
chr5	99961579	99964034	Protein of unknown function
chr5	98546296	98548248	Protein of unknown function
chr5	100290846	100291476	Protein of unknown function
chr5	100021549	100022418	Protein of unknown function
chr5	100026432	100030720	Protein of unknown function
chr5	100030453	100036546	Protein of unknown function
chr5	100602289	100602474	Protein of unknown function
chr5	100606078	100606320	Protein of unknown function
chr5	100640632	100644297	Protein of unknown function
chr5	101341152	101343526	Protein of unknown function
chr5	101682974	101685358	Protein of unknown function
chr5	101171963	101172352	Protein of unknown function
chr5	102180061	102186605	Protein of unknown function
chr5	101927767	101932064	Protein of unknown function
chr5	100976222	100990593	Protein of unknown function
chr5	102221481	102230581	Protein of unknown function
chr5	99403518	99404869	Protein of unknown function
chr5	100906630	100910994	Protein of unknown function
chr5	100933085	100941281	Protein of unknown function
chr5	99663684	99664424	Protein of unknown function
chr5	100272215	100274439	Protein of unknown function
chr5	100145607	100150849	Protein of unknown function
chr5	160718276	160722769	Protein of unknown function
chr5	160326766	160327447	Protein of unknown function
chr5	160331542	160332223	Protein of unknown function
chr5	160336317	160336998	Protein of unknown function
chr5	160341093	160341774	Protein of unknown function
chr5	161144501	161146530	Protein of unknown function
chr5	161777055	161782648	Protein of unknown function
chr5	162560120	162561972	Protein of unknown function
chr5	162666309	162667877	Protein of unknown function
chr5	161359369	161362372	Protein of unknown function
chr5	163000751	163003587	Protein of unknown function
chr5	163048075	163050557	Protein of unknown function
chr5	163755065	163757172	Protein of unknown function
chr5	161932724	161935617	Protein of unknown function
chr5	161946644	161947111	Protein of unknown function
chr5	162932787	162938580	Protein of unknown function
chr5	162977087	162989439	Protein of unknown function
chr5	162893757	162895037	Protein of unknown function
chr5	162313813	162314702	Protein of unknown function
chr5	162270405	162277608	Protein of unknown function
chr5	162277615	162290817	Protein of unknown function
chr5	162767231	162770363	Protein of unknown function
chr5	163311472	163311955	Protein of unknown function
chr5	163329704	163331360	Protein of unknown function
chr5	98724310	98727573	Similar to AATL1: Lysine histidine transporter-like 8 (Arabidopsis thaliana)
chr5	161190014	161191453	Similar to ACT3: Actin-3 (Oryza sativa subsp. japonica)
chr5	102021159	102025132	Similar to ALDH3H1: Aldehyde dehydrogenase family 3 member H1 (Arabidopsis thaliana)
chr2	41812229	41824976	Similar to ALY3: Protein ALWAYS EARLY 3 (Arabidopsis thaliana)
chr5	98978107	98981228	Similar to APUM12: Pumilio homolog 12 (Arabidopsis thaliana)
chr5	102025513	102031106	Similar to APX6: Probable L-ascorbate peroxidase 6%2C chloroplastic/mitochondrial (Oryza sativa subsp. japonica)
chr5	101851100	101854271	Similar to ASP1: Aspartic proteinase Asp1 (Oryza sativa subsp. japonica)
chr5	163761015	163765133	Similar to At1g08370: mRNA-decapping enzyme-like protein (Arabidopsis thaliana)
chr5	98686344	98690683	Similar to At2g16710: Iron-sulfur assembly protein IscA-like 1%2C mitochondrial (Arabidopsis thaliana)
chr2	40040059	40043028	Similar to At3g12260: NADH dehydrogenase [ubiquinone] 1 alpha subcomplex subunit 6 (Arabidopsis thaliana)
chr5	98362682	98364365	Similar to At3g47200: UPF0481 protein At3g47200 (Arabidopsis thaliana)
chr5	163664224	163665787	Similar to At3g47200: UPF0481 protein At3g47200 (Arabidopsis thaliana)
chr5	102061083	102064480	Similar to At5g64030: Probable methyltransferase PMT26 (Arabidopsis thaliana)
chr2	41958810	41961049	Similar to ATI2: ATG8-interacting protein 2 (Arabidopsis thaliana)
chr2	39557236	39559778	Similar to BGLU26: Beta-glucosidase 26 (Oryza sativa subsp. japonica)
chr2	39946172	39950613	Similar to CAMK1: Calcium/calmodulin-dependent serine/threonine-protein kinase 1 (Oryza sativa subsp. japonica)
chr5	163988402	163992732	Similar to CAT6: Cationic amino acid transporter 6%2C chloroplastic (Arabidopsis thaliana)
chr5	161722336	161725772	Similar to CBL6: Calcineurin B-like protein 6 (Oryza sativa subsp. japonica)
chr5	99771602	99772382	Similar to CBP: Citrate-binding protein (Hevea brasiliensis)
chr5	100598078	100598870	Similar to CBP: Citrate-binding protein (Hevea brasiliensis)
chr5	160317993	160318714	Similar to CBP: Citrate-binding protein (Hevea brasiliensis)
chr5	160288502	160288932	Similar to CBP: Citrate-binding protein (Hevea brasiliensis)
chr5	160448039	160448823	Similar to CBP: Citrate-binding protein (Hevea brasiliensis)
chr5	99605746	99610581	Similar to CBSCBSPB3: CBS domain-containing protein CBSCBSPB3 (Arabidopsis thaliana)
chr5	99783168	99789580	Similar to CCA1: CCA tRNA nucleotidyltransferase%2C mitochondrial (Candida glabrata)
chr2	39454129	39456801	Similar to CG2614: eEF1A lysine and N-terminal methyltransferase homolog (Drosophila melanogaster)
chr2	39510159	39515339	Similar to CHLH: Magnesium-chelatase subunit ChlH%2C chloroplastic (Oryza sativa subsp. indica)
chr2	41780025	41784441	Similar to CIPK21: CBL-interacting protein kinase 21 (Oryza sativa subsp. japonica)
chr5	98856020	98858546	Similar to CPK27: Calcium-dependent protein kinase 27 (Oryza sativa subsp. japonica)
chr2	39922628	39923698	Similar to CPN10: 10 kDa chaperonin%2C mitochondrial (Arabidopsis thaliana)
chr5	100049514	100056056	Similar to creC: Probable catabolite repression protein creC (Aspergillus niger (strain ATCC MYA-4892 / CBS 513.88 / FGSC A1513))
chr5	161356320	161357382	Similar to CRK5: Cysteine-rich receptor-like protein kinase 5 (Arabidopsis thaliana)
chr5	162406617	162407640	Similar to CSTF64: Cleavage stimulating factor 64 (Arabidopsis thaliana)
chr2	39418784	39428596	Similar to CXP%3B2-3: Serine carboxypeptidase II-3 (Hordeum vulgare)
chr2	39449766	39453054	Similar to CXP%3B2-3: Serine carboxypeptidase II-3 (Hordeum vulgare)
chr2	42134653	42142899	Similar to CYP709B2: Cytochrome P450 709B2 (Arabidopsis thaliana)
chr2	42124947	42127292	Similar to CYP709B2: Cytochrome P450 709B2 (Arabidopsis thaliana)
chr5	161195674	161201075	Similar to CYP72A616: Cytochrome P450 CYP72A616 (Paris polyphylla)
chr5	99708912	99716693	Similar to DBR: 2-alkenal reductase (NADP(+)-dependent) (Nicotiana tabacum)
chr5	98351169	98354722	Similar to Dcun1d2: DCN1-like protein 2 (Mus musculus)
chr2	39589749	39598765	Similar to DDB_G0274487: CTL-like protein DDB_G0274487 (Dictyostelium discoideum)
chr2	41987134	41999479	Similar to DIR5: Dirigent protein 5 (Arabidopsis thaliana)
chr2	41775579	41776808	Similar to Dnajb8: DnaJ homolog subfamily B member 8 (Mus musculus)
chr5	162047920	162054420	Similar to DTX10: Protein DETOXIFICATION 10 (Arabidopsis thaliana)
chr5	163192772	163196971	Similar to E2FA: Transcription factor E2FA (Arabidopsis thaliana)
chr2	40126283	40128658	Similar to EIF6-2: Eukaryotic translation initiation factor 6-2 (Arabidopsis thaliana)
chr5	162345902	162351598	Similar to EXO70A1: Exocyst complex component EXO70A1 (Arabidopsis thaliana)
chr5	99404960	99414786	Similar to FAAH: Fatty acid amide hydrolase (Arabidopsis thaliana)
chr5	160570891	160576342	Similar to fam135b: Protein FAM135B (Xenopus laevis)
chr5	99521134	99526448	Similar to FPP: Filament-like plant protein (Fragment) (Solanum lycopersicum)
chr5	100911333	100913809	Similar to FRS2: Protein FAR1-RELATED SEQUENCE 2 (Arabidopsis thaliana)
chr5	100977644	100982394	Similar to FRS5: Protein FAR1-RELATED SEQUENCE 5 (Arabidopsis thaliana)
chr5	160321756	160322672	Similar to FRS5: Protein FAR1-RELATED SEQUENCE 5 (Arabidopsis thaliana)
chr5	161979185	161984236	Similar to FRS5: Protein FAR1-RELATED SEQUENCE 5 (Arabidopsis thaliana)
chr5	99719246	99731509	Similar to FUT13: Alpha-(1%2C4)-fucosyltransferase (Arabidopsis thaliana)
chr2	39164320	39165088	Similar to GLYI4: Glyoxylase I 4 (Arabidopsis thaliana)
chr2	41656456	41661060	Similar to HASPIN: Serine/threonine-protein kinase haspin homolog (Arabidopsis thaliana)
chr5	162399266	162404005	Similar to HEMH: Ferrochelatase-2%2C chloroplastic (Hordeum vulgare)
chr2	40010008	40011840	Similar to HSFB4B: Heat stress transcription factor B-4b (Oryza sativa subsp. japonica)
chr5	163212437	163218910	Similar to HVA22J: HVA22-like protein j (Arabidopsis thaliana)
chr2	39913789	39915659	Similar to ILL4: IAA-amino acid hydrolase ILR1-like 4 (Oryza sativa subsp. japonica)
chr5	161639179	161643600	Similar to IQM1: IQ domain-containing protein IQM1 (Arabidopsis thaliana)
chr2	39411612	39416522	Similar to KAS12: 3-oxoacyl-[acyl-carrier-protein] synthase I%2C chloroplastic (Hordeum vulgare)
chr2	41640734	41652809	Similar to KIN12E: Kinesin-like protein KIN-12E (Oryza sativa subsp. japonica)
chr5	98558799	98560412	Similar to LCV3: Protein LIKE COV 3 (Arabidopsis thaliana)
chr5	98561045	98563954	Similar to LGALDH: L-galactose dehydrogenase (Arabidopsis thaliana)
chr5	162067502	162072364	Similar to LHW: Transcription factor LHW (Arabidopsis thaliana)
chr2	41738961	41742049	Similar to MARF1: Meiosis regulator and mRNA stability factor 1 (Homo sapiens)
chr2	41761056	41774241	Similar to MARF1: Meiosis regulator and mRNA stability factor 1 (Homo sapiens)
chr5	160425903	160428330	Similar to MED26C: Probable mediator of RNA polymerase II transcription subunit 26c (Arabidopsis thaliana)
chr5	164049724	164051373	Similar to MED7B: Mediator of RNA polymerase II transcription subunit 7b (Arabidopsis thaliana)
chr2	39924991	39926125	Similar to METTL21A: Protein N-lysine methyltransferase METTL21A (Homo sapiens)
chr2	38347778	38352440	Similar to MPAO1: Polyamine oxidase 1 (Zea mays)
chr5	101165957	101166958	Similar to MYB4: MYB-like transcription factor 4 (Petunia hybrida)
chr5	98887729	98891906	Similar to MYOB7: Myosin-binding protein 7 (Arabidopsis thaliana)
chr5	164240532	164241476	Similar to NAC090: NAC domain-containing protein 90 (Arabidopsis thaliana)
chr5	101711654	101713206	Similar to NIFU2: NifU-like protein 2%2C chloroplastic (Arabidopsis thaliana)
chr5	162257063	162258949	Similar to NPF5.10: Protein NRT1/ PTR FAMILY 5.10 (Arabidopsis thaliana)
chr2	41665221	41668073	Similar to NPSN13: Novel plant SNARE 13 (Arabidopsis thaliana)
chr5	100518523	100523463	Similar to OFUT9: O-fucosyltransferase 9 (Arabidopsis thaliana)
chr5	163882979	163891467	Similar to Os01g0281400: Coatomer subunit beta-2 (Oryza sativa subsp. japonica)
chr5	99669312	99670757	Similar to Os01g0871200: Zinc finger protein STOP1 homolog (Oryza sativa subsp. japonica)
chr2	38736445	38856332	Similar to Os03g0621600: Putative B3 domain-containing protein Os03g0621600 (Oryza sativa subsp. japonica)
chr5	102064992	102069927	Similar to Os03g0802700: DEAD-box ATP-dependent RNA helicase 27 (Oryza sativa subsp. japonica)
chr5	98676379	98681641	Similar to Os06g0265000: Asparagine synthetase [glutamine-hydrolyzing] 2 (Oryza sativa subsp. japonica)
chr2	38454414	38458351	Similar to Os07g0657900: Thioredoxin reductase NTRC (Oryza sativa subsp. japonica)
chr5	98399381	98409305	Similar to Os12g0481100: DEAD-box ATP-dependent RNA helicase 28 (Oryza sativa subsp. japonica)
chr2	40164194	40165785	Similar to pcp: Pyrrolidone-carboxylate peptidase (Escherichia fergusonii (strain ATCC 35469 / DSM 13698 / CCUG 18766 / IAM 14443 / JCM 21226 / LMG 7866 / NBRC 102419 / NCTC 12128 / CDC 0568-73))
chr2	41733915	41737543	Similar to PDK: [Pyruvate dehydrogenase (acetyl-transferring)] kinase%2C mitochondrial (Arabidopsis thaliana)
chr2	41551359	41552194	Similar to PER1: 1-Cys peroxiredoxin PER1 (Triticum aestivum)
chr2	40498903	40499974	Similar to PER2: Peroxidase 2 (Zea mays)
chr2	40692972	40699464	Similar to PER2: Peroxidase 2 (Zea mays)
chr2	40751344	40752415	Similar to PER2: Peroxidase 2 (Zea mays)
chr2	40327452	40339700	Similar to PER2: Peroxidase 2 (Zea mays)
chr2	40405104	40406455	Similar to PER2: Peroxidase 2 (Zea mays)
chr2	41522524	41528116	Similar to PER2: Peroxidase 2 (Zea mays)
chr2	40186523	40187615	Similar to PER2: Peroxidase 2 (Zea mays)
chr2	41350164	41356506	Similar to PER2: Peroxidase 2 (Zea mays)
chr2	41389321	41390148	Similar to PER2: Peroxidase 2 (Zea mays)
chr2	41393006	41394194	Similar to PER2: Peroxidase 2 (Zea mays)
chr2	41479372	41480659	Similar to PER2: Peroxidase 2 (Zea mays)
chr2	41259314	41266254	Similar to PER2: Peroxidase 2 (Zea mays)
chr5	160909857	160910714	Similar to Pol: LINE-1 retrotransposable element ORF2 protein (Mus musculus)
chr2	40120940	40123645	Similar to PRMT3: Probable protein arginine N-methyltransferase 3 (Oryza sativa subsp. japonica)
chr5	101132562	101137658	Similar to PTP1: Protein-tyrosine-phosphatase PTP1 (Arabidopsis thaliana)
chr2	39800665	39804140	Similar to PUB70: U-box domain-containing protein 70 (Oryza sativa subsp. japonica)
chr2	39886740	39891939	Similar to PUB70: U-box domain-containing protein 70 (Oryza sativa subsp. japonica)
chr5	161436360	161437430	Similar to QCR6-1: Cytochrome b-c1 complex subunit 6-1%2C mitochondrial (Arabidopsis thaliana)
chr5	102049231	102056757	Similar to Rf1: Protein Rf1%2C mitochondrial (Oryza sativa subsp. indica)
chr5	101735227	101738357	Similar to RFC2: Replication factor C subunit 2 (Oryza sativa subsp. japonica)
chr2	38437954	38440746	Similar to RPS9M: 30S ribosomal protein S9%2C mitochondrial (Arabidopsis thaliana)
chr5	98711655	98714749	Similar to SD18: Receptor-like serine/threonine-protein kinase SD1-8 (Arabidopsis thaliana)
chr2	39031579	39040660	Similar to SEC31B: Protein transport protein SEC31 homolog B (Arabidopsis thaliana)
chr5	99672906	99677758	Similar to Serine--tRNA ligase (Helianthus annuus)
chr5	162879662	162882750	Similar to SMXL3: Protein SMAX1-LIKE 3 (Arabidopsis thaliana)
chr5	163361955	163367391	Similar to SPBC29A10.10c: Uncharacterized ATP-dependent helicase C29A10.10c (Schizosaccharomyces pombe (strain 972 / ATCC 24843))
chr2	39515958	39518410	Similar to STL1: Probable glycosyltransferase STELLO1 (Arabidopsis thaliana)
chr5	161438622	161446140	Similar to STY8: Serine/threonine-protein kinase STY8 (Arabidopsis thaliana)
chr5	101746213	101753830	Similar to SWI3C: SWI/SNF complex subunit SWI3C homolog (Oryza sativa subsp. japonica)
chr5	163542195	163549195	Similar to TFIIB: Transcription initiation factor IIB (Oryza sativa subsp. japonica)
chr5	101699794	101705659	Similar to TMN1: Transmembrane 9 superfamily member 1 (Arabidopsis thaliana)
chr2	39230177	39242647	Similar to TPS26: Alpha-terpineol synthase%2C chloroplastic (Zea mays)
chr2	38534546	38536615	Similar to Trafd1: TRAF-type zinc finger domain-containing protein 1 (Mus musculus)
chr5	160723555	160726239	Similar to TULP14: Tubby-like F-box protein 14 (Oryza sativa subsp. japonica)
chr5	99994880	100001129	Similar to USP53: Inactive ubiquitin carboxyl-terminal hydrolase 53 (Homo sapiens)
chr5	99398814	99400912	Similar to VATP-P1: V-type proton ATPase 16 kDa proteolipid subunit (Avena sativa)
chr5	161578236	161581240	Similar to VIP1: Transcription factor VIP1 (Arabidopsis thaliana)
chr5	160554450	160562410	Similar to WDR48: WD repeat-containing protein 48 (Homo sapiens)
chr5	161730417	161733034	Similar to WNK9: Probable serine/threonine-protein kinase WNK9 (Oryza sativa subsp. japonica)
chr2	40028903	40032588	Similar to XK2: Xylulose kinase 2 (Arabidopsis thaliana)
chr2	40020711	40027661	Similar to ZCCHC10: Zinc finger CCHC domain-containing protein 10 (Homo sapiens)
chr2	40123905	40125542	Similar to ZEU1: Thymidylate kinase (Arabidopsis thaliana)
chr5	160550177	160551879	Similar to zmpB: Zinc metalloprotease ZmpB (Streptococcus pneumoniae serotype 4 (strain ATCC BAA-334 / TIGR4))
chr2	42044666	42056896	Similar to Zranb3: DNA annealing helicase and endonuclease ZRANB3 (Mus musculus)
