# Supplementary material for: The Genome of Lolium multiflorum Reveals the Genetic Architecture of Paraquat Resistance
Source: Mol Ecol. 2025 Apr 26;34(10):e17775. doi: 10.1111/mec.17775 (PMC12051776; doi:10.1111/mec.17775)
Supplement: Supplementary file 3 — Table S4.List of genes differentially expressed in the RNA‐seq experiment. [file MEC-34-e17775-s005.xlsx]

## Sheet: List of genes differentially ex
GeneName	Population	Chromosome	Start	End	Annotation	0HAT	3HAT	6HAT	24HAT	AveExpr	F	P.Value	adj.P.Val
LOLMU_00004916	popPRHC	chr4	288208939	288213249	IDN2: Protein INVOLVED IN DE NOVO 2 (Arabidopsis thaliana)	0.154428	-0.684808	1.11333	-3.97124	2.21456	9.42633	5.26644e-05	0.0203628
LOLMU_00005056	popPRHC	chr4	298275390	298277224	CGLD27: Protein CONSERVED IN THE GREEN LINEAGE AND DIATOMS 27%2C chloroplastic (Arabidopsis thaliana)	-0.232508	-0.39712	-0.520722	2.44332	8.31068	7.72313	0.000231137	0.0460088
LOLMU_00005621	popPRHC	chr4	330479634	330489093	RSH1: Putative GTP diphosphokinase RSH1%2C chloroplastic (Oryza sativa subsp. japonica)	0.0938577	0.388727	-0.528163	1.76766	8.60759	7.86181	0.000203781	0.0433537
LOLMU_00006534	popPRHC	chr4	375492205	375497736	Protein of unknown function	4.27772	3.74751	4.90977	5.00156	2.93594	23.6928	8.99779e-09	3.28359e-05
LOLMU_00008978	popPRHC	chr3	23176129	23178256	Protein of unknown function	2.74244	2.4977	5.13853	4.0885	3.54741	8.15633	0.000156482	0.0356908
LOLMU_00008996	popPRHC	chr3	24099445	24107906	LRK10L-2.1: LEAF RUST 10 DISEASE-RESISTANCE LOCUS RECEPTOR-LIKE PROTEIN KINASE-like 2.1 (Arabidopsis thaliana)	0.0244158	-2.5616	-0.558605	4.44244	4.35919	10.1158	3.00878e-05	0.0144753
LOLMU_00010198	popPRHC	chr3	89505199	89507048	CHIT5B: Class V chitinase CHIT5b (Medicago truncatula)	5.07966	1.92291	2.24536	2.62666	1.38691	10.3565	2.48667e-05	0.0129639
LOLMU_00011424	popPRHC	chr3	169130271	169144653	PES1: Phytyl ester synthase 1%2C chloroplastic (Arabidopsis thaliana)	-0.617604	3.28324	0.936142	4.67063	3.73366	8.61244	0.000104874	0.0282
LOLMU_00011447	popPRHC	chr3	172784993	172786559	RPS3: Small ribosomal subunit protein uS3m (Zea mays)	0.501729	-0.127364	-0.857546	-2.24764	8.65641	10.8061	1.75288e-05	0.0119941
LOLMU_00011587	popPRHC	chr3	199654665	199657362	CYP72A616: Cytochrome P450 CYP72A616 (Paris polyphylla)	-0.162382	0.159085	0.00810422	2.66684	8.45683	8.60439	0.000105608	0.0282
LOLMU_00012607	popPRHC	chr3	250645635	250646472	Protein of unknown function	-0.050519	0.299704	0.225594	3.3583	8.39742	10.1024	3.04103e-05	0.0144753
LOLMU_00012765	popPRHC	chr3	257582335	257590042	TUBB: Tubulin beta chain (Hordeum vulgare)	1.54726	-1.30306	1.37363	-2.78565	4.17921	8.08069	0.000167392	0.0374002
LOLMU_00013387	popPRHC	chr3	286420596	286426960	SAPK4: Serine/threonine-protein kinase SAPK4 (Oryza sativa subsp. japonica)	0.749106	0.307497	-0.796458	-2.44978	3.47113	7.87364	0.000201614	0.0433537
LOLMU_00013698	popPRHC	chr3	302443095	302451271	DCL3A: Endoribonuclease Dicer homolog 3a (Oryza sativa subsp. japonica)	-0.592318	0.642276	0.826333	-2.15562	4.10696	8.43878	0.000121984	0.0310577
LOLMU_00019262	popPRHC	chr2	227209424	227209948	Low molecular mass early light-inducible protein HV90%2C chloroplastic (Hordeum vulgare)	1.1172	-0.550769	4.20947	1.92423	0.425201	8.64674	0.000101808	0.0282
LOLMU_00019880	popPRHC	chr2	265541304	265545226	At5g23370: Putative GEM-like protein 8 (Arabidopsis thaliana)	0.761517	-1.60374	-1.79521	-3.89933	4.52482	8.92614	8.01203e-05	0.0240347
LOLMU_00020029	popPRHC	chr2	272099119	272102873	Protein of unknown function	-0.69643	1.41492	-0.786899	2.90251	2.53915	8.7996	8.92601e-05	0.0257163
LOLMU_00020256	popPRHC	chr2	283176321	283178766	IQD22: Protein IQ-DOMAIN 22 (Arabidopsis thaliana)	0.329735	-0.0761585	-3.08392	-2.48206	3.73538	8.21426	0.00014864	0.0346236
LOLMU_00020374	popPRHC	chr2	289561176	289564889	NFD4: Protein NUCLEAR FUSION DEFECTIVE 4 (Arabidopsis thaliana)	0.378605	0.640835	-0.611267	-2.57486	4.53695	9.41233	5.32781e-05	0.0203628
LOLMU_00021721	popPRHC	chr2	350925492	350937389	ACA5: Calcium-transporting ATPase 5%2C plasma membrane-type (Oryza sativa subsp. japonica)	0.387995	-0.196861	-0.405234	-2.48443	8.14017	9.73623	4.08427e-05	0.0171979
LOLMU_00021726	pop60	chr2	351345322	351346561	WRKY11: Probable WRKY transcription factor 11 (Arabidopsis thaliana)	0.0169748	-1.31373	-1.91619	-2.0435	3.32756	10.1046	4.01014e-05	0.039816
LOLMU_00022699	pop60	chr5	17849322	17857558	LECRK91: L-type lectin-domain containing receptor kinase IX.1 (Arabidopsis thaliana)	-4.05715	1.17193	1.83683	5.31861	1.81413	17.3676	3.81735e-07	0.00126284
LOLMU_00022943	popPRHC	chr5	28167718	28173826	APC5: Anaphase-promoting complex subunit 5 (Arabidopsis thaliana)	3.53966	2.34956	2.61175	2.39583	1.79847	11.2366	1.26363e-05	0.0098816
LOLMU_00022983	popPRHC	chr5	30465103	30467264	CYP81Q32: Cytochrome P450 81Q32 (Catharanthus roseus)	3.61609	1.43411	3.12872	2.28835	3.84622	14.4309	1.36447e-06	0.00213403
LOLMU_00023267	popPRHC	chr5	44440297	44450047	TRS130: Trafficking protein particle complex II-specific subunit 130 homolog (Oryza sativa subsp. japonica)	1.65004	0.582063	3.83802	1.40468	2.04413	9.10884	6.86428e-05	0.0227728
LOLMU_00023322	popPRHC	chr5	47470474	47479897	Protein of unknown function	2.3266	2.3333	3.62963	2.7804	0.922597	10.4835	2.25093e-05	0.0129639
LOLMU_00023376	pop60	chr5	50793524	50801101	At5g05200: Uncharacterized aarF domain-containing protein kinase At5g05200%2C chloroplastic (Arabidopsis thaliana)	1.2725	1.78755	1.88127	2.39352	7.44492	19.0236	1.59868e-07	0.00126284
LOLMU_00023376	popPRHC	chr5	50793524	50801101	At5g05200: Uncharacterized aarF domain-containing protein kinase At5g05200%2C chloroplastic (Arabidopsis thaliana)	5.5375	1.74418	6.32682	3.27424	5.0046	11.9578	7.41811e-06	0.00676779
LOLMU_00023407	pop60	chr5	52596356	52604901	VIL1: VIN3-like protein 1 (Arabidopsis thaliana)	0.505274	3.44073	1.78593	5.98346	3.74608	13.0943	4.85756e-06	0.0114347
LOLMU_00023414	pop60	chr5	52871205	52874361	At4g24930: Thylakoid lumenal 17.9 kDa protein%2C chloroplastic (Arabidopsis thaliana)	0.485932	3.17217	0.849257	7.22244	5.82571	10.4744	3.03274e-05	0.0358623
LOLMU_00023416	pop60	chr5	52914018	52918697	VIP6: Protein CTR9 homolog (Arabidopsis thaliana)	0.424115	2.97479	1.55234	5.16166	3.05851	10.4719	3.03851e-05	0.0358623
LOLMU_00023426	pop60	chr5	53714795	53719295	GSH2: Glutathione synthetase%2C chloroplastic (Brassica juncea)	0.905977	3.43261	1.86065	8.0865	4.25512	17.2709	4.02348e-07	0.00126284
LOLMU_00023426	popPRHC	chr5	53714795	53719295	GSH2: Glutathione synthetase%2C chloroplastic (Brassica juncea)	4.84473	1.79235	6.87085	4.34334	2.98429	26.2468	2.91608e-09	1.59626e-05
LOLMU_00023509	popPRHC	chr5	57991703	57995056	Protein of unknown function	2.59771	1.2338	3.2402	2.30098	0.987703	13.1241	3.25829e-06	0.00356718
LOLMU_00023777	popPRHC	chr5	76659908	76673180	TOC90: Translocase of chloroplast 90%2C chloroplastic (Arabidopsis thaliana)	3.94338	1.69129	1.82764	0.912222	1.16802	8.96913	7.72468e-05	0.0240347
LOLMU_00023884	popPRHC	chr5	99672906	99677758	Serine--tRNA ligase (Helianthus annuus)	1.22602	0.596042	0.90746	1.88406	5.49715	13.8867	1.94845e-06	0.00237018
LOLMU_00023957	popPRHC	chr5	104217184	104220736	VTC5: GDP-L-galactose phosphorylase 2 (Arabidopsis thaliana)	4.18298	2.08277	3.46293	4.39588	1.78701	10.6935	1.91186e-05	0.0123124
LOLMU_00023959	popPRHC	chr5	104401699	104402914	PPD4: PsbP domain-containing protein 4%2C chloroplastic (Arabidopsis thaliana)	-3.89211	-3.71767	-3.04695	1.74648	1.9531	10.8814	1.65452e-05	0.0119941
LOLMU_00024077	popPRHC	chr5	130912144	130918479	QS: Quinolinate synthase%2C chloroplastic (Oryza sativa subsp. japonica)	5.21982	1.15439	5.21495	1.36106	2.46401	14.6294	1.20074e-06	0.00213403
LOLMU_00024285	popPRHC	chr5	148998519	149003290	PVIP: OBERON-like protein (Nicotiana benthamiana)	-1.24503	-3.15541	-1.90846	-1.52023	2.05374	9.88442	3.62219e-05	0.0158623
LOLMU_00024304	popPRHC	chr5	150701611	150705542	RABGAP22: Rab GTPase-activating protein 22 (Arabidopsis thaliana)	-1.21071	-0.980039	-1.73627	-1.13965	5.01286	8.3241	0.000134897	0.032856
LOLMU_00024321	popPRHC	chr5	151483871	151485654	Protein of unknown function	3.46219	0.503772	3.26689	1.46538	0.916502	9.94278	3.45583e-05	0.0157644
LOLMU_00024368	popPRHC	chr5	154376536	154381539	PETs: Polyprotein of EF-Ts%2C chloroplastic (Arabidopsis thaliana)	2.67287	0.970868	3.13538	-1.25553	0.840577	11.429	1.09423e-05	0.00921507
LOLMU_00024396	pop60	chr5	155458246	155469413	At4g12770: Auxilin-related protein 2 (Arabidopsis thaliana)	-2.64425	-1.83002	-2.55938	-3.38939	4.08078	10.0352	4.22855e-05	0.039816
LOLMU_00024502	popPRHC	chr5	162257063	162258949	NPF5.10: Protein NRT1/ PTR FAMILY 5.10 (Arabidopsis thaliana)	3.05775	2.05217	1.74675	0.488146	6.0812	9.06761	7.10704e-05	0.0228847
LOLMU_00024706	popPRHC	chr5	183196826	183200690	Protein of unknown function	0.643535	-0.0753784	1.80801	3.13102	2.30709	9.20941	6.30843e-05	0.0227728
LOLMU_00024781	popPRHC	chr5	187560415	187563497	NOC3: Nucleolar complex-associated protein 3 (Arabidopsis thaliana)	1.43368	1.35233	3.2965	2.5008	1.36401	7.83092	0.000209562	0.0433537
LOLMU_00024812	popPRHC	chr5	189828084	189831121	TMEM230: Transmembrane protein 230 (Homo sapiens)	-2.67212	-2.57248	-2.75192	-1.12045	1.44715	8.91001	8.12281e-05	0.0240347
LOLMU_00025052	popPRHC	chr5	201241763	201246498	Protein of unknown function	-3.1493	-3.76687	-3.92662	-0.0127707	1.72789	18.4848	1.22265e-07	0.000334639
LOLMU_00025053	popPRHC	chr5	201253343	201257683	Protein of unknown function	2.43108	2.36316	3.32346	2.88137	2.16963	8.27526	0.000140834	0.0335184
LOLMU_00025062	popPRHC	chr5	201712860	201719444	Protein of unknown function	3.32162	3.25695	4.40258	2.771	2.74343	10.4815	2.25439e-05	0.0129639
LOLMU_00025064	popPRHC	chr5	201724171	201727500	Macrophage migration inhibitory factor homolog (Trichuris trichiura)	-4.08532	-4.32164	-2.93599	-0.755355	9.15282	10.3801	2.44088e-05	0.0129639
LOLMU_00025122	popPRHC	chr5	204767595	204768289	Protein of unknown function	4.79466	3.47283	5.52321	2.39732	3.41187	8.44453	0.000121372	0.0310577
LOLMU_00026825	popPRHC	chr5	295679384	295683603	BAG1: BAG family molecular chaperone regulator 1 (Arabidopsis thaliana)	1.11237	-1.01943	0.449807	-2.43636	4.47894	9.16672	6.53826e-05	0.0227728
LOLMU_00027542	popPRHC	chr5	328743880	328748338	CESA9: Cellulose synthase A catalytic subunit 9 [UDP-forming] (Oryza sativa subsp. japonica)	1.97398	-1.79363	0.633919	-5.44411	2.96048	9.39745	5.39386e-05	0.0203628
LOLMU_00029688	popPRHC	chr1	90773707	90774961	HSP70: Stromal 70 kDa heat shock-related protein%2C chloroplastic (Pisum sativum)	-0.0537016	0.132177	0.00834711	1.75294	9.56488	16.3632	4.11189e-07	0.00090034
LOLMU_00029689	popPRHC	chr1	90863916	90871033	HSP70: Stromal 70 kDa heat shock-related protein%2C chloroplastic (Pisum sativum)	-0.294121	0.233138	0.364968	1.73717	6.89746	12.8207	4.0183e-06	0.00399931
LOLMU_00032300	popPRHC	chr1	257261394	257262114	Ubiquitin (Triticum aestivum)	-0.253228	0.0286895	-2.96077	-3.98056	-0.0109392	13.9709	1.84285e-06	0.00237018
LOLMU_00033742	popPRHC	chr6	1447304	1452282	Protein of unknown function	-0.517313	0.517512	0.556863	-3.03569	5.32326	7.82925	0.000209878	0.0433537
LOLMU_00036259	popPRHC	chr6	118384924	118386546	Os06g0486900: Formate dehydrogenase 2%2C mitochondrial (Oryza sativa subsp. japonica)	-0.253228	-0.549333	3.04395	4.87273	0.182295	40.9565	1.61838e-11	1.7718e-07
LOLMU_00041420	pop60	chr7	100898469	100907160	At4g02000: Uncharacterized protein At4g02000 (Arabidopsis thaliana)	-0.920017	0.714291	-5.6121	-4.3247	0.884411	11.9862	1.02329e-05	0.0192706
LOLMU_00041961	pop60	chr7	134722784	134723125	CYSTM6: Protein CYSTEINE-RICH TRANSMEMBRANE MODULE 6 (Arabidopsis thaliana)	0.0441733	-1.53133	-3.64999	-3.16522	1.11025	10.4682	3.04692e-05	0.0358623
LOLMU_00043022	popPRHC	chr7	195782183	195787771	EMB1270: Pentatricopeptide repeat-containing protein At3g18110%2C chloroplastic (Arabidopsis thaliana)	-0.106299	2.00321	2.418	-3.29503	2.98932	9.14249	6.67266e-05	0.0227728
LOLMU_00044945	popPRHC	chrscaffold_3	35119095	35121603	PHL11: Myb family transcription factor PHL11 (Arabidopsis thaliana)	0.558319	2.12758	2.74743	0.438998	2.06533	7.79798	0.000215916	0.043775
LOLMU_00048606	popPRHC	chrscaffold_82	76972	82070	PETs: Polyprotein of EF-Ts%2C chloroplastic (Arabidopsis thaliana)	3.36921	1.68203	3.79977	0.675832	1.28507	8.32283	0.000135049	0.032856
