# Supplementary material for: The Genome of Lolium multiflorum Reveals the Genetic Architecture of Paraquat Resistance
Source: Mol Ecol. 2025 Apr 26;34(10):e17775. doi: 10.1111/mec.17775 (PMC12051776; doi:10.1111/mec.17775)
Supplement: Supplementary file 4 — Table S5.WGCNA results for L60‐derived population containing module membership and gene trait significance. [file MEC-34-e17775-s001.csv]

gene	module	MM	MM_pval	comparison	gene_TS	gene_TS_pval	ME_color	Chr	start	end	annot
LOLMU_00000504	black	0.44272883114235556	0.016168708683727603	S_0h.vs.24h	0.9999997719424982	3.7996282920335174e-87	black	4_RagTag	27044114	27047471	Similar to MYOB2: Myosin-binding protein 2 (Arabidopsis thaliana)
LOLMU_00048502	black	0.5216123125063157	0.003708878022828533	R.vs.S_24h	0.9967560127102502	4.340176156608546e-31	black	scaffold_75	277908	284135	Similar to CDKF-2: Putative cyclin-dependent kinase F-2 (Oryza sativa subsp. japonica)
LOLMU_00013478	black	0.6412044185015622	1.7822278741258448e-4	R_0h.vs.6h	0.9963521449583913	2.110687578210558e-30	black	3_RagTag	291640982	291642695	Similar to AAP2: Amino acid permease 2 (Arabidopsis thaliana)
LOLMU_00002978	black	0.6986439158730898	2.4967744767282534e-5	S_0h.vs.24h	0.9949976326407313	1.4871593794372157e-28	black	4_RagTag	150896617	150904863	Similar to CYP71BE54: Desmethyl-deoxy-podophyllotoxin synthase (Sinopodophyllum hexandrum)
LOLMU_00028054	black	0.4065243059081931	0.028640387366817805	R.vs.S_24h	0.9913088876761504	2.5214734971053976e-25	black	1_RagTag	169894	172410	Similar to Rf1: Protein Rf1%2C mitochondrial (Oryza sativa subsp. indica)
LOLMU_00004403	black	0.6851812326001983	4.1150012945993396e-5	S_0h.vs.24h	0.9902962435443202	1.1098288466222787e-24	black	4_RagTag	235418018	235423609	Similar to NHX1: Sodium/hydrogen exchanger 1 (Oryza sativa subsp. japonica)
LOLMU_00017556	black	0.47859460619211386	0.008631016693537396	R_0h.vs.24h	0.9894283237555811	3.509994003639032e-24	black	2_RagTag	74487392	74489990	Protein of unknown function
LOLMU_00022304	black	0.4976737779502947	0.006012978036047793	R.vs.S_24h	0.9891010245360976	5.287372337501951e-24	black	5_RagTag	2972212	2979589	Similar to rnf-5: E3 ubiquitin ligase rnf-5 (Caenorhabditis elegans)
LOLMU_00023155	black	0.6386579564080542	1.9266894165105743e-4	R_0h.vs.24h	0.9885913914503631	9.769676541101609e-24	black	5_RagTag	39254168	39258185	Similar to 3BETAHSD/D1: 3beta-hydroxysteroid-dehydrogenase/decarboxylase isoform 1 (Arabidopsis thaliana)
LOLMU_00014713	black	0.6578559055864269	1.0517515810474584e-4	R_0h.vs.24h	0.9879772228503158	1.9758030540275574e-23	black	3_RagTag	356633854	356637160	Similar to Os03g0252800: Long chain base biosynthesis protein 1a (Oryza sativa subsp. japonica)
LOLMU_00023149	black	0.8263497348480291	3.352442192587942e-8	R_0h.vs.24h	0.9860471571882968	1.4578733378428106e-22	black	5_RagTag	38585308	38592748	Similar to Os11g0285000: Achilleol B synthase (Oryza sativa subsp. japonica)
LOLMU_00017556	black	0.47859460619211386	0.008631016693537396	R.vs.S_24h	0.984999117846978	3.8519851046973596e-22	black	2_RagTag	74487392	74489990	Protein of unknown function
LOLMU_00015370	black	0.4450344717758118	0.015558971872622217	R.vs.S_24h	0.984999117846978	3.8519851046973596e-22	black	3_RagTag	380334644	380336708	Similar to GRXC2: Putative glutaredoxin-C2 (Oryza sativa subsp. japonica)
LOLMU_00033004	black	0.6777606453934942	5.360664501223358e-5	S_0h.vs.24h	0.9844713978766418	6.124238119623233e-22	black	1_RagTag	303618839	303630307	Similar to Os03g0107900: Probable glucuronosyltransferase Os03g0107900 (Oryza sativa subsp. japonica)
LOLMU_00034042	black	0.8434563362592514	9.202553223266822e-9	R_0h.vs.24h	0.9814654653316637	6.559401552710286e-21	black	6_RagTag	9787667	9788931	Similar to CCR1: Cinnamoyl-CoA reductase 1 (Oryza sativa subsp. japonica)
LOLMU_00013781	black	0.8715915569719322	7.553774528282527e-10	S_0h.vs.24h	0.981402861177713	6.862379429719153e-21	black	3_RagTag	305871237	305872691	Similar to At4g15970: Uncharacterized protein At4g15970 (Arabidopsis thaliana)
LOLMU_00015553	black	0.5121435350016549	0.004508524461328132	S_0h.vs.24h	0.9805439373738561	1.2560441361281564e-20	black	3_RagTag	387120930	387124698	Similar to TOM20: Probable mitochondrial import receptor subunit TOM20 (Oryza sativa subsp. indica)
LOLMU_00017187	black	0.8114438978700921	9.274556535829637e-8	R_0h.vs.24h	0.9805301172785718	1.2680395621306346e-20	black	2_RagTag	55990858	55999380	Similar to AAMT1: Anthranilate O-methyltransferase 1 (Zea mays)
LOLMU_00039728	black	0.7281870980980408	7.545361709466202e-6	R_0h.vs.6h	0.9775413665466149	8.566027057460494e-20	black	7_RagTag	19990468	19994226	Similar to Os06g0652400: Probable GDP-L-fucose synthase 1 (Oryza sativa subsp. japonica)
LOLMU_00042415	black	0.893872895247982	6.609355414502889e-11	R_0h.vs.6h	0.9767874277985221	1.3318153353997228e-19	black	7_RagTag	162573135	162575114	Similar to CBP: Calcium-binding protein CBP (Oryza sativa subsp. japonica)
LOLMU_00002666	black	0.7921225846703868	3.060579699878065e-7	R_0h.vs.24h	0.9758437873803619	2.2680858481708703e-19	black	4_RagTag	134234806	134235977	Similar to OPR1: 12-oxophytodienoate reductase 1 (Oryza sativa subsp. japonica)
LOLMU_00019469	black	0.822218474460961	4.486479695796242e-8	R.vs.S_24h	0.9754798476217498	2.7695113748784703e-19	black	2_RagTag	239341436	239344371	Similar to CYP71Z16: Dolabradiene monooxygenase (Zea mays)
LOLMU_00034742	black	0.7628982922971249	1.4971303197464823e-6	S_0h.vs.24h	0.975287746655985	3.0737344592921847e-19	black	6_RagTag	44316680	44322105	Similar to ogdh: 2-oxoglutarate dehydrogenase%2C mitochondrial (Dictyostelium discoideum)
LOLMU_00023154	black	0.8399834690907569	1.2109521085538837e-8	R_0h.vs.24h	0.9745825127207411	4.475462035091772e-19	black	5_RagTag	39250146	39251889	Similar to ANR: Anthocyanidin reductase ((2S)-flavan-3-ol-forming) (Vitis vinifera)
LOLMU_00025195	black	0.49761012535134674	0.006020437107912488	R.vs.S_24h	0.974283904825364	5.230608394174105e-19	black	5_RagTag	208877992	208885902	Similar to ABCG41: ABC transporter G family member 41 (Oryza sativa subsp. japonica)
LOLMU_00014434	black	0.6811017948703437	4.7633319361987684e-5	R_0h.vs.24h	0.9733116581684472	8.58302221727992e-19	black	3_RagTag	340618057	340623099	Similar to MVD1: Diphosphomevalonate decarboxylase MVD1%2C peroxisomal (Arabidopsis thaliana)
LOLMU_00003100	black	0.42343175548272477	0.022089594150928107	R_0h.vs.24h	0.9728537215815645	1.0770023823964256e-18	black	4_RagTag	158470515	158481044	Similar to RGA1: Putative disease resistance protein RGA1 (Solanum bulbocastanum)
LOLMU_00025300	black	0.6360100470123139	2.0878040335171066e-4	R_0h.vs.24h	0.9726162919642048	1.2096668668568377e-18	black	5_RagTag	217623937	217624902	Protein of unknown function
LOLMU_00024384	black	0.8500135659817013	5.380098596882531e-9	R_0h.vs.24h	0.9722665844446883	1.4327522118410888e-18	black	5_RagTag	155202445	155206446	Similar to CBP60B: Calmodulin-binding protein 60 B (Arabidopsis thaliana)
LOLMU_00031135	black	0.3758695834195584	0.04448921023447256	R.vs.S_24h	0.9718629779195354	1.7371921819878346e-18	black	1_RagTag	192901365	192927322	Similar to OXA1: Mitochondrial inner membrane protein OXA1 (Arabidopsis thaliana)
LOLMU_00024384	black	0.8500135659817013	5.380098596882531e-9	R.vs.S_24h	0.9710048889610322	2.592874486082604e-18	black	5_RagTag	155202445	155206446	Similar to CBP60B: Calmodulin-binding protein 60 B (Arabidopsis thaliana)
LOLMU_00023160	black	0.7251079510248254	8.60789004089214e-6	R_0h.vs.24h	0.969730027075747	4.600395781046012e-18	black	5_RagTag	39742291	39746247	Similar to CYP51: Obtusifoliol 14-alpha demethylase (Sorghum bicolor)
LOLMU_00030254	black	0.7018026677881797	2.2119336132174574e-5	S_0h.vs.24h	0.9693634573717861	5.400456690852465e-18	black	1_RagTag	119420078	119423711	Similar to At3g47570: Probable LRR receptor-like serine/threonine-protein kinase At3g47570 (Arabidopsis thaliana)
LOLMU_00043174	black	0.6538636073469094	1.1969691785374154e-4	R_0h.vs.24h	0.9682339033659872	8.746043147179394e-18	black	7_RagTag	203691166	203699661	Similar to Os06g0177100: Proteasome subunit alpha type-4-3 (Oryza sativa subsp. japonica)
LOLMU_00002666	black	0.7921225846703868	3.060579699878065e-7	S_0h.vs.24h	0.9670317878353595	1.4338565948671576e-17	black	4_RagTag	134234806	134235977	Similar to OPR1: 12-oxophytodienoate reductase 1 (Oryza sativa subsp. japonica)
LOLMU_00022949	black	0.7284260252670869	7.468072718803562e-6	R_0h.vs.24h	0.9668857140206466	1.520726500392779e-17	black	5_RagTag	28964810	28970619	Similar to ABCG37: ABC transporter G family member 37 (Oryza sativa subsp. japonica)
LOLMU_00013781	black	0.8715915569719322	7.553774528282527e-10	R_0h.vs.24h	0.9665663978490016	1.7278146430875336e-17	black	3_RagTag	305871237	305872691	Similar to At4g15970: Uncharacterized protein At4g15970 (Arabidopsis thaliana)
LOLMU_00025298	black	0.6125175917778876	4.1264755975178175e-4	R_0h.vs.24h	0.9661152518349069	2.065021950968793e-17	black	5_RagTag	217613067	217614029	Protein of unknown function
LOLMU_00034056	black	0.6297987434464735	2.5133553123774454e-4	S_0h.vs.24h	0.9660169808376153	2.1461076092619943e-17	black	6_RagTag	10652336	10658082	Similar to PHO1-2: Phosphate transporter PHO1-2 (Oryza sativa subsp. japonica)
LOLMU_00006177	black	0.5356485407491625	0.002748081756533377	R_0h.vs.6h	0.9654700257157216	2.6537567974410665e-17	black	4_RagTag	360365698	360366472	Similar to At5g01610: Uncharacterized protein At5g01610 (Arabidopsis thaliana)
LOLMU_00044028	black	0.9023380403161211	2.2656284684087213e-11	R_0h.vs.24h	0.9644398206827645	3.9226604862149595e-17	black	7_RagTag	256098769	256103418	Similar to CM-LOX2: Probable lipoxygenase 8%2C chloroplastic (Oryza sativa subsp. japonica)
LOLMU_00004121	black	0.808910890762817	1.0928284102561886e-7	R_0h.vs.24h	0.964041982768956	4.547665383116276e-17	black	4_RagTag	220663926	220674990	Similar to Os11g0104900: Clathrin heavy chain 1 (Oryza sativa subsp. japonica)
LOLMU_00003714	black	0.3862903463648056	0.0384658994355725	R_0h.vs.24h	0.9633737407884332	5.808039859712783e-17	black	4_RagTag	199416580	199420663	Similar to 60SP0: 60S acidic ribosomal protein P0 (Oryza sativa subsp. japonica)
LOLMU_00042590	black	0.7673749410125433	1.1915234140345509e-6	R_0h.vs.24h	0.9630902202090016	6.434448636143528e-17	black	7_RagTag	169892154	169896232	Similar to PIKS-2: Disease resistance protein Piks-2 (Oryza sativa subsp. japonica)
LOLMU_00006689	black	0.7869708697086093	4.1209762100605876e-7	R_0h.vs.6h	0.9630540835015515	6.518623200789107e-17	black	4_RagTag	382319572	382326293	Similar to ENO1: Enolase (Oryza sativa subsp. japonica)
LOLMU_00003100	black	0.42343175548272477	0.022089594150928107	R.vs.S_24h	0.9618776385199467	9.883556207329205e-17	black	4_RagTag	158470515	158481044	Similar to RGA1: Putative disease resistance protein RGA1 (Solanum bulbocastanum)
LOLMU_00025300	black	0.6360100470123139	2.0878040335171066e-4	R.vs.S_24h	0.9615498523138899	1.1073034147578008e-16	black	5_RagTag	217623937	217624902	Protein of unknown function
LOLMU_00021373	black	0.825543691502664	3.550655974596908e-8	R_0h.vs.6h	0.9609972369024274	1.338167066060583e-16	black	2_RagTag	337865899	337877343	Similar to B120: G-type lectin S-receptor-like serine/threonine-protein kinase B120 (Arabidopsis thaliana)
LOLMU_00039959	black	0.6591286853936715	1.0088670233165537e-4	R_0h.vs.24h	0.9607407398169997	1.4597609346114618e-16	black	7_RagTag	29755837	29759753	Similar to At3g47570: Probable LRR receptor-like serine/threonine-protein kinase At3g47570 (Arabidopsis thaliana)
LOLMU_00011162	black	0.3725964775864272	0.04652855132202151	R.vs.S_24h	0.958212791101903	3.339215282791535e-16	black	3_RagTag	151683913	151686656	Similar to PSL4: Glucosidase 2 subunit beta (Arabidopsis thaliana)
LOLMU_00015580	black	0.7154194929717003	1.2885984650288718e-5	R_0h.vs.24h	0.9578401113827529	3.756143226059498e-16	black	3_RagTag	389547428	389549039	Similar to At1g28695: Uncharacterized protein At1g28695 (Arabidopsis thaliana)
LOLMU_00019469	black	0.822218474460961	4.486479695796242e-8	R_0h.vs.24h	0.9573727169090663	4.346895948829301e-16	black	2_RagTag	239341436	239344371	Similar to CYP71Z16: Dolabradiene monooxygenase (Zea mays)
LOLMU_00006403	black	0.47416303154906825	0.009360328812908434	R.vs.S_24h	0.9551640822639155	8.485100323583138e-16	black	4_RagTag	369702595	369703514	Similar to CRRSP55: Cysteine-rich repeat secretory protein 55 (Arabidopsis thaliana)
LOLMU_00012089	black	0.779343280737786	6.309169097062299e-7	S_0h.vs.24h	0.9548230992757984	9.379893200873188e-16	black	3_RagTag	229955968	229959329	Similar to PAB1: Proteasome subunit alpha type-2 (Oryza sativa subsp. japonica)
LOLMU_00026865	black	0.7174436545549958	1.1860356476339155e-5	R_0h.vs.6h	0.9547085947187356	9.699381746014792e-16	black	5_RagTag	296693326	296699330	Similar to RABGAP22: Rab GTPase-activating protein 22 (Arabidopsis thaliana)
LOLMU_00022304	black	0.4976737779502947	0.006012978036047793	R_0h.vs.24h	0.9546201043473234	9.953132646582234e-16	black	5_RagTag	2972212	2979589	Similar to rnf-5: E3 ubiquitin ligase rnf-5 (Caenorhabditis elegans)
LOLMU_00034730	black	0.6674812468488867	7.639663677806668e-5	S_0h.vs.24h	0.9545275393183081	1.0225112847942452e-15	black	6_RagTag	43715695	43718843	Similar to EMB2731: ER membrane protein complex subunit 8/9 homolog (Arabidopsis thaliana)
LOLMU_00038661	black	0.5282408721056228	0.0032243107655767953	R.vs.S_24h	0.9534646208940567	1.3880221498591322e-15	black	6_RagTag	287833004	287834558	Similar to TRZ1: tRNase Z TRZ1 (Arabidopsis thaliana)
LOLMU_00025298	black	0.6125175917778876	4.1264755975178175e-4	R.vs.S_24h	0.9526114844615462	1.7648506761426263e-15	black	5_RagTag	217613067	217614029	Protein of unknown function
LOLMU_00024009	black	0.43111673432146763	0.019548292275124526	R.vs.S_24h	0.9519524784058044	2.1182557513212574e-15	black	5_RagTag	109118596	109122137	Similar to BBX22: B-box zinc finger protein 22 (Arabidopsis thaliana)
LOLMU_00013781	black	0.8715915569719322	7.553774528282527e-10	R_0h.vs.6h	0.950891251326587	2.8269910523343467e-15	black	3_RagTag	305871237	305872691	Similar to At4g15970: Uncharacterized protein At4g15970 (Arabidopsis thaliana)
LOLMU_00034757	black	0.785798125529093	4.40474223232593e-7	S_0h.vs.24h	0.9508478453708249	2.8601721072578565e-15	black	6_RagTag	44710310	44713633	Similar to Os09g0572200: P-loop NTPase domain-containing protein LPA1 homolog (Oryza sativa subsp. japonica)
LOLMU_00004403	black	0.6851812326001983	4.1150012945993396e-5	S_0h.vs.6h	0.9502718743285229	3.335861208558915e-15	black	4_RagTag	235418018	235423609	Similar to NHX1: Sodium/hydrogen exchanger 1 (Oryza sativa subsp. japonica)
LOLMU_00015277	black	0.6537057709748656	1.2030592793957547e-4	R_0h.vs.24h	0.9501826101727805	3.415798267042507e-15	black	3_RagTag	377640172	377641374	Similar to Glucan endo-1%2C3-beta-glucosidase%2C acidic isoform (Zea mays)
LOLMU_00019865	black	0.698464650114549	2.5138827590844598e-5	S_0h.vs.24h	0.9501730271919717	3.424484154649987e-15	black	2_RagTag	265030143	265034269	Similar to YSL13: Probable metal-nicotianamine transporter YSL13 (Oryza sativa subsp. japonica)
LOLMU_00001510	black	0.7539133064671135	2.333263104019541e-6	R_0h.vs.24h	0.9479395562027866	6.108114532877792e-15	black	4_RagTag	79747619	79749470	Similar to UGT76C2: UDP-glycosyltransferase 76C2 (Arabidopsis thaliana)
LOLMU_00030807	black	0.4996884552217769	0.0057809104411604495	R_0h.vs.3h	0.9478655857255996	6.223581833081052e-15	black	1_RagTag	175899061	175900217	Similar to HIPP12: Heavy metal-associated isoprenylated plant protein 12 (Arabidopsis thaliana)
LOLMU_00048457	black	0.7117244899271898	1.4965571282273342e-5	S_0h.vs.24h	0.9472751473921135	7.220045951073732e-15	black	scaffold_71	1288336	1293000	Dbxref=InterPro:IPR003959,PFAM:PF00004
LOLMU_00039728	black	0.7281870980980408	7.545361709466202e-6	R.vs.S_24h	0.9468674379940829	7.991858660013869e-15	black	7_RagTag	19990468	19994226	Similar to Os06g0652400: Probable GDP-L-fucose synthase 1 (Oryza sativa subsp. japonica)
LOLMU_00039728	black	0.7281870980980408	7.545361709466202e-6	R_0h.vs.24h	0.9451502557176649	1.2153178624386361e-14	black	7_RagTag	19990468	19994226	Similar to Os06g0652400: Probable GDP-L-fucose synthase 1 (Oryza sativa subsp. japonica)
LOLMU_00005087	black	0.8236847423188872	4.049162639820146e-8	R_0h.vs.24h	0.9435004882802728	1.7954051079928477e-14	black	4_RagTag	300416829	300429856	Similar to CYP71BE54: Desmethyl-deoxy-podophyllotoxin synthase (Sinopodophyllum hexandrum)
LOLMU_00027600	black	0.8446616284026053	8.353350220351286e-9	R_0h.vs.24h	0.9432930638162298	1.8841263097667627e-14	black	5_RagTag	332135384	332137210	Similar to 2ODD11: 2-oxoglutarate-dependent dioxygenase 11 (Oryza sativa subsp. japonica)
LOLMU_00028428	black	0.631860181143406	2.3643293399262512e-4	R_0h.vs.24h	0.9426369003526247	2.1921032144535385e-14	black	1_RagTag	12879646	12881646	Protein of unknown function
LOLMU_00014073	black	0.8227064790781595	4.33637280579722e-8	R_0h.vs.24h	0.9417889441865323	2.6588634520208748e-14	black	3_RagTag	319763007	319764129	Similar to Glucan endo-1%2C3-beta-glucosidase%2C acidic isoform (Zea mays)
LOLMU_00015580	black	0.7154194929717003	1.2885984650288718e-5	R.vs.S_24h	0.9413348209722074	2.944961851243828e-14	black	3_RagTag	389547428	389549039	Similar to At1g28695: Uncharacterized protein At1g28695 (Arabidopsis thaliana)
LOLMU_00044028	black	0.9023380403161211	2.2656284684087213e-11	R_0h.vs.3h	0.9410930552983308	3.108599977822468e-14	black	7_RagTag	256098769	256103418	Similar to CM-LOX2: Probable lipoxygenase 8%2C chloroplastic (Oryza sativa subsp. japonica)
LOLMU_00009286	black	0.6613073341392482	9.390564622698976e-5	R_0h.vs.24h	0.9407750477543236	3.336612678082201e-14	black	3_RagTag	38805545	38815131	Similar to CRK6: Cysteine-rich receptor-like protein kinase 6 (Oryza sativa subsp. japonica)
LOLMU_00000959	black	0.4674747050570676	0.010558744993086145	R.vs.S_24h	0.9407011937479863	3.3917262930959414e-14	black	4_RagTag	52905250	52911112	Similar to ABCB25: ABC transporter B family member 25 (Oryza sativa subsp. japonica)
LOLMU_00019070	black	0.9181553918438959	2.2954621132482862e-12	R_0h.vs.24h	0.9406033384623371	3.4660437464394354e-14	black	2_RagTag	211684745	211685133	Protein of unknown function
LOLMU_00025301	black	0.7754137275361219	7.806730941847557e-7	S_0h.vs.24h	0.9404622574998147	3.57583427218375e-14	black	5_RagTag	217859856	217861902	Protein of unknown function
LOLMU_00010081	black	0.7518302882657139	2.579204882663891e-6	R_0h.vs.24h	0.9400809014668504	3.888856864723124e-14	black	3_RagTag	82389490	82390005	Similar to RASTL-2: Thaumatin-like pathogenesis-related protein 2 (Avena sativa)
LOLMU_00008641	black	0.5190884211575031	0.003909117436337151	R.vs.S_6h	0.9393010962923016	4.609013744690919e-14	black	3_RagTag	6481426	6482368	Similar to SGPP: Haloacid dehalogenase-like hydrolase domain-containing protein Sgpp (Arabidopsis thaliana)
LOLMU_00025301	black	0.7754137275361219	7.806730941847557e-7	R_0h.vs.24h	0.9391479205475248	4.764168172884813e-14	black	5_RagTag	217859856	217861902	Protein of unknown function
LOLMU_00023149	black	0.8263497348480291	3.352442192587942e-8	S_0h.vs.24h	0.9384554296268701	5.527542750710338e-14	black	5_RagTag	38585308	38592748	Similar to Os11g0285000: Achilleol B synthase (Oryza sativa subsp. japonica)
LOLMU_00048502	black	0.5216123125063157	0.003708878022828533	R.vs.S_6h	0.9381343613509141	5.918407438295701e-14	black	scaffold_75	277908	284135	Similar to CDKF-2: Putative cyclin-dependent kinase F-2 (Oryza sativa subsp. japonica)
LOLMU_00034030	black	0.5964170369035536	6.386514156054385e-4	S_0h.vs.24h	0.9380555109296376	6.018217620936305e-14	black	6_RagTag	9402107	9415439	Similar to Os02g0209000: Putative coatomer subunit beta'-3 (Oryza sativa subsp. japonica)
LOLMU_00004254	black	0.8111858961002413	9.431908717671966e-8	S_0h.vs.24h	0.9378011181782802	6.3509059909361e-14	black	4_RagTag	227888230	227895892	Protein of unknown function
LOLMU_00036715	black	0.5778410831714439	0.0010281649903259617	S_0h.vs.24h	0.936101921575479	9.04565282222004e-14	black	6_RagTag	148423752	148428637	Similar to LAF1: Transcription factor LAF1 (Arabidopsis thaliana)
LOLMU_00015277	black	0.6537057709748656	1.2030592793957547e-4	R.vs.S_24h	0.9339744675491456	1.3897330785741098e-13	black	3_RagTag	377640172	377641374	Similar to Glucan endo-1%2C3-beta-glucosidase%2C acidic isoform (Zea mays)
LOLMU_00025302	black	0.579874944349914	9.772790342706427e-4	R_0h.vs.24h	0.9335555153856312	1.50982218671687e-13	black	5_RagTag	217919625	217920303	Protein of unknown function
LOLMU_00002829	black	0.8869853892034032	1.480943546700709e-10	R_0h.vs.24h	0.9321680883912344	1.979143645047866e-13	black	4_RagTag	142909630	142912975	Similar to Os12g0624000: 5-methyltetrahydropteroyltriglutamate--homocysteine methyltransferase 2 (Oryza sativa subsp. japonica)
LOLMU_00021373	black	0.825543691502664	3.550655974596908e-8	R_0h.vs.24h	0.9321038828302716	2.0038120946758884e-13	black	2_RagTag	337865899	337877343	Similar to B120: G-type lectin S-receptor-like serine/threonine-protein kinase B120 (Arabidopsis thaliana)
LOLMU_00004254	black	0.8111858961002413	9.431908717671966e-8	R_0h.vs.24h	0.9320381942110785	2.0293432118013935e-13	black	4_RagTag	227888230	227895892	Protein of unknown function
LOLMU_00026732	black	0.7592557732562961	1.7962836741252524e-6	S_0h.vs.24h	0.9297767658233371	3.1144177945967647e-13	black	5_RagTag	291084621	291088924	Similar to TCF25: Transcription factor 25 (Homo sapiens)
LOLMU_00036818	black	0.7908295581028244	3.300392026911592e-7	S_0h.vs.24h	0.9280369590001474	4.28870175144023e-13	black	6_RagTag	155611240	155615698	Similar to ZB8: Phenylalanine ammonia-lyase (Oryza sativa subsp. indica)
LOLMU_00042415	black	0.893872895247982	6.609355414502889e-11	R_0h.vs.24h	0.927687307939129	4.569105315345844e-13	black	7_RagTag	162573135	162575114	Similar to CBP: Calcium-binding protein CBP (Oryza sativa subsp. japonica)
LOLMU_00041672	black	0.580122407801049	9.712401680765108e-4	R.vs.S_24h	0.9266921641645037	5.462200008940989e-13	black	7_RagTag	114862808	114868574	Similar to GBA2: Non-lysosomal glucosylceramidase (Homo sapiens)
LOLMU_00011301	black	0.7216999406912665	9.939211853128164e-6	R_0h.vs.24h	0.9263852958535095	5.768429883594167e-13	black	3_RagTag	158921708	158928714	Similar to SEC23A: Protein transport protein SEC23 A (Arabidopsis thaliana)
LOLMU_00039806	black	0.4866103069675674	0.007433219629296656	R_0h.vs.3h	0.9255254544652968	6.712683885351189e-13	black	7_RagTag	22834100	22844076	Similar to 4CL4: 4-coumarate--CoA ligase 4 (Oryza sativa subsp. japonica)
LOLMU_00020451	black	0.8218153831712903	4.614022061809014e-8	S_0h.vs.24h	0.9234091033105704	9.674981945997845e-13	black	2_RagTag	293190999	293194796	Similar to HAK1: Potassium transporter 1 (Oryza sativa subsp. japonica)
LOLMU_00014066	black	0.727826182460868	7.663477183926936e-6	R_0h.vs.24h	0.9230229758483401	1.0330560509633368e-12	black	3_RagTag	319056012	319057119	Similar to Glucan endo-1%2C3-beta-glucosidase%2C acidic isoform (Zea mays)
LOLMU_00039806	black	0.4866103069675674	0.007433219629296656	R_0h.vs.6h	0.9221764086309098	1.1913418350789755e-12	black	7_RagTag	22834100	22844076	Similar to 4CL4: 4-coumarate--CoA ligase 4 (Oryza sativa subsp. japonica)
LOLMU_00021639	black	0.8790660766028968	3.519888311078474e-10	R_0h.vs.24h	0.9219476578876425	1.2377869986554504e-12	black	2_RagTag	347887796	347889473	Similar to CYP99A2: Cytochrome P450 99A2 (Oryza sativa subsp. japonica)
LOLMU_00010953	black	0.7819709115543775	5.458533698053552e-7	S_0h.vs.24h	0.9211408320136095	1.4152355552174974e-12	black	3_RagTag	140724550	140728131	Similar to At5g45910: GDSL esterase/lipase At5g45910 (Arabidopsis thaliana)
LOLMU_00007358	black	0.7495931967471487	2.869199586869489e-6	S_0h.vs.24h	0.9209333195681972	1.4645131244817398e-12	black	4_RagTag	415461086	415465179	Dbxref=InterPro:IPR003959,PFAM:PF00004
LOLMU_00034747	black	0.6170151704685951	3.6370409581125884e-4	S_0h.vs.24h	0.9209181820344888	1.468168883165371e-12	black	6_RagTag	44347313	44352535	Similar to NET2D: Protein NETWORKED 2D (Arabidopsis thaliana)
LOLMU_00014434	black	0.6811017948703437	4.7633319361987684e-5	R_0h.vs.3h	0.9208219994452896	1.4915941669741298e-12	black	3_RagTag	340618057	340623099	Similar to MVD1: Diphosphomevalonate decarboxylase MVD1%2C peroxisomal (Arabidopsis thaliana)
LOLMU_00010333	black	0.7762776126438541	7.45233342758805e-7	R_0h.vs.24h	0.9197199300586237	1.7856983648726085e-12	black	3_RagTag	97941706	97946782	Similar to At2g26970: Oligoribonuclease (Arabidopsis thaliana)
LOLMU_00043200	black	0.41853156565524885	0.023847018450826256	S_0h.vs.3h	0.9195754601370055	1.8279783763319905e-12	black	7_RagTag	205115483	205116019	Protein of unknown function
LOLMU_00002431	black	0.8397100199631204	1.2370708418853163e-8	R_0h.vs.24h	0.9193232780581271	1.903995098870137e-12	black	4_RagTag	121845620	121847320	Similar to UGT76C2: UDP-glycosyltransferase 76C2 (Arabidopsis thaliana)
LOLMU_00043128	black	0.8415519705424768	1.0706159336512619e-8	R_0h.vs.24h	0.9191202573906169	1.9672946522588934e-12	black	7_RagTag	200980322	200989444	Similar to SRG1: Protein SRG1 (Arabidopsis thaliana)
LOLMU_00023022	black	0.7082514832483451	1.718973380638939e-5	S_0h.vs.24h	0.9177949814647515	2.4304508354408753e-12	black	5_RagTag	32529146	32538603	Similar to GAUT13: Probable galacturonosyltransferase 13 (Arabidopsis thaliana)
LOLMU_00023155	black	0.6386579564080542	1.9266894165105743e-4	R.vs.S_24h	0.9172044583243321	2.667502895987398e-12	black	5_RagTag	39254168	39258185	Similar to 3BETAHSD/D1: 3beta-hydroxysteroid-dehydrogenase/decarboxylase isoform 1 (Arabidopsis thaliana)
LOLMU_00025294	black	0.5259553724643711	0.0033848507530377285	R_0h.vs.24h	0.9168859509226817	2.8040174907188386e-12	black	5_RagTag	217288411	217291159	Protein of unknown function
LOLMU_00048007	black	0.4015668462427099	0.030834885970186368	R_0h.vs.24h	0.9168859509226817	2.8040174907188386e-12	black	scaffold_63	2261675	2269204	Similar to rumi: O-glucosyltransferase rumi (Drosophila melanogaster)
LOLMU_00037721	black	0.6280915345081867	2.642991496580311e-4	R_0h.vs.24h	0.9167843913648264	2.848879816325907e-12	black	6_RagTag	227558776	227563588	Similar to BC10: Glycosyltransferase BC10 (Oryza sativa subsp. japonica)
LOLMU_00006403	black	0.47416303154906825	0.009360328812908434	R_0h.vs.3h	0.916195490825423	3.1222981197968654e-12	black	4_RagTag	369702595	369703514	Similar to CRRSP55: Cysteine-rich repeat secretory protein 55 (Arabidopsis thaliana)
LOLMU_00042415	black	0.893872895247982	6.609355414502889e-11	S_0h.vs.24h	0.9155898389274493	3.428501552137908e-12	black	7_RagTag	162573135	162575114	Similar to CBP: Calcium-binding protein CBP (Oryza sativa subsp. japonica)
LOLMU_00034742	black	0.7628982922971249	1.4971303197464823e-6	R_0h.vs.24h	0.9154228790120108	3.5176406689418022e-12	black	6_RagTag	44316680	44322105	Similar to ogdh: 2-oxoglutarate dehydrogenase%2C mitochondrial (Dictyostelium discoideum)
LOLMU_00002978	black	0.6986439158730898	2.4967744767282534e-5	S_0h.vs.3h	0.915412651466729	3.5231697937686397e-12	black	4_RagTag	150896617	150904863	Similar to CYP71BE54: Desmethyl-deoxy-podophyllotoxin synthase (Sinopodophyllum hexandrum)
LOLMU_00033004	black	0.6777606453934942	5.360664501223358e-5	S_0h.vs.6h	0.9150066757025122	3.749211859554614e-12	black	1_RagTag	303618839	303630307	Similar to Os03g0107900: Probable glucuronosyltransferase Os03g0107900 (Oryza sativa subsp. japonica)
LOLMU_00006689	black	0.7869708697086093	4.1209762100605876e-7	R_0h.vs.24h	0.9146306775419606	3.970385664693689e-12	black	4_RagTag	382319572	382326293	Similar to ENO1: Enolase (Oryza sativa subsp. japonica)
LOLMU_00014073	black	0.8227064790781595	4.33637280579722e-8	R_0h.vs.6h	0.9143002523137093	4.174593727364029e-12	black	3_RagTag	319763007	319764129	Similar to Glucan endo-1%2C3-beta-glucosidase%2C acidic isoform (Zea mays)
LOLMU_00033039	black	0.8034509096577092	1.544029445768346e-7	R_0h.vs.24h	0.9133083491455617	4.847061241171836e-12	black	1_RagTag	305301486	305302715	Similar to Cht8: Chitinase 8 (Oryza sativa subsp. japonica)
LOLMU_00046279	black	0.7228423902469442	9.473626126382262e-6	R_0h.vs.24h	0.9127985305129682	5.230187513097643e-12	black	scaffold_3	113282012	113286068	Similar to NDL1: Protein NDL1 (Arabidopsis thaliana)
LOLMU_00037404	black	0.49896256312594384	0.005863631908159588	S_0h.vs.24h	0.9111986621709	6.620702244244491e-12	black	6_RagTag	188541621	188546091	Similar to SPL: Sphingosine-1-phosphate lyase (Oryza sativa subsp. japonica)
LOLMU_00019055	black	0.7497612405437319	2.846435310821331e-6	R_0h.vs.24h	0.9108698370093375	6.94559508000359e-12	black	2_RagTag	210371949	210373967	Similar to SIT2: L-type lectin-domain containing receptor kinase SIT2 (Oryza sativa subsp. japonica)
LOLMU_00019469	black	0.822218474460961	4.486479695796242e-8	R_0h.vs.6h	0.9105521461596482	7.273349459058013e-12	black	2_RagTag	239341436	239344371	Similar to CYP71Z16: Dolabradiene monooxygenase (Zea mays)
LOLMU_00000265	black	0.8216194849341778	4.6771916840877436e-8	R_0h.vs.24h	0.9093250109214002	8.677474855228564e-12	black	4_RagTag	13608378	13609851	Similar to WAK5: Wall-associated receptor kinase 5 (Arabidopsis thaliana)
LOLMU_00024384	black	0.8500135659817013	5.380098596882531e-9	S_0h.vs.24h	0.9090470415323042	9.028333415855785e-12	black	5_RagTag	155202445	155206446	Similar to CBP60B: Calmodulin-binding protein 60 B (Arabidopsis thaliana)
LOLMU_00025302	black	0.579874944349914	9.772790342706427e-4	R.vs.S_24h	0.9088694432185794	9.259280574666878e-12	black	5_RagTag	217919625	217920303	Protein of unknown function
LOLMU_00026732	black	0.7592557732562961	1.7962836741252524e-6	R_0h.vs.24h	0.9071200958023101	1.1842685033605533e-11	black	5_RagTag	291084621	291088924	Similar to TCF25: Transcription factor 25 (Homo sapiens)
LOLMU_00048502	black	0.5216123125063157	0.003708878022828533	R_0h.vs.24h	0.906993838519682	1.205263639052991e-11	black	scaffold_75	277908	284135	Similar to CDKF-2: Putative cyclin-dependent kinase F-2 (Oryza sativa subsp. japonica)
LOLMU_00021636	black	0.9124264421446779	5.527179618717034e-12	R_0h.vs.24h	0.9069511515634873	1.2124390176935366e-11	black	2_RagTag	347599930	347601882	Similar to CYP99A2: Cytochrome P450 99A2 (Oryza sativa subsp. japonica)
LOLMU_00014934	black	0.7488003524591069	2.978836111279309e-6	S_0h.vs.24h	0.9067067149553587	1.2542888692146603e-11	black	3_RagTag	362950412	362953550	Protein of unknown function
LOLMU_00034293	black	0.4627135197371475	0.011488081398026869	R.vs.S_24h	0.9064301901171423	1.3032307305611658e-11	black	6_RagTag	29148347	29152090	Similar to RS31: Serine/arginine-rich splicing factor RS31 (Arabidopsis thaliana)
LOLMU_00036791	black	0.6305668874510495	2.4568820326699865e-4	R_0h.vs.24h	0.9061311937888534	1.3581203491231005e-11	black	6_RagTag	152896043	152897829	Similar to PNSL3: Photosynthetic NDH subunit of lumenal location 3%2C chloroplastic (Arabidopsis thaliana)
LOLMU_00003714	black	0.3862903463648056	0.0384658994355725	R.vs.S_24h	0.9058870515342119	1.404507079198355e-11	black	4_RagTag	199416580	199420663	Similar to 60SP0: 60S acidic ribosomal protein P0 (Oryza sativa subsp. japonica)
LOLMU_00001510	black	0.7539133064671135	2.333263104019541e-6	R.vs.S_24h	0.9042841089836715	1.7470904291729167e-11	black	4_RagTag	79747619	79749470	Similar to UGT76C2: UDP-glycosyltransferase 76C2 (Arabidopsis thaliana)
LOLMU_00019070	black	0.9181553918438959	2.2954621132482862e-12	R_0h.vs.6h	0.9041233851522836	1.785369611343017e-11	black	2_RagTag	211684745	211685133	Protein of unknown function
LOLMU_00014713	black	0.6578559055864269	1.0517515810474584e-4	R_0h.vs.6h	0.9035536024579153	1.9273683239482143e-11	black	3_RagTag	356633854	356637160	Similar to Os03g0252800: Long chain base biosynthesis protein 1a (Oryza sativa subsp. japonica)
LOLMU_00021643	black	0.7961584712732724	2.410232737043014e-7	S_0h.vs.24h	0.9030733572976849	2.0550342586614244e-11	black	2_RagTag	348145475	348150343	Similar to VSR7: Vacuolar-sorting receptor 7 (Arabidopsis thaliana)
LOLMU_00041371	black	0.862210064218847	1.8467757637661643e-9	R_0h.vs.24h	0.9024521652336978	2.2316941321144703e-11	black	7_RagTag	96302637	96306905	Similar to At2g21160: Translocon-associated protein subunit alpha (Arabidopsis thaliana)
LOLMU_00034118	black	0.7249410497992402	8.669150131669762e-6	R_0h.vs.24h	0.9023515587582825	2.261584237444971e-11	black	6_RagTag	12919412	12926614	Similar to TP53I3: Quinone oxidoreductase PIG3 (Homo sapiens)
LOLMU_00016360	black	0.6854915186312519	4.0690783612098744e-5	R_0h.vs.24h	0.9021614047660907	2.3190856922767254e-11	black	2_RagTag	16930156	16936002	Similar to ALA10: Phospholipid-transporting ATPase 10 (Arabidopsis thaliana)
LOLMU_00034916	black	0.7781894258304516	6.719308586738808e-7	R_0h.vs.24h	0.9019626240569295	2.3806293623545333e-11	black	6_RagTag	51524481	51527070	Similar to SEC6: Exocyst complex component SEC6 (Arabidopsis thaliana)
LOLMU_00012089	black	0.779343280737786	6.309169097062299e-7	R_0h.vs.3h	0.9006518770415152	2.825514676042055e-11	black	3_RagTag	229955968	229959329	Similar to PAB1: Proteasome subunit alpha type-2 (Oryza sativa subsp. japonica)
LOLMU_00049025	black	0.7504581445575204	2.7537582048333722e-6	S_0h.vs.24h	0.9005866702059465	2.849523004984136e-11	black	scaffold_142	37170	37628	Protein of unknown function
LOLMU_00010026	black	0.6032168429715428	5.325795941388367e-4	R_0h.vs.24h	0.9002774456915914	2.965948023697747e-11	black	3_RagTag	78404724	78410236	Similar to ABCC3: ABC transporter C family member 3 (Arabidopsis thaliana)
LOLMU_00037079	black	0.7558140196295077	2.1275468743284556e-6	S_0h.vs.24h	0.8997583046644454	3.171276828494687e-11	black	6_RagTag	171707903	171715712	Similar to CSTLP5: CMP-sialic acid transporter 5 (Oryza sativa subsp. japonica)
LOLMU_00000590	black	0.7599306550448204	1.7370823219984714e-6	R_0h.vs.6h	0.8989085438616902	3.535732025214186e-11	black	4_RagTag	31971065	31975962	Similar to At2g19130: G-type lectin S-receptor-like serine/threonine-protein kinase At2g19130 (Arabidopsis thaliana)
LOLMU_00030131	black	0.7090035416626759	1.6684416921474447e-5	S_0h.vs.24h	0.8988416280868718	3.566005561901115e-11	black	1_RagTag	114411615	114415057	Similar to Subtilisin-chymotrypsin inhibitor-2A (Hordeum vulgare)
LOLMU_00021388	black	0.8830341708276221	2.2988139005608023e-10	R_0h.vs.6h	0.8983434476228114	3.798983620217238e-11	black	2_RagTag	338242503	338244210	Similar to CRK10: Cysteine-rich receptor-like protein kinase 10 (Arabidopsis thaliana)
LOLMU_00004965	black	0.8490959986761162	5.8085382529291096e-9	R_0h.vs.24h	0.8983104924215002	3.814877708808779e-11	black	4_RagTag	292210741	292216299	Similar to HAK16: Probable potassium transporter 16 (Oryza sativa subsp. japonica)
LOLMU_00035041	black	0.5940654138880328	6.794173408654111e-4	R.vs.S_6h	0.8973713408930983	4.294326159687252e-11	black	6_RagTag	58436750	58439781	Protein of unknown function
LOLMU_00035041	black	0.5940654138880328	6.794173408654111e-4	R_0h.vs.6h	0.8973713408930982	4.294326159687328e-11	black	6_RagTag	58436750	58439781	Protein of unknown function
LOLMU_00028818	black	0.8177862038226887	6.083150583907257e-8	R_0h.vs.24h	0.8960996149703487	5.031921027025084e-11	black	1_RagTag	33502407	33506200	Similar to PDIL2-1: Protein disulfide isomerase-like 2-1 (Oryza sativa subsp. japonica)
LOLMU_00015553	black	0.5121435350016549	0.004508524461328132	R.vs.S_24h	0.8951217725018629	5.676292961118706e-11	black	3_RagTag	387120930	387124698	Similar to TOM20: Probable mitochondrial import receptor subunit TOM20 (Oryza sativa subsp. indica)
LOLMU_00032213	black	0.8184772621013582	5.804266005880139e-8	S_0h.vs.24h	0.8946516302014808	6.0123308747508e-11	black	1_RagTag	252916911	252925365	Similar to RGA2: Disease resistance protein RGA2 (Solanum bulbocastanum)
LOLMU_00001510	black	0.7539133064671135	2.333263104019541e-6	R_0h.vs.6h	0.8932396158316904	7.13447418553698e-11	black	4_RagTag	79747619	79749470	Similar to UGT76C2: UDP-glycosyltransferase 76C2 (Arabidopsis thaliana)
LOLMU_00011162	black	0.3725964775864272	0.04652855132202151	R_0h.vs.24h	0.8930132750543177	7.331261974225036e-11	black	3_RagTag	151683913	151686656	Similar to PSL4: Glucosidase 2 subunit beta (Arabidopsis thaliana)
LOLMU_00002666	black	0.7921225846703868	3.060579699878065e-7	R_0h.vs.6h	0.8922105439893511	8.070051399332715e-11	black	4_RagTag	134234806	134235977	Similar to OPR1: 12-oxophytodienoate reductase 1 (Oryza sativa subsp. japonica)
LOLMU_00025103	black	0.8387397201562403	1.3339557813640328e-8	R_0h.vs.24h	0.8915299588564576	8.749304172303458e-11	black	5_RagTag	204039018	204046718	Similar to Os11g0104900: Clathrin heavy chain 1 (Oryza sativa subsp. japonica)
LOLMU_00009644	black	0.844040309286199	8.78172643190951e-9	R_0h.vs.24h	0.8912550307067131	9.038275137102316e-11	black	3_RagTag	55424844	55427634	Similar to RER1B: Protein RER1B (Arabidopsis thaliana)
LOLMU_00040061	black	0.4512844752339261	0.014001348941172876	R.vs.S_24h	0.8902478024321915	1.0173421030275146e-10	black	7_RagTag	35795962	35798607	Similar to TUBB3: Tubulin beta-3 chain (Triticum aestivum)
LOLMU_00043128	black	0.8415519705424768	1.0706159336512619e-8	R_0h.vs.6h	0.8902253525265207	1.0200150403235444e-10	black	7_RagTag	200980322	200989444	Similar to SRG1: Protein SRG1 (Arabidopsis thaliana)
LOLMU_00037404	black	0.49896256312594384	0.005863631908159588	R.vs.S_24h	0.8893826206201709	1.1251403912630326e-10	black	6_RagTag	188541621	188546091	Similar to SPL: Sphingosine-1-phosphate lyase (Oryza sativa subsp. japonica)
LOLMU_00041334	black	0.6939708107555749	2.978542648698285e-5	R_0h.vs.24h	0.8890863450468849	1.1643998500617808e-10	black	7_RagTag	94140577	94144060	Similar to trpB2: Tryptophan synthase beta chain 2 (Aquifex aeolicus (strain VF5))
LOLMU_00035250	black	0.7759402735238387	7.588949579741643e-7	R_0h.vs.24h	0.888622496032271	1.2283956447181032e-10	black	6_RagTag	68160522	68162340	Similar to WAKL22: Wall-associated receptor kinase-like 22 (Arabidopsis thaliana)
LOLMU_00029706	black	0.7353750452089696	5.5094013182011755e-6	R_0h.vs.24h	0.8883435474474373	1.2684192302683824e-10	black	1_RagTag	91811860	91896878	Similar to Subtilisin-chymotrypsin inhibitor-2A (Hordeum vulgare)
LOLMU_00038919	black	0.7024834478492867	2.1545002053575942e-5	R_0h.vs.6h	0.8881943360583177	1.2903159809912252e-10	black	6_RagTag	305169933	305171962	Similar to At4g28440: Uncharacterized protein At4g28440 (Arabidopsis thaliana)
LOLMU_00039747	black	0.517890163532113	0.00400737805182635	R_0h.vs.3h	0.8879684153988463	1.3241306566880617e-10	black	7_RagTag	20650861	20652464	Protein of unknown function
LOLMU_00025294	black	0.5259553724643711	0.0033848507530377285	R.vs.S_24h	0.8871003611606063	1.4617617907997048e-10	black	5_RagTag	217288411	217291159	Protein of unknown function
LOLMU_00048007	black	0.4015668462427099	0.030834885970186368	R.vs.S_24h	0.8871003611606063	1.4617617907997048e-10	black	scaffold_63	2261675	2269204	Similar to rumi: O-glucosyltransferase rumi (Drosophila melanogaster)
LOLMU_00037721	black	0.6280915345081867	2.642991496580311e-4	R.vs.S_24h	0.8869689686108252	1.483701903094338e-10	black	6_RagTag	227558776	227563588	Similar to BC10: Glycosyltransferase BC10 (Oryza sativa subsp. japonica)
LOLMU_00039716	black	0.5230086367147455	0.0036019210601916075	R.vs.S_6h	0.8869327063263128	1.4898100038774362e-10	black	7_RagTag	19603776	19612154	Similar to Os06g0651600: Probable protein phosphatase 2C 58 (Oryza sativa subsp. japonica)
LOLMU_00010953	black	0.7819709115543775	5.458533698053552e-7	R_0h.vs.24h	0.886888665116421	1.497259426871222e-10	black	3_RagTag	140724550	140728131	Similar to At5g45910: GDSL esterase/lipase At5g45910 (Arabidopsis thaliana)
LOLMU_00033104	black	0.7553685498550031	2.174231873616586e-6	R_0h.vs.24h	0.8862119069581589	1.6161132886873922e-10	black	1_RagTag	308826180	308827464	Protein of unknown function
LOLMU_00029572	black	0.8347681331318302	1.8070965974817422e-8	S_0h.vs.24h	0.8854985166521362	1.7507218973424833e-10	black	1_RagTag	85819420	85823053	Similar to At3g47570: Probable LRR receptor-like serine/threonine-protein kinase At3g47570 (Arabidopsis thaliana)
LOLMU_00040477	black	0.6285487780546218	2.6077047597971106e-4	R_0h.vs.24h	0.8847455383649947	1.9038956335633218e-10	black	7_RagTag	52748843	52752728	Similar to GMT1: Glycosylinositol phosphorylceramide mannosyl transferase 1 (Arabidopsis thaliana)
LOLMU_00021388	black	0.8830341708276221	2.2988139005608023e-10	R_0h.vs.24h	0.8842126171398798	2.019630020392488e-10	black	2_RagTag	338242503	338244210	Similar to CRK10: Cysteine-rich receptor-like protein kinase 10 (Arabidopsis thaliana)
LOLMU_00011257	black	0.7203733536852069	1.0505572278506496e-5	R_0h.vs.24h	0.8838093702516694	2.1114533946763078e-10	black	3_RagTag	156327572	156332514	Similar to ACLB-1: ATP-citrate synthase beta chain protein 1 (Oryza sativa subsp. japonica)
LOLMU_00020451	black	0.8218153831712903	4.614022061809014e-8	R_0h.vs.6h	0.8836613392253542	2.146111317490425e-10	black	2_RagTag	293190999	293194796	Similar to HAK1: Potassium transporter 1 (Oryza sativa subsp. japonica)
LOLMU_00021636	black	0.9124264421446779	5.527179618717034e-12	R_0h.vs.6h	0.8828022433314076	2.357762428351988e-10	black	2_RagTag	347599930	347601882	Similar to CYP99A2: Cytochrome P450 99A2 (Oryza sativa subsp. japonica)
LOLMU_00040275	black	0.5411376882959589	0.0024354647657074497	R.vs.S_24h	0.8823174591949772	2.4854815177786784e-10	black	7_RagTag	45624548	45626007	Protein of unknown function
LOLMU_00034757	black	0.785798125529093	4.40474223232593e-7	R.vs.S_24h	0.8821564406653934	2.529286493593975e-10	black	6_RagTag	44710310	44713633	Similar to Os09g0572200: P-loop NTPase domain-containing protein LPA1 homolog (Oryza sativa subsp. japonica)
LOLMU_00030131	black	0.7090035416626759	1.6684416921474447e-5	R_0h.vs.24h	0.8820203084406876	2.5668722718193585e-10	black	1_RagTag	114411615	114415057	Similar to Subtilisin-chymotrypsin inhibitor-2A (Hordeum vulgare)
LOLMU_00021388	black	0.8830341708276221	2.2988139005608023e-10	S_0h.vs.24h	0.881275100233595	2.7818562977236317e-10	black	2_RagTag	338242503	338244210	Similar to CRK10: Cysteine-rich receptor-like protein kinase 10 (Arabidopsis thaliana)
LOLMU_00015881	black	0.6622138080293095	9.112991994858035e-5	R_0h.vs.24h	0.8811290668319682	2.8258723066547204e-10	black	2_RagTag	2266764	2269854	Similar to At4g34880: Probable amidase At4g34880 (Arabidopsis thaliana)
LOLMU_00002690	black	0.787230451238598	4.0604532803251384e-7	R_0h.vs.24h	0.8809826615427697	2.8706406381620254e-10	black	4_RagTag	135621506	135627647	Similar to RZ1C: Glycine-rich RNA-binding protein RZ1C (Arabidopsis thaliana)
LOLMU_00034100	black	0.8620284679943231	1.877792831595607e-9	R_0h.vs.6h	0.8791322246709653	3.4954057100206073e-10	black	6_RagTag	12538593	12543502	Similar to EPSIN3: Clathrin interactor EPSIN 3 (Arabidopsis thaliana)
LOLMU_00020002	black	0.48058273202977175	0.008319733354848684	S_0h.vs.24h	0.8791045797246422	3.505618554132893e-10	black	2_RagTag	270683071	270684961	Similar to YSL9: Probable metal-nicotianamine transporter YSL9 (Oryza sativa subsp. japonica)
LOLMU_00006403	black	0.47416303154906825	0.009360328812908434	R_0h.vs.24h	0.8780474709209823	3.917295756727246e-10	black	4_RagTag	369702595	369703514	Similar to CRRSP55: Cysteine-rich repeat secretory protein 55 (Arabidopsis thaliana)
LOLMU_00012873	black	0.6472547620349709	1.4767577777272301e-4	R_0h.vs.3h	0.8779599935525828	3.953273666136214e-10	black	3_RagTag	261068712	261069944	Similar to SABP2: Salicylic acid-binding protein 2 (Nicotiana tabacum)
LOLMU_00017947	black	0.7550183526533164	2.2115799608717713e-6	S_0h.vs.24h	0.8773421376475021	4.216139733651022e-10	black	2_RagTag	107345379	107348258	Similar to CRK6: Cysteine-rich receptor-like protein kinase 6 (Oryza sativa subsp. japonica)
LOLMU_00030591	black	0.7795196145522999	6.248530500962621e-7	R_0h.vs.6h	0.8773054764043928	4.2322296013803893e-10	black	1_RagTag	164347777	164353473	Similar to UDP-GALT1: UDP-galactose transporter 1 (Arabidopsis thaliana)
LOLMU_00044893	black	0.7683486189896682	1.1330461007232416e-6	S_0h.vs.24h	0.8768758389762128	4.425029991116356e-10	black	scaffold_3	32653471	32659128	Similar to AP2M: AP-2 complex subunit mu (Arabidopsis thaliana)
LOLMU_00030254	black	0.7018026677881797	2.2119336132174574e-5	R_0h.vs.24h	0.8763301958949639	4.681487817567808e-10	black	1_RagTag	119420078	119423711	Similar to At3g47570: Probable LRR receptor-like serine/threonine-protein kinase At3g47570 (Arabidopsis thaliana)
LOLMU_00025345	black	0.6015962653174529	5.563448855367735e-4	R_0h.vs.24h	0.8761267844078348	4.780528432715966e-10	black	5_RagTag	219871326	219876066	Similar to Trappc6b: Trafficking protein particle complex subunit 6B (Mus musculus)
LOLMU_00015277	black	0.6537057709748656	1.2030592793957547e-4	R_0h.vs.3h	0.8755945866122186	5.04880941075685e-10	black	3_RagTag	377640172	377641374	Similar to Glucan endo-1%2C3-beta-glucosidase%2C acidic isoform (Zea mays)
LOLMU_00006689	black	0.7869708697086093	4.1209762100605876e-7	R.vs.S_6h	0.8749505977074594	5.39186808946337e-10	black	4_RagTag	382319572	382326293	Similar to ENO1: Enolase (Oryza sativa subsp. japonica)
LOLMU_00032574	black	0.6861103254670559	3.978858327150917e-5	R_0h.vs.3h	0.8743000632096904	5.759984890506283e-10	black	1_RagTag	274271523	274274034	Similar to GID1: Gibberellin receptor GID1 (Oryza sativa subsp. japonica)
LOLMU_00012468	black	0.7990816499579352	2.0205683660081279e-7	S_0h.vs.24h	0.8728180546789255	6.686169695692427e-10	black	3_RagTag	245423088	245429515	Similar to At3g55350: Protein ALP1-like (Arabidopsis thaliana)
LOLMU_00004403	black	0.6851812326001983	4.1150012945993396e-5	R.vs.S_24h	0.8727254722339894	6.748326109094546e-10	black	4_RagTag	235418018	235423609	Similar to NHX1: Sodium/hydrogen exchanger 1 (Oryza sativa subsp. japonica)
LOLMU_00024199	black	0.5201803877320589	0.0038213761161457077	R.vs.S_6h	0.872561082545005	6.859997398774151e-10	black	5_RagTag	141397731	141400696	Similar to UPS2: Ureide permease 2 (Arabidopsis thaliana)
LOLMU_00034985	black	0.6037103654528077	5.255214961158614e-4	R_0h.vs.6h	0.8724227690905803	6.95526367017275e-10	black	6_RagTag	55556634	55558461	Similar to UGT85A24: 7-deoxyloganetin glucosyltransferase (Gardenia jasminoides)
LOLMU_00013000	black	0.49489528883375833	0.00634597012816512	R.vs.S_3h	0.872418354294183	6.95832431821171e-10	black	3_RagTag	266219726	266222946	Similar to COG1: Conserved oligomeric Golgi complex subunit 1 (Arabidopsis thaliana)
LOLMU_00030356	black	0.6120834982216269	4.1766464628259265e-4	R_0h.vs.24h	0.8710786364248063	7.946268352193667e-10	black	1_RagTag	126939264	126947036	Similar to eif2b2: Translation initiation factor eIF-2B subunit beta (Dictyostelium discoideum)
LOLMU_00023162	black	0.7625946432318929	1.520224811362706e-6	S_0h.vs.24h	0.8708222376601426	8.149392512857059e-10	black	5_RagTag	40085646	40087278	Similar to CYP716B1: Cytochrome P450 716B1 (Picea sitchensis)
LOLMU_00042539	black	0.71545668685657	1.2866442565533317e-5	S_0h.vs.24h	0.8705667211955508	8.356539361819414e-10	black	7_RagTag	166820624	166823957	Similar to Os08g0548900: Proteasome subunit alpha type-7-A (Oryza sativa subsp. japonica)
LOLMU_00047325	black	0.7092230990539555	1.653942816620267e-5	S_0h.vs.24h	0.8688367416090153	9.890877149338452e-10	black	scaffold_54	2353422	2354431	Similar to ECH2: Enoyl-CoA hydratase 2%2C peroxisomal (Arabidopsis thaliana)
LOLMU_00039747	black	0.517890163532113	0.00400737805182635	R_0h.vs.24h	0.8682207583219014	1.049670802589449e-9	black	7_RagTag	20650861	20652464	Protein of unknown function
LOLMU_00035301	black	0.6596577444953061	9.915033298835007e-5	R_0h.vs.6h	0.8677170231178982	1.1017195215560644e-9	black	6_RagTag	71589358	71594998	Similar to GLR2.7: Glutamate receptor 2.7 (Arabidopsis thaliana)
LOLMU_00041916	black	0.6830223414594807	4.447547811690366e-5	R_0h.vs.24h	0.8669990900085154	1.1799915106099517e-9	black	7_RagTag	131507792	131515832	Similar to Os08g0190100: Germin-like protein 8-11 (Oryza sativa subsp. japonica)
LOLMU_00029706	black	0.7353750452089696	5.5094013182011755e-6	S_0h.vs.24h	0.8657310672590856	1.3307857015656459e-9	black	1_RagTag	91811860	91896878	Similar to Subtilisin-chymotrypsin inhibitor-2A (Hordeum vulgare)
LOLMU_00044028	black	0.9023380403161211	2.2656284684087213e-11	R_0h.vs.6h	0.8653896079170375	1.3743031846187762e-9	black	7_RagTag	256098769	256103418	Similar to CM-LOX2: Probable lipoxygenase 8%2C chloroplastic (Oryza sativa subsp. japonica)
LOLMU_00020326	black	0.776623292064327	7.314654987307121e-7	R_0h.vs.24h	0.8648859940680483	1.4408679725956163e-9	black	2_RagTag	286567356	286573404	Similar to F3H-2: Flavanone 3-dioxygenase 2 (Oryza sativa subsp. japonica)
LOLMU_00004965	black	0.8490959986761162	5.8085382529291096e-9	S_0h.vs.24h	0.8642614430898482	1.5275138271280096e-9	black	4_RagTag	292210741	292216299	Similar to HAK16: Probable potassium transporter 16 (Oryza sativa subsp. japonica)
LOLMU_00024384	black	0.8500135659817013	5.380098596882531e-9	R_0h.vs.6h	0.8639524856226849	1.57211662104918e-9	black	5_RagTag	155202445	155206446	Similar to CBP60B: Calmodulin-binding protein 60 B (Arabidopsis thaliana)
LOLMU_00041371	black	0.862210064218847	1.8467757637661643e-9	R_0h.vs.6h	0.8637219206299214	1.606175613379819e-9	black	7_RagTag	96302637	96306905	Similar to At2g21160: Translocon-associated protein subunit alpha (Arabidopsis thaliana)
LOLMU_00030591	black	0.7795196145522999	6.248530500962621e-7	R_0h.vs.24h	0.8632197073949217	1.682712492559721e-9	black	1_RagTag	164347777	164353473	Similar to UDP-GALT1: UDP-galactose transporter 1 (Arabidopsis thaliana)
LOLMU_00038919	black	0.7024834478492867	2.1545002053575942e-5	R_0h.vs.24h	0.862771703105142	1.7537900911499676e-9	black	6_RagTag	305169933	305171962	Similar to At4g28440: Uncharacterized protein At4g28440 (Arabidopsis thaliana)
LOLMU_00004254	black	0.8111858961002413	9.431908717671966e-8	R_0h.vs.6h	0.8624501611543569	1.8064864195748908e-9	black	4_RagTag	227888230	227895892	Protein of unknown function
LOLMU_00012089	black	0.779343280737786	6.309169097062299e-7	R_0h.vs.24h	0.8624094776937226	1.81325616745171e-9	black	3_RagTag	229955968	229959329	Similar to PAB1: Proteasome subunit alpha type-2 (Oryza sativa subsp. japonica)
LOLMU_00006692	black	0.754620305304777	2.254734277446887e-6	R_0h.vs.24h	0.8623487591695125	1.8234029561055382e-9	black	4_RagTag	382461819	382463481	Similar to CYP76B6: Geraniol 8-hydroxylase (Catharanthus roseus)
LOLMU_00021526	black	0.7246113968310601	8.791300553901097e-6	S_0h.vs.24h	0.8623484343266998	1.8234573806894058e-9	black	2_RagTag	343871559	343883751	Similar to ABCC2: ABC transporter C family member 2 (Arabidopsis thaliana)
LOLMU_00029572	black	0.8347681331318302	1.8070965974817422e-8	R_0h.vs.24h	0.8613613040937049	1.995884579145531e-9	black	1_RagTag	85819420	85823053	Similar to At3g47570: Probable LRR receptor-like serine/threonine-protein kinase At3g47570 (Arabidopsis thaliana)
LOLMU_00034916	black	0.7781894258304516	6.719308586738808e-7	R_0h.vs.6h	0.8612154243926846	2.022595007459154e-9	black	6_RagTag	51524481	51527070	Similar to SEC6: Exocyst complex component SEC6 (Arabidopsis thaliana)
LOLMU_00026865	black	0.7174436545549958	1.1860356476339155e-5	R.vs.S_6h	0.8610544421121258	2.0524501047752594e-9	black	5_RagTag	296693326	296699330	Similar to RABGAP22: Rab GTPase-activating protein 22 (Arabidopsis thaliana)
LOLMU_00035301	black	0.6596577444953061	9.915033298835007e-5	R_0h.vs.3h	0.8608880619581436	2.0837295994984064e-9	black	6_RagTag	71589358	71594998	Similar to GLR2.7: Glutamate receptor 2.7 (Arabidopsis thaliana)
LOLMU_00022331	black	0.3710360607446048	0.047526546869870276	S_0h.vs.24h	0.8602921849668671	2.199367834328658e-9	black	5_RagTag	4215383	4221164	Similar to MAP2B: Methionine aminopeptidase 2B (Arabidopsis thaliana)
LOLMU_00047486	black	0.5186069232387244	0.003948350953443364	S_0h.vs.24h	0.8598189857832085	2.2953497260142755e-9	black	scaffold_55	2771086	2783056	Similar to PP2B8: Putative F-box protein PP2-B8 (Arabidopsis thaliana)
LOLMU_00027600	black	0.8446616284026053	8.353350220351286e-9	S_0h.vs.24h	0.8596480972222742	2.3309435629382667e-9	black	5_RagTag	332135384	332137210	Similar to 2ODD11: 2-oxoglutarate-dependent dioxygenase 11 (Oryza sativa subsp. japonica)
LOLMU_00041042	black	0.5848124964820824	8.627826961292854e-4	R.vs.S_24h	0.8592784104586434	2.4096788370494225e-9	black	7_RagTag	81772802	81775692	Similar to UTR3: UDP-galactose/UDP-glucose transporter 3 (Arabidopsis thaliana)
LOLMU_00008641	black	0.5190884211575031	0.003909117436337151	R_0h.vs.6h	0.8590306987995885	2.4637895941530185e-9	black	3_RagTag	6481426	6482368	Similar to SGPP: Haloacid dehalogenase-like hydrolase domain-containing protein Sgpp (Arabidopsis thaliana)
LOLMU_00019865	black	0.698464650114549	2.5138827590844598e-5	R.vs.S_24h	0.8588508747775565	2.5037647850181258e-9	black	2_RagTag	265030143	265034269	Similar to YSL13: Probable metal-nicotianamine transporter YSL13 (Oryza sativa subsp. japonica)
LOLMU_00002978	black	0.6986439158730898	2.4967744767282534e-5	R_0h.vs.24h	0.8571264053007794	2.9183901740452747e-9	black	4_RagTag	150896617	150904863	Similar to CYP71BE54: Desmethyl-deoxy-podophyllotoxin synthase (Sinopodophyllum hexandrum)
LOLMU_00006692	black	0.754620305304777	2.254734277446887e-6	R_0h.vs.3h	0.8565283355531106	3.076255094557266e-9	black	4_RagTag	382461819	382463481	Similar to CYP76B6: Geraniol 8-hydroxylase (Catharanthus roseus)
LOLMU_00034730	black	0.6674812468488867	7.639663677806668e-5	R_0h.vs.24h	0.856348962659421	3.1251021686264172e-9	black	6_RagTag	43715695	43718843	Similar to EMB2731: ER membrane protein complex subunit 8/9 homolog (Arabidopsis thaliana)
LOLMU_00003055	black	0.5790252727842017	9.98263643732331e-4	R_0h.vs.3h	0.8555169539367015	3.3610894863189173e-9	black	4_RagTag	155948269	155954944	Similar to WRKY74: Probable WRKY transcription factor 74 (Arabidopsis thaliana)
LOLMU_00023022	black	0.7082514832483451	1.718973380638939e-5	R_0h.vs.24h	0.8551845554747683	3.459842322978931e-9	black	5_RagTag	32529146	32538603	Similar to GAUT13: Probable galacturonosyltransferase 13 (Arabidopsis thaliana)
LOLMU_00024384	black	0.8500135659817013	5.380098596882531e-9	R_0h.vs.3h	0.8550041740626803	3.5145360835261755e-9	black	5_RagTag	155202445	155206446	Similar to CBP60B: Calmodulin-binding protein 60 B (Arabidopsis thaliana)
LOLMU_00006345	black	0.7017655742845008	2.2151020123968266e-5	R_0h.vs.24h	0.8546664155700476	3.619080179850633e-9	black	4_RagTag	367186270	367190887	Similar to CYP71BE54: Desmethyl-deoxy-podophyllotoxin synthase (Sinopodophyllum hexandrum)
LOLMU_00037592	black	0.8616963128824309	1.9357622841733112e-9	R_0h.vs.24h	0.8545618588434323	3.6520147136246064e-9	black	6_RagTag	201825715	201832891	Similar to TSN1: Ribonuclease TUDOR 1 (Arabidopsis thaliana)
LOLMU_00034917	black	0.5469749480418764	0.0021371466163800034	R.vs.S_24h	0.854363306960779	3.7153125547515017e-9	black	6_RagTag	51528790	51536621	Similar to SEC6: Exocyst complex component SEC6 (Arabidopsis thaliana)
LOLMU_00022331	black	0.3710360607446048	0.047526546869870276	S_0h.vs.3h	0.854259694892199	3.748740722463066e-9	black	5_RagTag	4215383	4221164	Similar to MAP2B: Methionine aminopeptidase 2B (Arabidopsis thaliana)
LOLMU_00042590	black	0.7673749410125433	1.1915234140345509e-6	R_0h.vs.6h	0.8537623722730718	3.913052762344509e-9	black	7_RagTag	169892154	169896232	Similar to PIKS-2: Disease resistance protein Piks-2 (Oryza sativa subsp. japonica)
LOLMU_00004242	black	0.5741583285368137	0.0011262039489614117	R.vs.S_24h	0.8537384076812599	3.921134343934699e-9	black	4_RagTag	226655235	226662478	Similar to At3g59020: Importin beta-like SAD2 homolog (Arabidopsis thaliana)
LOLMU_00034730	black	0.6674812468488867	7.639663677806668e-5	R_0h.vs.3h	0.8530678959033913	4.153533773302242e-9	black	6_RagTag	43715695	43718843	Similar to EMB2731: ER membrane protein complex subunit 8/9 homolog (Arabidopsis thaliana)
LOLMU_00009404	black	0.547204262822705	0.002126102501421599	R.vs.S_6h	0.8530559176651754	4.157797591500981e-9	black	3_RagTag	44057272	44066295	Similar to PR5K: PR5-like receptor kinase (Arabidopsis thaliana)
LOLMU_00011257	black	0.7203733536852069	1.0505572278506496e-5	R.vs.S_24h	0.8529061630419041	4.211443686760418e-9	black	3_RagTag	156327572	156332514	Similar to ACLB-1: ATP-citrate synthase beta chain protein 1 (Oryza sativa subsp. japonica)
LOLMU_00027600	black	0.8446616284026053	8.353350220351286e-9	R_0h.vs.6h	0.8527386572987973	4.272198074283413e-9	black	5_RagTag	332135384	332137210	Similar to 2ODD11: 2-oxoglutarate-dependent dioxygenase 11 (Oryza sativa subsp. japonica)
LOLMU_00000959	black	0.4674747050570676	0.010558744993086145	R_0h.vs.24h	0.8510661720961662	4.924300754914286e-9	black	4_RagTag	52905250	52911112	Similar to ABCB25: ABC transporter B family member 25 (Oryza sativa subsp. japonica)
LOLMU_00008771	black	0.8103241182223347	9.975272121947099e-8	R_0h.vs.24h	0.8510308224557301	4.939016095515706e-9	black	3_RagTag	15171595	15175002	Protein of unknown function
LOLMU_00005682	black	0.7610122875580342	1.6458712278528789e-6	S_0h.vs.24h	0.8492308211568893	5.743691144023712e-9	black	4_RagTag	333435538	333436229	Similar to VSR1: Vacuolar-sorting receptor 1 (Arabidopsis thaliana)
LOLMU_00012544	black	0.7841958341811822	4.821110293029121e-7	R_0h.vs.24h	0.8491664284214464	5.774579847669915e-9	black	3_RagTag	247596128	247600899	Similar to pom1: DYRK-family kinase pom1 (Schizosaccharomyces pombe (strain 972 / ATCC 24843))
LOLMU_00017919	black	0.5622005930393232	0.0015028555305664003	R.vs.S_6h	0.8473604150773402	6.705269018888414e-9	black	2_RagTag	105621620	105624795	Similar to rpmB: 50S ribosomal protein L28 (Magnetococcus marinus (strain ATCC BAA-1437 / JCM 17883 / MC-1))
LOLMU_00009732	black	0.8279263621883285	2.9936118712380664e-8	S_0h.vs.24h	0.8472054561731084	6.791186727923643e-9	black	3_RagTag	59591140	59593427	Similar to CNR8: Cell number regulator 8 (Zea mays)
LOLMU_00021570	black	0.7273851882115115	7.810056430828605e-6	S_0h.vs.24h	0.8468126544607423	7.013504178085875e-9	black	2_RagTag	345782821	345791881	Similar to At1g56130: Probable LRR receptor-like serine/threonine-protein kinase At1g56130 (Arabidopsis thaliana)
LOLMU_00026254	black	0.4369000347438363	0.01779893171398098	R_0h.vs.3h	0.8466298488625031	7.1192188629401e-9	black	5_RagTag	271460803	271479641	Similar to Os12g0604600: Protein ROOT HAIR DEFECTIVE 3 homolog 1 (Oryza sativa subsp. japonica)
LOLMU_00000590	black	0.7599306550448204	1.7370823219984714e-6	R_0h.vs.24h	0.8462438249575613	7.347252128823656e-9	black	4_RagTag	31971065	31975962	Similar to At2g19130: G-type lectin S-receptor-like serine/threonine-protein kinase At2g19130 (Arabidopsis thaliana)
LOLMU_00042380	black	0.754279209537311	2.292317829890341e-6	S_0h.vs.24h	0.8458726600236071	7.572781978848654e-9	black	7_RagTag	160374803	160378941	Similar to Dnajc28: DnaJ homolog subfamily C member 28 (Mus musculus)
LOLMU_00036130	black	0.5235922862222117	0.0035580039067839467	R_0h.vs.24h	0.8458478522901803	7.588079001398893e-9	black	6_RagTag	112467328	112472567	Similar to CSLE2: Cellulose synthase-like protein E2 (Oryza sativa subsp. japonica)
LOLMU_00013000	black	0.49489528883375833	0.00634597012816512	R_0h.vs.3h	0.8448864619029443	8.203101378647242e-9	black	3_RagTag	266219726	266222946	Similar to COG1: Conserved oligomeric Golgi complex subunit 1 (Arabidopsis thaliana)
LOLMU_00004898	black	0.65768815366837	1.0575228770639025e-4	S_0h.vs.24h	0.8446859301033773	8.33698986567452e-9	black	4_RagTag	286810685	286812841	Similar to UAM1: UDP-arabinopyranose mutase 1 (Oryza sativa subsp. japonica)
LOLMU_00022239	black	0.6524564020805307	1.2522449750258292e-4	R_0h.vs.24h	0.8446181663331954	8.382682843267893e-9	black	5_RagTag	565161	570350	Protein of unknown function
LOLMU_00030421	black	0.8107596833567935	9.697180795136201e-8	R_0h.vs.24h	0.8434971013049465	9.17258940153679e-9	black	1_RagTag	152692776	152696316	Similar to KAT1: 3-ketoacyl CoA thiolase 1%2C peroxisomal (Petunia hybrida)
LOLMU_00031360	black	0.5100530431662633	0.0047036425644215625	R_0h.vs.24h	0.8434386804576881	9.21555861925572e-9	black	1_RagTag	208015184	208017279	Similar to RACK1A: Guanine nucleotide-binding protein subunit beta-like protein A (Oryza sativa subsp. japonica)
LOLMU_00008771	black	0.8103241182223347	9.975272121947099e-8	S_0h.vs.24h	0.8429971624823167	9.54629406860357e-9	black	3_RagTag	15171595	15175002	Protein of unknown function
LOLMU_00006373	black	0.7354459890233219	5.492055239484558e-6	R_0h.vs.24h	0.8402965876502151	1.181663337536797e-8	black	4_RagTag	368024664	368030914	Protein of unknown function
LOLMU_00042539	black	0.71545668685657	1.2866442565533317e-5	R_0h.vs.24h	0.8398375327686565	1.2248280059292938e-8	black	7_RagTag	166820624	166823957	Similar to Os08g0548900: Proteasome subunit alpha type-7-A (Oryza sativa subsp. japonica)
LOLMU_00006373	black	0.7354459890233219	5.492055239484558e-6	S_0h.vs.24h	0.8397894436732538	1.2294321107263887e-8	black	4_RagTag	368024664	368030914	Protein of unknown function
LOLMU_00007751	black	0.42275410672522673	0.022326102404654206	R.vs.S_24h	0.8396150022604211	1.2462662781670457e-8	black	4_RagTag	435383317	435390277	Similar to NPGR1: Protein NPGR1 (Arabidopsis thaliana)
LOLMU_00025103	black	0.8387397201562403	1.3339557813640328e-8	S_0h.vs.24h	0.8389991082706915	1.307399446424828e-8	black	5_RagTag	204039018	204046718	Similar to Os11g0104900: Clathrin heavy chain 1 (Oryza sativa subsp. japonica)
LOLMU_00000959	black	0.4674747050570676	0.010558744993086145	R_0h.vs.3h	0.8389127758497179	1.3161841380030086e-8	black	4_RagTag	52905250	52911112	Similar to ABCB25: ABC transporter B family member 25 (Oryza sativa subsp. japonica)
LOLMU_00019105	black	0.4964871338614708	0.006153331556682919	R_0h.vs.24h	0.8388385772015474	1.3237771921866166e-8	black	2_RagTag	214639713	214640717	Similar to PSBR: Photosystem II 10 kDa polypeptide%2C chloroplastic (Hordeum vulgare)
LOLMU_00022946	black	0.6591279745740138	1.0088905330193231e-4	R_0h.vs.24h	0.8387949291769224	1.328262536238699e-8	black	5_RagTag	28471795	28476223	Similar to FAH1: Dihydroceramide fatty acyl 2-hydroxylase FAH1 (Arabidopsis thaliana)
LOLMU_00022946	black	0.6591279745740138	1.0088905330193231e-4	R_0h.vs.6h	0.838283794605794	1.3818302516140271e-8	black	5_RagTag	28471795	28476223	Similar to FAH1: Dihydroceramide fatty acyl 2-hydroxylase FAH1 (Arabidopsis thaliana)
LOLMU_00047325	black	0.7092230990539555	1.653942816620267e-5	R_0h.vs.24h	0.8381028052461368	1.4012660914949869e-8	black	scaffold_54	2353422	2354431	Similar to ECH2: Enoyl-CoA hydratase 2%2C peroxisomal (Arabidopsis thaliana)
LOLMU_00041672	black	0.580122407801049	9.712401680765108e-4	S_0h.vs.24h	0.8376000012951469	1.4565776081303884e-8	black	7_RagTag	114862808	114868574	Similar to GBA2: Non-lysosomal glucosylceramidase (Homo sapiens)
LOLMU_00009415	black	0.7273907286220352	7.808199353020816e-6	S_0h.vs.24h	0.8368088848763761	1.547651212752575e-8	black	3_RagTag	44937077	44939594	Similar to LRK10: Rust resistance kinase Lr10 (Triticum aestivum)
LOLMU_00033039	black	0.8034509096577092	1.544029445768346e-7	R_0h.vs.6h	0.8363338251876612	1.604807962621017e-8	black	1_RagTag	305301486	305302715	Similar to Cht8: Chitinase 8 (Oryza sativa subsp. japonica)
LOLMU_00036380	black	0.3758927661941712	0.04447502391728046	R.vs.S_24h	0.8359016510935128	1.658471712242366e-8	black	6_RagTag	124327095	124328192	Similar to Polyubiquitin (Avena fatua)
LOLMU_00027509	black	0.7761699442967918	7.49569303199768e-7	R_0h.vs.24h	0.8355250019791305	1.7065711109466663e-8	black	5_RagTag	327138124	327142494	Similar to GLR2.7: Glutamate receptor 2.7 (Arabidopsis thaliana)
LOLMU_00035301	black	0.6596577444953061	9.915033298835007e-5	S_0h.vs.3h	0.8353594720989469	1.7281097798500992e-8	black	6_RagTag	71589358	71594998	Similar to GLR2.7: Glutamate receptor 2.7 (Arabidopsis thaliana)
LOLMU_00020326	black	0.776623292064327	7.314654987307121e-7	S_0h.vs.24h	0.8343613428302177	1.8633306063989865e-8	black	2_RagTag	286567356	286573404	Similar to F3H-2: Flavanone 3-dioxygenase 2 (Oryza sativa subsp. japonica)
LOLMU_00015370	black	0.4450344717758118	0.015558971872622217	R_0h.vs.24h	0.8342768138907657	1.8752142576080677e-8	black	3_RagTag	380334644	380336708	Similar to GRXC2: Putative glutaredoxin-C2 (Oryza sativa subsp. japonica)
LOLMU_00029034	black	0.7287325483850425	7.3699610264771155e-6	R_0h.vs.24h	0.8342741726647672	1.875586690830462e-8	black	1_RagTag	44364021	44369051	Similar to CPS1: Ent-copalyl diphosphate synthase 1%2C chloroplastic (Oryza sativa subsp. japonica)
LOLMU_00030807	black	0.4996884552217769	0.0057809104411604495	S_0h.vs.24h	0.8339054859562595	1.928241698499849e-8	black	1_RagTag	175899061	175900217	Similar to HIPP12: Heavy metal-associated isoprenylated plant protein 12 (Arabidopsis thaliana)
LOLMU_00023474	black	0.5185526287025277	0.003952796058580278	R.vs.S_6h	0.8328851189246275	2.081078904967442e-8	black	5_RagTag	56257299	56266060	Similar to At4g22660: Putative F-box protein At4g22660 (Arabidopsis thaliana)
LOLMU_00035301	black	0.6596577444953061	9.915033298835007e-5	R_0h.vs.24h	0.8320911126978259	2.20756935023919e-8	black	6_RagTag	71589358	71594998	Similar to GLR2.7: Glutamate receptor 2.7 (Arabidopsis thaliana)
LOLMU_00003807	black	0.5094699397550818	0.004759334940456465	R.vs.S_24h	0.8318115858946301	2.25374286865428e-8	black	4_RagTag	203680786	203689832	Protein of unknown function
LOLMU_00030394	black	0.39240632184672175	0.035247143822734354	R.vs.S_24h	0.8314125168331412	2.3211906583353053e-8	black	1_RagTag	150480355	150491468	Similar to TMEM8B: Transmembrane protein 8B (Homo sapiens)
LOLMU_00021639	black	0.8790660766028968	3.519888311078474e-10	R_0h.vs.6h	0.831122100516789	2.3714267748819608e-8	black	2_RagTag	347887796	347889473	Similar to CYP99A2: Cytochrome P450 99A2 (Oryza sativa subsp. japonica)
LOLMU_00006689	black	0.7869708697086093	4.1209762100605876e-7	S_0h.vs.24h	0.8309200308279033	2.4069636831101223e-8	black	4_RagTag	382319572	382326293	Similar to ENO1: Enolase (Oryza sativa subsp. japonica)
LOLMU_00012544	black	0.7841958341811822	4.821110293029121e-7	S_0h.vs.6h	0.8301129628551859	2.5537964009577e-8	black	3_RagTag	247596128	247600899	Similar to pom1: DYRK-family kinase pom1 (Schizosaccharomyces pombe (strain 972 / ATCC 24843))
LOLMU_00012468	black	0.7990816499579352	2.0205683660081279e-7	R_0h.vs.24h	0.8300505970766638	2.56547602431443e-8	black	3_RagTag	245423088	245429515	Similar to At3g55350: Protein ALP1-like (Arabidopsis thaliana)
LOLMU_00036715	black	0.5778410831714439	0.0010281649903259617	R_0h.vs.24h	0.8297386052387001	2.6246395536963837e-8	black	6_RagTag	148423752	148428637	Similar to LAF1: Transcription factor LAF1 (Arabidopsis thaliana)
LOLMU_00032213	black	0.8184772621013582	5.804266005880139e-8	R_0h.vs.6h	0.8296448448003368	2.6426611313001306e-8	black	1_RagTag	252916911	252925365	Similar to RGA2: Disease resistance protein RGA2 (Solanum bulbocastanum)
LOLMU_00009732	black	0.8279263621883285	2.9936118712380664e-8	R_0h.vs.24h	0.8291075124805571	2.748135982302126e-8	black	3_RagTag	59591140	59593427	Similar to CNR8: Cell number regulator 8 (Zea mays)
LOLMU_00005052	black	0.7753562888752419	7.830827063499426e-7	R_0h.vs.3h	0.8290011572585072	2.769462502022249e-8	black	4_RagTag	298244788	298249694	Similar to LRR2: Leucine-rich repeat protein 2 (Arabidopsis thaliana)
LOLMU_00032213	black	0.8184772621013582	5.804266005880139e-8	R_0h.vs.24h	0.8288728027262885	2.7954013065017962e-8	black	1_RagTag	252916911	252925365	Similar to RGA2: Disease resistance protein RGA2 (Solanum bulbocastanum)
LOLMU_00017947	black	0.7550183526533164	2.2115799608717713e-6	R_0h.vs.24h	0.8281190798618955	2.952242009335967e-8	black	2_RagTag	107345379	107348258	Similar to CRK6: Cysteine-rich receptor-like protein kinase 6 (Oryza sativa subsp. japonica)
LOLMU_00005052	black	0.7753562888752419	7.830827063499426e-7	S_0h.vs.24h	0.8276190142013916	3.0606838672959106e-8	black	4_RagTag	298244788	298249694	Similar to LRR2: Leucine-rich repeat protein 2 (Arabidopsis thaliana)
LOLMU_00039728	black	0.7281870980980408	7.545361709466202e-6	R.vs.S_6h	0.8274486073342993	3.098459182609479e-8	black	7_RagTag	19990468	19994226	Similar to Os06g0652400: Probable GDP-L-fucose synthase 1 (Oryza sativa subsp. japonica)
LOLMU_00020451	black	0.8218153831712903	4.614022061809014e-8	R_0h.vs.3h	0.827191962777002	3.1561541950950494e-8	black	2_RagTag	293190999	293194796	Similar to HAK1: Potassium transporter 1 (Oryza sativa subsp. japonica)
LOLMU_00023474	black	0.5185526287025277	0.003952796058580278	R.vs.S_3h	0.826969559239206	3.206942066959211e-8	black	5_RagTag	56257299	56266060	Similar to At4g22660: Putative F-box protein At4g22660 (Arabidopsis thaliana)
LOLMU_00012708	black	0.5716039766763313	0.0011988957389255583	R_0h.vs.6h	0.8268005984055281	3.246022672781386e-8	black	3_RagTag	255530802	255534051	Similar to VPS36: Vacuolar protein sorting-associated protein 36 (Arabidopsis thaliana)
LOLMU_00013000	black	0.49489528883375833	0.00634597012816512	R_0h.vs.24h	0.8253796630911958	3.592277358203101e-8	black	3_RagTag	266219726	266222946	Similar to COG1: Conserved oligomeric Golgi complex subunit 1 (Arabidopsis thaliana)
LOLMU_00043200	black	0.41853156565524885	0.023847018450826256	R_0h.vs.3h	0.8247607442260063	3.7533617567244145e-8	black	7_RagTag	205115483	205116019	Protein of unknown function
LOLMU_00009256	black	0.6366885847798027	2.0454215772955218e-4	S_0h.vs.24h	0.8245941259451973	3.797837693887508e-8	black	3_RagTag	38058964	38062416	Similar to POGLUT1: Protein O-glucosyltransferase 1 (Bos taurus)
LOLMU_00039747	black	0.517890163532113	0.00400737805182635	R.vs.S_24h	0.8244564992877954	3.8349365131468184e-8	black	7_RagTag	20650861	20652464	Protein of unknown function
LOLMU_00000735	black	0.5569558742452957	0.0016998458487471042	R.vs.S_6h	0.8237148738298831	4.040598193214405e-8	black	4_RagTag	40736826	40738336	Similar to UGT85A24: 7-deoxyloganetin glucosyltransferase (Gardenia jasminoides)
LOLMU_00023149	black	0.8263497348480291	3.352442192587942e-8	R_0h.vs.6h	0.8236519004974238	4.058516295377704e-8	black	5_RagTag	38585308	38592748	Similar to Os11g0285000: Achilleol B synthase (Oryza sativa subsp. japonica)
LOLMU_00039698	black	0.4780046833709584	0.008725247533880756	R_0h.vs.3h	0.8235605158086394	4.0846472387095e-8	black	7_RagTag	18678446	18680965	Similar to RUB2: Ubiquitin-NEDD8-like protein RUB2 (Oryza sativa subsp. japonica)
LOLMU_00019220	black	0.6470465515668736	1.4864436261095688e-4	R.vs.S_3h	0.8227042402257905	4.3370508812827415e-8	black	2_RagTag	224499933	224508074	Similar to At1g56130: Probable LRR receptor-like serine/threonine-protein kinase At1g56130 (Arabidopsis thaliana)
LOLMU_00020451	black	0.8218153831712903	4.614022061809014e-8	R_0h.vs.24h	0.822610830237877	4.365427993795068e-8	black	2_RagTag	293190999	293194796	Similar to HAK1: Potassium transporter 1 (Oryza sativa subsp. japonica)
LOLMU_00015671	black	0.7470025268788058	3.2415808633709506e-6	R_0h.vs.24h	0.8221059774835312	4.5217477470455536e-8	black	3_RagTag	393233372	393236365	Similar to RPN2: Dolichyl-diphosphooligosaccharide--protein glycosyltransferase subunit 2 (Oryza sativa subsp. japonica)
LOLMU_00037588	black	0.5900152026112161	7.549876341002201e-4	R.vs.S_24h	0.8214327890989693	4.738126275427897e-8	black	6_RagTag	201130814	201139158	Similar to ACS: Acetyl-coenzyme A synthetase%2C chloroplastic/glyoxysomal (Arabidopsis thaliana)
LOLMU_00048502	black	0.5216123125063157	0.003708878022828533	R_0h.vs.6h	0.8211777236127717	4.822545045042401e-8	black	scaffold_75	277908	284135	Similar to CDKF-2: Putative cyclin-dependent kinase F-2 (Oryza sativa subsp. japonica)
LOLMU_00014073	black	0.8227064790781595	4.33637280579722e-8	R.vs.S_6h	0.8210665988688948	4.8597506540331996e-8	black	3_RagTag	319763007	319764129	Similar to Glucan endo-1%2C3-beta-glucosidase%2C acidic isoform (Zea mays)
LOLMU_00041042	black	0.5848124964820824	8.627826961292854e-4	R_0h.vs.24h	0.8208736335105405	4.924979204550946e-8	black	7_RagTag	81772802	81775692	Similar to UTR3: UDP-galactose/UDP-glucose transporter 3 (Arabidopsis thaliana)
LOLMU_00006373	black	0.7354459890233219	5.492055239484558e-6	R_0h.vs.6h	0.8206190161562812	5.012268839194201e-8	black	4_RagTag	368024664	368030914	Protein of unknown function
LOLMU_00028521	black	0.6805495890510922	4.857757587526902e-5	R_0h.vs.24h	0.8203588069045432	5.1029297705019276e-8	black	1_RagTag	18277997	18283514	Similar to PUB43: U-box domain-containing protein 43 (Arabidopsis thaliana)
LOLMU_00026865	black	0.7174436545549958	1.1860356476339155e-5	S_0h.vs.24h	0.8200267751528415	5.220783792204703e-8	black	5_RagTag	296693326	296699330	Similar to RABGAP22: Rab GTPase-activating protein 22 (Arabidopsis thaliana)
LOLMU_00006811	black	0.8715734090776364	7.567352765857135e-10	R_0h.vs.24h	0.8185039788552262	5.793721843882803e-8	black	4_RagTag	388675246	388679983	Similar to TMN3: Transmembrane 9 superfamily member 3 (Arabidopsis thaliana)
LOLMU_00034766	black	0.46225410957265284	0.011581264150529777	R_0h.vs.24h	0.8183004409757834	5.8744929115562645e-8	black	6_RagTag	45048641	45052616	Similar to BLT63: Elongation factor 1-alpha (Hordeum vulgare)
LOLMU_00046971	black	0.42211058803153606	0.022552616232961266	R.vs.S_3h	0.8181027466697685	5.9539256499927445e-8	black	scaffold_3	189220243	189222506	Similar to MST1: Sugar transport protein MST1 (Oryza sativa subsp. japonica)
LOLMU_00036818	black	0.7908295581028244	3.300392026911592e-7	R_0h.vs.24h	0.8178643919140525	6.05099582583093e-8	black	6_RagTag	155611240	155615698	Similar to ZB8: Phenylalanine ammonia-lyase (Oryza sativa subsp. indica)
LOLMU_00037079	black	0.7558140196295077	2.1275468743284556e-6	R_0h.vs.24h	0.8174977450460479	6.203129748951741e-8	black	6_RagTag	171707903	171715712	Similar to CSTLP5: CMP-sialic acid transporter 5 (Oryza sativa subsp. japonica)
LOLMU_00014066	black	0.727826182460868	7.663477183926936e-6	R_0h.vs.3h	0.8172963430880295	6.288172650749657e-8	black	3_RagTag	319056012	319057119	Similar to Glucan endo-1%2C3-beta-glucosidase%2C acidic isoform (Zea mays)
LOLMU_00044976	black	0.37287810381586534	0.046350216524331106	R.vs.S_6h	0.8170516907486209	6.392906031421947e-8	black	scaffold_3	36663793	36667250	Protein of unknown function
LOLMU_00047325	black	0.7092230990539555	1.653942816620267e-5	R_0h.vs.6h	0.8169964803890031	6.416759690577271e-8	black	scaffold_54	2353422	2354431	Similar to ECH2: Enoyl-CoA hydratase 2%2C peroxisomal (Arabidopsis thaliana)
LOLMU_00041519	black	0.40802394644147744	0.02800212314362969	S_0h.vs.24h	0.816710709665854	6.541527771277793e-8	black	7_RagTag	105801409	105807634	Similar to PAPS4: Nuclear poly(A) polymerase 4 (Arabidopsis thaliana)
LOLMU_00028818	black	0.8177862038226887	6.083150583907257e-8	S_0h.vs.24h	0.8165844898117328	6.597335760870928e-8	black	1_RagTag	33502407	33506200	Similar to PDIL2-1: Protein disulfide isomerase-like 2-1 (Oryza sativa subsp. japonica)
LOLMU_00035301	black	0.6596577444953061	9.915033298835007e-5	R.vs.S_24h	0.8159610259260492	6.879413883645968e-8	black	6_RagTag	71589358	71594998	Similar to GLR2.7: Glutamate receptor 2.7 (Arabidopsis thaliana)
LOLMU_00025195	black	0.49761012535134674	0.006020437107912488	R_0h.vs.24h	0.8158091076993369	6.949790769476725e-8	black	5_RagTag	208877992	208885902	Similar to ABCG41: ABC transporter G family member 41 (Oryza sativa subsp. japonica)
LOLMU_00026501	black	0.6264343046860487	2.774443425076676e-4	S_0h.vs.24h	0.8146917875251347	7.487879220989404e-8	black	5_RagTag	283256106	283259486	Similar to RuBisCO large subunit-binding protein subunit alpha%2C chloroplastic (Fragment) (Brassica napus)
LOLMU_00030807	black	0.4996884552217769	0.0057809104411604495	R_0h.vs.24h	0.8144274992343786	7.620581222359131e-8	black	1_RagTag	175899061	175900217	Similar to HIPP12: Heavy metal-associated isoprenylated plant protein 12 (Arabidopsis thaliana)
LOLMU_00034042	black	0.8434563362592514	9.202553223266822e-9	S_0h.vs.24h	0.8142405651550283	7.715731834210306e-8	black	6_RagTag	9787667	9788931	Similar to CCR1: Cinnamoyl-CoA reductase 1 (Oryza sativa subsp. japonica)
LOLMU_00033004	black	0.6777606453934942	5.360664501223358e-5	R_0h.vs.24h	0.8140454672390165	7.816190309275196e-8	black	1_RagTag	303618839	303630307	Similar to Os03g0107900: Probable glucuronosyltransferase Os03g0107900 (Oryza sativa subsp. japonica)
LOLMU_00043128	black	0.8415519705424768	1.0706159336512619e-8	S_0h.vs.24h	0.8135509821387793	8.076163846727391e-8	black	7_RagTag	200980322	200989444	Similar to SRG1: Protein SRG1 (Arabidopsis thaliana)
LOLMU_00020002	black	0.48058273202977175	0.008319733354848684	R.vs.S_24h	0.8126209675895696	8.586546156210898e-8	black	2_RagTag	270683071	270684961	Similar to YSL9: Probable metal-nicotianamine transporter YSL9 (Oryza sativa subsp. japonica)
LOLMU_00034766	black	0.46225410957265284	0.011581264150529777	R_0h.vs.6h	0.8120596050967706	8.908651712896364e-8	black	6_RagTag	45048641	45052616	Similar to BLT63: Elongation factor 1-alpha (Hordeum vulgare)
LOLMU_00039747	black	0.517890163532113	0.00400737805182635	R_0h.vs.6h	0.8107920214889999	9.676818240821037e-8	black	7_RagTag	20650861	20652464	Protein of unknown function
LOLMU_00030421	black	0.8107596833567935	9.697180795136201e-8	S_0h.vs.24h	0.8097131494678538	1.0377588145443862e-7	black	1_RagTag	152692776	152696316	Similar to KAT1: 3-ketoacyl CoA thiolase 1%2C peroxisomal (Petunia hybrida)
LOLMU_00032213	black	0.8184772621013582	5.804266005880139e-8	R.vs.S_6h	0.8089676472497043	1.0888467878453108e-7	black	1_RagTag	252916911	252925365	Similar to RGA2: Disease resistance protein RGA2 (Solanum bulbocastanum)
LOLMU_00002431	black	0.8397100199631204	1.2370708418853163e-8	S_0h.vs.24h	0.8077497656293552	1.1772482926019663e-7	black	4_RagTag	121845620	121847320	Similar to UGT76C2: UDP-glycosyltransferase 76C2 (Arabidopsis thaliana)
LOLMU_00015671	black	0.7470025268788058	3.2415808633709506e-6	R_0h.vs.6h	0.8077278223038014	1.1788992879253205e-7	black	3_RagTag	393233372	393236365	Similar to RPN2: Dolichyl-diphosphooligosaccharide--protein glycosyltransferase subunit 2 (Oryza sativa subsp. japonica)
LOLMU_00023122	black	0.39643175816771725	0.03324952955273713	R_0h.vs.24h	0.8072086167789425	1.21858364822303e-7	black	5_RagTag	37336075	37337601	Similar to DOF3.6: Dof zinc finger protein DOF3.6 (Arabidopsis thaliana)
LOLMU_00048457	black	0.7117244899271898	1.4965571282273342e-5	R_0h.vs.24h	0.8069900795950656	1.235647462486878e-7	black	scaffold_71	1288336	1293000	Dbxref=InterPro:IPR003959,PFAM:PF00004
LOLMU_00034100	black	0.8620284679943231	1.877792831595607e-9	R_0h.vs.24h	0.8067965573691936	1.250939211465775e-7	black	6_RagTag	12538593	12543502	Similar to EPSIN3: Clathrin interactor EPSIN 3 (Arabidopsis thaliana)
LOLMU_00023154	black	0.8399834690907569	1.2109521085538837e-8	R_0h.vs.6h	0.806171599377384	1.3015052668602065e-7	black	5_RagTag	39250146	39251889	Similar to ANR: Anthocyanidin reductase ((2S)-flavan-3-ol-forming) (Vitis vinifera)
LOLMU_00042402	black	0.4334653392770117	0.018821538063678495	R_0h.vs.24h	0.8052492376860245	1.3795365358700922e-7	black	7_RagTag	161760552	161762123	Similar to CYP18-2: Peptidyl-prolyl cis-trans isomerase CYP18-2 (Arabidopsis thaliana)
LOLMU_00047175	black	0.4858353343596489	0.007542520681286453	R_0h.vs.6h	0.8047647740433893	1.4222042157490601e-7	black	JAEVFB010000110.1_RagTag	3766563	3770918	Similar to NPF2.11: Protein NRT1/ PTR FAMILY 2.11 (Arabidopsis thaliana)
LOLMU_00007358	black	0.7495931967471487	2.869199586869489e-6	R.vs.S_6h	0.8038730696096418	1.5038889987522788e-7	black	4_RagTag	415461086	415465179	Dbxref=InterPro:IPR003959,PFAM:PF00004
LOLMU_00004555	black	0.7368535186516726	5.157922506377304e-6	R_0h.vs.24h	0.8036229544880873	1.5275546776544673e-7	black	4_RagTag	244983463	244988487	Protein of unknown function
LOLMU_00034985	black	0.6037103654528077	5.255214961158614e-4	R_0h.vs.3h	0.803568082424859	1.5327917047820234e-7	black	6_RagTag	55556634	55558461	Similar to UGT85A24: 7-deoxyloganetin glucosyltransferase (Gardenia jasminoides)
LOLMU_00026153	black	0.7588271926396035	1.834819938600379e-6	R_0h.vs.24h	0.8034041308462767	1.5485367671557974e-7	black	5_RagTag	266180328	266185130	Similar to At5g27430: Signal peptidase complex subunit 3B (Arabidopsis thaliana)
LOLMU_00000735	black	0.5569558742452957	0.0016998458487471042	R_0h.vs.24h	0.8028303200948017	1.6048076140885653e-7	black	4_RagTag	40736826	40738336	Similar to UGT85A24: 7-deoxyloganetin glucosyltransferase (Gardenia jasminoides)
LOLMU_00036825	black	0.6118649433000781	4.2021086699478664e-4	R_0h.vs.24h	0.802034134534103	1.6859666155843387e-7	black	6_RagTag	155883599	155888220	Similar to ADK2: Adenosine kinase 2 (Arabidopsis thaliana)
LOLMU_00030591	black	0.7795196145522999	6.248530500962621e-7	R.vs.S_6h	0.8012172360106662	1.773098853340909e-7	black	1_RagTag	164347777	164353473	Similar to UDP-GALT1: UDP-galactose transporter 1 (Arabidopsis thaliana)
LOLMU_00042160	black	0.6467166525969733	1.5019057067583737e-4	R_0h.vs.3h	0.8005673398229993	1.8453200615792143e-7	black	7_RagTag	148453558	148455380	Similar to ACA7: Alpha carbonic anhydrase 7 (Arabidopsis thaliana)
LOLMU_00008625	black	0.5364343435929297	0.0027013141664944487	S_0h.vs.24h	0.8002636435619478	1.879977010563155e-7	black	3_RagTag	6130985	6155031	Similar to CALS10: Callose synthase 10 (Arabidopsis thaliana)
LOLMU_00040275	black	0.5411376882959589	0.0024354647657074497	R_0h.vs.24h	0.7997876856305329	1.9354834712270378e-7	black	7_RagTag	45624548	45626007	Protein of unknown function
LOLMU_00015671	black	0.7470025268788058	3.2415808633709506e-6	R_0h.vs.3h	0.7994792950336318	1.9722389839259556e-7	black	3_RagTag	393233372	393236365	Similar to RPN2: Dolichyl-diphosphooligosaccharide--protein glycosyltransferase subunit 2 (Oryza sativa subsp. japonica)
LOLMU_00034333	black	0.42150615746954134	0.022767082826431025	S_0h.vs.24h	0.798262493602166	2.1235362391233877e-7	black	6_RagTag	30780683	30782283	Similar to yif1b: Protein YIF1B (Danio rerio)
LOLMU_00002666	black	0.7921225846703868	3.060579699878065e-7	R.vs.S_24h	0.7982107729612363	2.1301947958952752e-7	black	4_RagTag	134234806	134235977	Similar to OPR1: 12-oxophytodienoate reductase 1 (Oryza sativa subsp. japonica)
LOLMU_00000974	black	0.6406898883010879	1.8106186758563533e-4	R_0h.vs.24h	0.7982044522301998	2.1310098314571073e-7	black	4_RagTag	53526300	53527055	Similar to UGT83A1: UDP-glycosyltransferase 83A1 (Arabidopsis thaliana)
LOLMU_00011991	black	0.5852893836272809	8.523716574096051e-4	R.vs.S_3h	0.7975868565332429	2.2120268430417048e-7	black	3_RagTag	225719638	225726015	Similar to COG4: Conserved oligomeric Golgi complex subunit 4 (Arabidopsis thaliana)
LOLMU_00042348	black	0.745874233374166	3.416976928144409e-6	R.vs.S_24h	0.7974404691573496	2.231635838313331e-7	black	7_RagTag	158585643	158590007	Similar to ABCF1: ABC transporter F family member 1 (Arabidopsis thaliana)
LOLMU_00035301	black	0.6596577444953061	9.915033298835007e-5	S_0h.vs.24h	0.7972314862273786	2.2599034179400415e-7	black	6_RagTag	71589358	71594998	Similar to GLR2.7: Glutamate receptor 2.7 (Arabidopsis thaliana)
LOLMU_00021643	black	0.7961584712732724	2.410232737043014e-7	R_0h.vs.24h	0.7968555919663575	2.311567969547375e-7	black	2_RagTag	348145475	348150343	Similar to VSR7: Vacuolar-sorting receptor 7 (Arabidopsis thaliana)
LOLMU_00013781	black	0.8715915569719322	7.553774528282527e-10	R.vs.S_24h	0.7962723399008566	2.393859731721268e-7	black	3_RagTag	305871237	305872691	Similar to At4g15970: Uncharacterized protein At4g15970 (Arabidopsis thaliana)
LOLMU_00042590	black	0.7673749410125433	1.1915234140345509e-6	R_0h.vs.3h	0.7952212532862432	2.548908233288612e-7	black	7_RagTag	169892154	169896232	Similar to PIKS-2: Disease resistance protein Piks-2 (Oryza sativa subsp. japonica)
LOLMU_00034042	black	0.8434563362592514	9.202553223266822e-9	R_0h.vs.6h	0.7940309389926571	2.735469083510273e-7	black	6_RagTag	9787667	9788931	Similar to CCR1: Cinnamoyl-CoA reductase 1 (Oryza sativa subsp. japonica)
LOLMU_00021137	black	0.6950617902045266	2.8591818152110308e-5	S_0h.vs.24h	0.7939677233445082	2.7457152813795333e-7	black	2_RagTag	328883573	328888195	Similar to CAX3: Vacuolar cation/proton exchanger 3 (Oryza sativa subsp. japonica)
LOLMU_00030254	black	0.7018026677881797	2.2119336132174574e-5	R_0h.vs.6h	0.7935049311792808	2.8217942272897924e-7	black	1_RagTag	119420078	119423711	Similar to At3g47570: Probable LRR receptor-like serine/threonine-protein kinase At3g47570 (Arabidopsis thaliana)
LOLMU_00010026	black	0.6032168429715428	5.325795941388367e-4	R.vs.S_24h	0.7930884085979302	2.891898326989945e-7	black	3_RagTag	78404724	78410236	Similar to ABCC3: ABC transporter C family member 3 (Arabidopsis thaliana)
LOLMU_00021341	black	0.657524432790502	1.0631826048225864e-4	R_0h.vs.6h	0.7926686267707077	2.9641476043640223e-7	black	2_RagTag	336754867	336756054	Similar to MRE11: Double-strand break repair protein MRE11 (Oryza sativa subsp. japonica)
LOLMU_00037588	black	0.5900152026112161	7.549876341002201e-4	R_0h.vs.24h	0.7925554932742871	2.9838975570638146e-7	black	6_RagTag	201130814	201139158	Similar to ACS: Acetyl-coenzyme A synthetase%2C chloroplastic/glyoxysomal (Arabidopsis thaliana)
LOLMU_00004905	black	0.6633547678617865	8.77400247736833e-5	R_0h.vs.24h	0.7924642359931319	2.999915514309532e-7	black	4_RagTag	287394725	287404212	Similar to SEC23B: Protein transport protein SEC23 B (Arabidopsis thaliana)
LOLMU_00031797	black	0.42823678238157226	0.020470848429430887	R_0h.vs.6h	0.7924311110478838	3.005749065143989e-7	black	1_RagTag	229047002	229050367	Similar to NAF1: H/ACA ribonucleoprotein complex non-core subunit NAF1 (Homo sapiens)
LOLMU_00014934	black	0.7488003524591069	2.978836111279309e-6	R_0h.vs.24h	0.7918654611252258	3.1069672174882097e-7	black	3_RagTag	362950412	362953550	Protein of unknown function
LOLMU_00041519	black	0.40802394644147744	0.02800212314362969	R.vs.S_24h	0.791356738436169	3.2006314123591724e-7	black	7_RagTag	105801409	105807634	Similar to PAPS4: Nuclear poly(A) polymerase 4 (Arabidopsis thaliana)
LOLMU_00044028	black	0.9023380403161211	2.2656284684087213e-11	S_0h.vs.24h	0.7908266097266707	3.3009578105647933e-7	black	7_RagTag	256098769	256103418	Similar to CM-LOX2: Probable lipoxygenase 8%2C chloroplastic (Oryza sativa subsp. japonica)
LOLMU_00042160	black	0.6467166525969733	1.5019057067583737e-4	R_0h.vs.24h	0.7908202295434879	3.3021824481027493e-7	black	7_RagTag	148453558	148455380	Similar to ACA7: Alpha carbonic anhydrase 7 (Arabidopsis thaliana)
LOLMU_00006403	black	0.47416303154906825	0.009360328812908434	R_0h.vs.6h	0.7905931345434912	3.34604149899797e-7	black	4_RagTag	369702595	369703514	Similar to CRRSP55: Cysteine-rich repeat secretory protein 55 (Arabidopsis thaliana)
LOLMU_00017919	black	0.5622005930393232	0.0015028555305664003	R_0h.vs.6h	0.7903888501338219	3.3859462147837117e-7	black	2_RagTag	105621620	105624795	Similar to rpmB: 50S ribosomal protein L28 (Magnetococcus marinus (strain ATCC BAA-1437 / JCM 17883 / MC-1))
LOLMU_00002431	black	0.8397100199631204	1.2370708418853163e-8	R_0h.vs.6h	0.7896678482726921	3.5302635232314146e-7	black	4_RagTag	121845620	121847320	Similar to UGT76C2: UDP-glycosyltransferase 76C2 (Arabidopsis thaliana)
LOLMU_00033842	black	0.4002321599777743	0.0314483898864497	R.vs.S_24h	0.7889412528679186	3.681327351704599e-7	black	6_RagTag	4698896	4700191	Similar to nep1: Aspartic proteinase nepenthesin-1 (Nepenthes gracilis)
LOLMU_00017187	black	0.8114438978700921	9.274556535829637e-8	S_0h.vs.24h	0.7887448850547503	3.723148256309539e-7	black	2_RagTag	55990858	55999380	Similar to AAMT1: Anthranilate O-methyltransferase 1 (Zea mays)
LOLMU_00005052	black	0.7753562888752419	7.830827063499426e-7	R_0h.vs.24h	0.7885660353105193	3.7616130058855196e-7	black	4_RagTag	298244788	298249694	Similar to LRR2: Leucine-rich repeat protein 2 (Arabidopsis thaliana)
LOLMU_00030569	black	0.5620168303756579	0.0015094068473939862	R_0h.vs.24h	0.7884844340761636	3.779282289197615e-7	black	1_RagTag	163053791	163058943	Similar to DRB6: Double-stranded RNA-binding protein 6 (Oryza sativa subsp. japonica)
LOLMU_00002998	black	0.740469690266735	4.38180824160816e-6	R_0h.vs.24h	0.7884166961556468	3.794006899181542e-7	black	4_RagTag	152040197	152048807	Similar to CAT1: Cationic amino acid transporter 1 (Arabidopsis thaliana)
LOLMU_00047555	black	0.5364579325998035	0.002699920911615013	S_0h.vs.24h	0.788116985951047	3.8597836018612093e-7	black	scaffold_56	1561500	1570529	Similar to efuD: Transcription factor efuD (Hormonema carpetanum)
LOLMU_00004254	black	0.8111858961002413	9.431908717671966e-8	R.vs.S_6h	0.787190722896849	4.069663583652765e-7	black	4_RagTag	227888230	227895892	Protein of unknown function
LOLMU_00033104	black	0.7553685498550031	2.174231873616586e-6	R_0h.vs.6h	0.7871390828890891	4.0816637272246707e-7	black	1_RagTag	308826180	308827464	Protein of unknown function
LOLMU_00020675	black	0.5360384299535713	0.002724790857552872	R.vs.S_3h	0.7866290074425735	4.201932111151099e-7	black	2_RagTag	305321170	305325738	Protein of unknown function
LOLMU_00027156	black	0.6528252487157347	1.237541675528753e-4	R.vs.S_24h	0.7859312762460928	4.3716553304469315e-7	black	5_RagTag	307743259	307749914	Similar to WAK3: Wall-associated receptor kinase 3 (Arabidopsis thaliana)
LOLMU_00030421	black	0.8107596833567935	9.697180795136201e-8	R_0h.vs.6h	0.7856290993175966	4.447071114896963e-7	black	1_RagTag	152692776	152696316	Similar to KAT1: 3-ketoacyl CoA thiolase 1%2C peroxisomal (Petunia hybrida)
LOLMU_00015553	black	0.5121435350016549	0.004508524461328132	R_0h.vs.24h	0.7849521170218395	4.620330961926329e-7	black	3_RagTag	387120930	387124698	Similar to TOM20: Probable mitochondrial import receptor subunit TOM20 (Oryza sativa subsp. indica)
LOLMU_00037079	black	0.7558140196295077	2.1275468743284556e-6	R_0h.vs.6h	0.7845160073510586	4.735163698404827e-7	black	6_RagTag	171707903	171715712	Similar to CSTLP5: CMP-sialic acid transporter 5 (Oryza sativa subsp. japonica)
LOLMU_00005490	black	0.7937853315545272	2.775473602567489e-7	S_0h.vs.24h	0.7843452109248213	4.780837389311119e-7	black	4_RagTag	322952053	322958927	Similar to BETAC-AD: Beta-adaptin-like protein C (Arabidopsis thaliana)
LOLMU_00034916	black	0.7781894258304516	6.719308586738808e-7	R_0h.vs.3h	0.7840914545508765	4.84943406235466e-7	black	6_RagTag	51524481	51527070	Similar to SEC6: Exocyst complex component SEC6 (Arabidopsis thaliana)
LOLMU_00004898	black	0.65768815366837	1.0575228770639025e-4	R_0h.vs.24h	0.7839164654595683	4.897256742669513e-7	black	4_RagTag	286810685	286812841	Similar to UAM1: UDP-arabinopyranose mutase 1 (Oryza sativa subsp. japonica)
LOLMU_00015992	black	0.4712568584435404	0.009866195100339181	R.vs.S_24h	0.7835110384109877	5.00970352842628e-7	black	2_RagTag	4722998	4729346	Similar to NPR4: Ankyrin repeat-containing protein NPR4 (Oryza sativa subsp. japonica)
LOLMU_00028818	black	0.8177862038226887	6.083150583907257e-8	R_0h.vs.6h	0.7834725928455222	5.020487181698011e-7	black	1_RagTag	33502407	33506200	Similar to PDIL2-1: Protein disulfide isomerase-like 2-1 (Oryza sativa subsp. japonica)
LOLMU_00036020	black	0.4521707553618852	0.01379136132122161	S_0h.vs.24h	0.7823651843348637	5.340288707418489e-7	black	6_RagTag	105819425	105822448	Similar to Peroxygenase (Lilium longiflorum)
LOLMU_00036163	black	0.44544330382313563	0.015452871330578183	R_0h.vs.24h	0.7823471920888838	5.345633702154219e-7	black	6_RagTag	113811561	113818354	Similar to CLC-F: Chloride channel protein CLC-f (Arabidopsis thaliana)
LOLMU_00019220	black	0.6470465515668736	1.4864436261095688e-4	R_0h.vs.24h	0.7812824069347496	5.670727082818508e-7	black	2_RagTag	224499933	224508074	Similar to At1g56130: Probable LRR receptor-like serine/threonine-protein kinase At1g56130 (Arabidopsis thaliana)
LOLMU_00021570	black	0.7273851882115115	7.810056430828605e-6	R_0h.vs.24h	0.781270746843424	5.674384181799928e-7	black	2_RagTag	345782821	345791881	Similar to At1g56130: Probable LRR receptor-like serine/threonine-protein kinase At1g56130 (Arabidopsis thaliana)
LOLMU_00008332	black	0.4301262428573176	0.019861640595003477	R_0h.vs.3h	0.7805018232185291	5.920325029100374e-7	black	4_RagTag	466693772	466697957	Protein of unknown function
LOLMU_00011354	black	0.7929893937491865	2.9087942848349044e-7	R_0h.vs.24h	0.7802629637877758	5.998668330543014e-7	black	3_RagTag	161946306	161950939	Similar to SAR1A: GTP-binding protein SAR1A (Arabidopsis thaliana)
LOLMU_00024009	black	0.43111673432146763	0.019548292275124526	R.vs.S_6h	0.7799034687210743	6.118351546750604e-7	black	5_RagTag	109118596	109122137	Similar to BBX22: B-box zinc finger protein 22 (Arabidopsis thaliana)
LOLMU_00046971	black	0.42211058803153606	0.022552616232961266	R.vs.S_6h	0.7786136573585564	6.565787276353908e-7	black	scaffold_3	189220243	189222506	Similar to MST1: Sugar transport protein MST1 (Oryza sativa subsp. japonica)
LOLMU_00010427	black	0.5669058568867685	0.0013433055262581659	R.vs.S_24h	0.7775148653645739	6.970128714633296e-7	black	3_RagTag	104827761	104832357	Similar to Eukaryotic translation initiation factor 5A (Dianthus caryophyllus)
LOLMU_00038919	black	0.7024834478492867	2.1545002053575942e-5	S_0h.vs.24h	0.7774699088043409	6.987142563437259e-7	black	6_RagTag	305169933	305171962	Similar to At4g28440: Uncharacterized protein At4g28440 (Arabidopsis thaliana)
LOLMU_00023160	black	0.7251079510248254	8.60789004089214e-6	S_0h.vs.24h	0.777359679472455	7.029018337038858e-7	black	5_RagTag	39742291	39746247	Similar to CYP51: Obtusifoliol 14-alpha demethylase (Sorghum bicolor)
LOLMU_00025739	black	0.5588865975570179	0.001624872131647814	R.vs.S_6h	0.7768309007030446	7.233079808862578e-7	black	5_RagTag	242687167	242692551	Protein of unknown function
LOLMU_00002690	black	0.787230451238598	4.0604532803251384e-7	S_0h.vs.24h	0.7756020674749745	7.728190860761496e-7	black	4_RagTag	135621506	135627647	Similar to RZ1C: Glycine-rich RNA-binding protein RZ1C (Arabidopsis thaliana)
LOLMU_00007358	black	0.7495931967471487	2.869199586869489e-6	R_0h.vs.6h	0.7753994213974682	7.812726226942836e-7	black	4_RagTag	415461086	415465179	Dbxref=InterPro:IPR003959,PFAM:PF00004
LOLMU_00023154	black	0.8399834690907569	1.2109521085538837e-8	S_0h.vs.24h	0.7751002143224328	7.9390749927948e-7	black	5_RagTag	39250146	39251889	Similar to ANR: Anthocyanidin reductase ((2S)-flavan-3-ol-forming) (Vitis vinifera)
LOLMU_00029572	black	0.8347681331318302	1.8070965974817422e-8	R_0h.vs.6h	0.7749980699786101	7.982630369029763e-7	black	1_RagTag	85819420	85823053	Similar to At3g47570: Probable LRR receptor-like serine/threonine-protein kinase At3g47570 (Arabidopsis thaliana)
LOLMU_00030957	black	0.4807433233228551	0.00829500802327891	R.vs.S_24h	0.7746999015580375	8.111013531095157e-7	black	1_RagTag	183059750	183077484	Similar to NRPA2: DNA-directed RNA polymerase I subunit 2 (Arabidopsis thaliana)
LOLMU_00048648	black	0.513736186233306	0.004364549589012588	R.vs.S_24h	0.7741678246911344	8.344767064630959e-7	black	scaffold_87	3855	4478	Protein of unknown function
LOLMU_00004168	black	0.6578230926713946	1.0528782618422213e-4	S_0h.vs.24h	0.773878781973024	8.474292182919515e-7	black	4_RagTag	222425503	222430092	Similar to GL1-11: Very-long-chain aldehyde decarbonylase GL1-11 (Oryza sativa subsp. japonica)
LOLMU_00009286	black	0.6613073341392482	9.390564622698976e-5	R_0h.vs.6h	0.7738664185534263	8.479872840934283e-7	black	3_RagTag	38805545	38815131	Similar to CRK6: Cysteine-rich receptor-like protein kinase 6 (Oryza sativa subsp. japonica)
LOLMU_00042402	black	0.4334653392770117	0.018821538063678495	R_0h.vs.3h	0.7733001306486246	8.739083014867697e-7	black	7_RagTag	161760552	161762123	Similar to CYP18-2: Peptidyl-prolyl cis-trans isomerase CYP18-2 (Arabidopsis thaliana)
LOLMU_00000735	black	0.5569558742452957	0.0016998458487471042	R.vs.S_24h	0.7731220321705153	8.822075992101393e-7	black	4_RagTag	40736826	40738336	Similar to UGT85A24: 7-deoxyloganetin glucosyltransferase (Gardenia jasminoides)
LOLMU_00039698	black	0.4780046833709584	0.008725247533880756	R_0h.vs.6h	0.772885082306953	8.933600008382276e-7	black	7_RagTag	18678446	18680965	Similar to RUB2: Ubiquitin-NEDD8-like protein RUB2 (Oryza sativa subsp. japonica)
LOLMU_00048648	black	0.513736186233306	0.004364549589012588	S_0h.vs.6h	0.7726225593335118	9.058650165560607e-7	black	scaffold_87	3855	4478	Protein of unknown function
LOLMU_00031643	black	0.6389570632854455	1.90920052641553e-4	R_0h.vs.24h	0.7723298745310735	9.199934877943093e-7	black	1_RagTag	221798501	221799346	Protein of unknown function
LOLMU_00038354	black	0.7008904332928109	2.2910429719633242e-5	R_0h.vs.24h	0.7721842531766229	9.270969955629631e-7	black	6_RagTag	268658255	268667377	Similar to LIN: Putative E3 ubiquitin-protein ligase LIN (Medicago truncatula)
LOLMU_00049025	black	0.7504581445575204	2.7537582048333722e-6	R_0h.vs.6h	0.7716890803626671	9.516250569979169e-7	black	scaffold_142	37170	37628	Protein of unknown function
LOLMU_00033039	black	0.8034509096577092	1.544029445768346e-7	R_0h.vs.3h	0.7716339729631518	9.543907867094186e-7	black	1_RagTag	305301486	305302715	Similar to Cht8: Chitinase 8 (Oryza sativa subsp. japonica)
LOLMU_00009286	black	0.6613073341392482	9.390564622698976e-5	R.vs.S_24h	0.7714829761939701	9.620063476883455e-7	black	3_RagTag	38805545	38815131	Similar to CRK6: Cysteine-rich receptor-like protein kinase 6 (Oryza sativa subsp. japonica)
LOLMU_00000025	black	0.6391345429273337	1.898889774391338e-4	R_0h.vs.3h	0.7712518187590943	9.737714722080308e-7	black	4_RagTag	599468	601310	Protein of unknown function
LOLMU_00007358	black	0.7495931967471487	2.869199586869489e-6	R_0h.vs.24h	0.7711872178184003	9.77082650787952e-7	black	4_RagTag	415461086	415465179	Dbxref=InterPro:IPR003959,PFAM:PF00004
LOLMU_00036130	black	0.5235922862222117	0.0035580039067839467	R.vs.S_24h	0.7709729552504698	9.881379820897135e-7	black	6_RagTag	112467328	112472567	Similar to CSLE2: Cellulose synthase-like protein E2 (Oryza sativa subsp. japonica)
LOLMU_00035041	black	0.5940654138880328	6.794173408654111e-4	R_0h.vs.3h	0.7708809997106791	9.92917260416658e-7	black	6_RagTag	58436750	58439781	Protein of unknown function
LOLMU_00035041	black	0.5940654138880328	6.794173408654111e-4	R.vs.S_3h	0.7708809997106791	9.92917260416658e-7	black	6_RagTag	58436750	58439781	Protein of unknown function
LOLMU_00010953	black	0.7819709115543775	5.458533698053552e-7	S_0h.vs.3h	0.7703237603358272	1.0223295672995864e-6	black	3_RagTag	140724550	140728131	Similar to At5g45910: GDSL esterase/lipase At5g45910 (Arabidopsis thaliana)
LOLMU_00030923	black	0.42479912675509146	0.021618616709889522	R.vs.S_6h	0.7699578694719966	1.0420687426870175e-6	black	1_RagTag	181743517	181748923	Similar to Os10g0493600: Alpha-galactosidase (Oryza sativa subsp. japonica)
LOLMU_00027843	black	0.3734828089829974	0.045969130868831025	R_0h.vs.3h	0.7699253172716211	1.0438414826683073e-6	black	5_RagTag	346718344	346719869	Protein of unknown function
LOLMU_00027843	black	0.3734828089829974	0.045969130868831025	R.vs.S_0h	0.7699253172716211	1.0438414826683073e-6	black	5_RagTag	346718344	346719869	Protein of unknown function
LOLMU_00041519	black	0.40802394644147744	0.02800212314362969	R_0h.vs.3h	0.7694364689649409	1.0707937902508699e-6	black	7_RagTag	105801409	105807634	Similar to PAPS4: Nuclear poly(A) polymerase 4 (Arabidopsis thaliana)
LOLMU_00001832	black	0.7769169366613746	7.199516189270309e-7	R_0h.vs.24h	0.7694299157183286	1.071159338816328e-6	black	4_RagTag	95065652	95067678	Similar to AMT3-2: Ammonium transporter 3 member 2 (Oryza sativa subsp. japonica)
LOLMU_00035278	black	0.5690419275704063	0.0012758748044790888	S_0h.vs.24h	0.7692928535520271	1.0788307801485228e-6	black	6_RagTag	69908335	69909495	Protein of unknown function
LOLMU_00004168	black	0.6578230926713946	1.0528782618422213e-4	R.vs.S_6h	0.7684191567108218	1.1289123938568065e-6	black	4_RagTag	222425503	222430092	Similar to GL1-11: Very-long-chain aldehyde decarbonylase GL1-11 (Oryza sativa subsp. japonica)
LOLMU_00006708	black	0.7196071902622593	1.084572582945789e-5	S_0h.vs.24h	0.7678522865451505	1.1625220944697625e-6	black	4_RagTag	383146484	383158911	Similar to BIG2: Brefeldin A-inhibited guanine nucleotide-exchange protein 2 (Arabidopsis thaliana)
LOLMU_00019469	black	0.822218474460961	4.486479695796242e-8	R_0h.vs.3h	0.7678230313684788	1.16428095464452e-6	black	2_RagTag	239341436	239344371	Similar to CYP71Z16: Dolabradiene monooxygenase (Zea mays)
LOLMU_00015992	black	0.4712568584435404	0.009866195100339181	R_0h.vs.3h	0.7671210353082409	1.2072148641695773e-6	black	2_RagTag	4722998	4729346	Similar to NPR4: Ankyrin repeat-containing protein NPR4 (Oryza sativa subsp. japonica)
LOLMU_00027509	black	0.7761699442967918	7.49569303199768e-7	R_0h.vs.6h	0.7668224365922378	1.2259074853738265e-6	black	5_RagTag	327138124	327142494	Similar to GLR2.7: Glutamate receptor 2.7 (Arabidopsis thaliana)
LOLMU_00040061	black	0.4512844752339261	0.014001348941172876	R_0h.vs.24h	0.7666111812068468	1.2392900952831016e-6	black	7_RagTag	35795962	35798607	Similar to TUBB3: Tubulin beta-3 chain (Triticum aestivum)
LOLMU_00024384	black	0.8500135659817013	5.380098596882531e-9	R.vs.S_6h	0.7661307482721692	1.2702180768833608e-6	black	5_RagTag	155202445	155206446	Similar to CBP60B: Calmodulin-binding protein 60 B (Arabidopsis thaliana)
LOLMU_00000025	black	0.6391345429273337	1.898889774391338e-4	R_0h.vs.6h	0.7659608589283896	1.281320781558653e-6	black	4_RagTag	599468	601310	Protein of unknown function
LOLMU_00019332	black	0.39268694622385925	0.03510482551226385	S_0h.vs.3h	0.7658781569887654	1.2867572781710786e-6	black	2_RagTag	232178919	232181382	Similar to At1g70590: F-box protein At1g70590 (Arabidopsis thaliana)
LOLMU_00025301	black	0.7754137275361219	7.806730941847557e-7	R.vs.S_0h	0.7658377434323652	1.2894214884874417e-6	black	5_RagTag	217859856	217861902	Protein of unknown function
LOLMU_00015510	black	0.4240209784347129	0.021885620997329845	R_0h.vs.3h	0.7655612477625539	1.3077833961028966e-6	black	3_RagTag	385468265	385472940	Similar to NTF2: Nuclear transport factor 2 (Arabidopsis thaliana)
LOLMU_00008332	black	0.4301262428573176	0.019861640595003477	R_0h.vs.6h	0.7653024988481598	1.3251807016994678e-6	black	4_RagTag	466693772	466697957	Protein of unknown function
LOLMU_00032178	black	0.5781141661065343	0.0010212011197528205	S_0h.vs.24h	0.7647908592719038	1.3601991600060656e-6	black	1_RagTag	250629233	250631892	Similar to CYCB1-2: Cyclin-B1-2 (Oryza sativa subsp. japonica)
LOLMU_00000025	black	0.6391345429273337	1.898889774391338e-4	S_0h.vs.24h	0.7646962717843875	1.3667640066142207e-6	black	4_RagTag	599468	601310	Protein of unknown function
LOLMU_00036130	black	0.5235922862222117	0.0035580039067839467	R_0h.vs.3h	0.7643566254803246	1.390574109678307e-6	black	6_RagTag	112467328	112472567	Similar to CSLE2: Cellulose synthase-like protein E2 (Oryza sativa subsp. japonica)
LOLMU_00009017	black	0.6226476628253587	3.096673993811366e-4	S_0h.vs.6h	0.764057898163584	1.4118251394858202e-6	black	3_RagTag	24689565	24696309	Protein of unknown function
LOLMU_00020675	black	0.5360384299535713	0.002724790857552872	S_0h.vs.24h	0.7639544035652275	1.419255833878754e-6	black	2_RagTag	305321170	305325738	Protein of unknown function
LOLMU_00010427	black	0.5669058568867685	0.0013433055262581659	R_0h.vs.24h	0.7637436445743805	1.4344973670492186e-6	black	3_RagTag	104827761	104832357	Similar to Eukaryotic translation initiation factor 5A (Dianthus caryophyllus)
LOLMU_00033573	black	0.43558293415337174	0.018185505234103554	R.vs.S_6h	0.7636755171738809	1.4394557312775464e-6	black	1_RagTag	331798151	331800129	Similar to At5g41800: Probable GABA transporter 2 (Arabidopsis thaliana)
LOLMU_00022331	black	0.3710360607446048	0.047526546869870276	R.vs.S_6h	0.7632586255691997	1.4701366020456967e-6	black	5_RagTag	4215383	4221164	Similar to MAP2B: Methionine aminopeptidase 2B (Arabidopsis thaliana)
LOLMU_00035511	black	0.6780154266735821	5.312868335926168e-5	R_0h.vs.24h	0.7631537007775715	1.4779510575875091e-6	black	6_RagTag	82083944	82089353	Similar to DAGLA: Diacylglycerol lipase-alpha (Homo sapiens)
LOLMU_00044893	black	0.7683486189896682	1.1330461007232416e-6	R_0h.vs.24h	0.76285461911034	1.5004322926466104e-6	black	scaffold_3	32653471	32659128	Similar to AP2M: AP-2 complex subunit mu (Arabidopsis thaliana)
LOLMU_00019257	black	0.3856557668818704	0.038812928612411104	R.vs.S_3h	0.7626445652676563	1.5164059221662604e-6	black	2_RagTag	227054145	227054725	Similar to Low molecular mass early light-inducible protein HV90%2C chloroplastic (Hordeum vulgare)
LOLMU_00024826	black	0.4497280689751861	0.014376547054232098	S_0h.vs.6h	0.7625207920047392	1.5258901658155471e-6	black	5_RagTag	190462818	190464805	Similar to FHIT: Bifunctional bis(5'-adenosyl)-triphosphatase/adenylylsulfatase FHIT (Arabidopsis thaliana)
LOLMU_00027509	black	0.7761699442967918	7.49569303199768e-7	S_0h.vs.24h	0.7622544927237908	1.5464777201940076e-6	black	5_RagTag	327138124	327142494	Similar to GLR2.7: Glutamate receptor 2.7 (Arabidopsis thaliana)
LOLMU_00029034	black	0.7287325483850425	7.3699610264771155e-6	S_0h.vs.24h	0.762239142640705	1.5476720541370024e-6	black	1_RagTag	44364021	44369051	Similar to CPS1: Ent-copalyl diphosphate synthase 1%2C chloroplastic (Oryza sativa subsp. japonica)
LOLMU_00002666	black	0.7921225846703868	3.060579699878065e-7	R_0h.vs.3h	0.7618326461242222	1.5796051849432572e-6	black	4_RagTag	134234806	134235977	Similar to OPR1: 12-oxophytodienoate reductase 1 (Oryza sativa subsp. japonica)
LOLMU_00009404	black	0.547204262822705	0.002126102501421599	R_0h.vs.6h	0.7617069419899765	1.5896000405591086e-6	black	3_RagTag	44057272	44066295	Similar to PR5K: PR5-like receptor kinase (Arabidopsis thaliana)
LOLMU_00005088	black	0.5493377974356594	0.002025689694573225	S_0h.vs.3h	0.7612470206877662	1.6266581286099986e-6	black	4_RagTag	300603025	300609879	Similar to PUB1: Probable ubiquitin conjugation factor E4 (Arabidopsis thaliana)
LOLMU_00021921	black	0.3882982458682	0.037384199754021984	R.vs.S_0h	0.7608440942870615	1.6597639176997463e-6	black	2_RagTag	359905788	359908262	Similar to ALN: Probable allantoinase (Oryza sativa subsp. japonica)
LOLMU_00014434	black	0.6811017948703437	4.7633319361987684e-5	R_0h.vs.6h	0.7606835035206456	1.673127503633562e-6	black	3_RagTag	340618057	340623099	Similar to MVD1: Diphosphomevalonate decarboxylase MVD1%2C peroxisomal (Arabidopsis thaliana)
LOLMU_00039959	black	0.6591286853936715	1.0088670233165537e-4	R_0h.vs.6h	0.7603992311871733	1.6970220073861548e-6	black	7_RagTag	29755837	29759753	Similar to At3g47570: Probable LRR receptor-like serine/threonine-protein kinase At3g47570 (Arabidopsis thaliana)
LOLMU_00020675	black	0.5360384299535713	0.002724790857552872	R.vs.S_6h	0.759856011126049	1.7435422591592452e-6	black	2_RagTag	305321170	305325738	Protein of unknown function
LOLMU_00043200	black	0.41853156565524885	0.023847018450826256	R.vs.S_3h	0.7594273703903489	1.7810605738185e-6	black	7_RagTag	205115483	205116019	Protein of unknown function
LOLMU_00014073	black	0.8227064790781595	4.33637280579722e-8	S_0h.vs.24h	0.7591416876892472	1.806469674371867e-6	black	3_RagTag	319763007	319764129	Similar to Glucan endo-1%2C3-beta-glucosidase%2C acidic isoform (Zea mays)
LOLMU_00035511	black	0.6780154266735821	5.312868335926168e-5	R.vs.S_6h	0.759055771258665	1.8141750603543288e-6	black	6_RagTag	82083944	82089353	Similar to DAGLA: Diacylglycerol lipase-alpha (Homo sapiens)
LOLMU_00031643	black	0.6389570632854455	1.90920052641553e-4	R.vs.S_6h	0.7587924873100113	1.8379729731725513e-6	black	1_RagTag	221798501	221799346	Protein of unknown function
LOLMU_00014434	black	0.6811017948703437	4.7633319361987684e-5	R.vs.S_24h	0.758491091603674	1.8655619075194361e-6	black	3_RagTag	340618057	340623099	Similar to MVD1: Diphosphomevalonate decarboxylase MVD1%2C peroxisomal (Arabidopsis thaliana)
LOLMU_00005022	black	0.41201950398219916	0.026357813993314064	R.vs.S_0h	0.7580608988592642	1.905589178104119e-6	black	4_RagTag	295577979	295581481	Protein of unknown function
LOLMU_00021641	black	0.48313577181952166	0.007933930118129673	R_0h.vs.6h	0.7572643095980863	1.981762982593714e-6	black	2_RagTag	348038213	348040782	Similar to KSL3: Ent-kaurene synthase-like 3 (Oryza sativa subsp. japonica)
LOLMU_00021641	black	0.48313577181952166	0.007933930118129673	R.vs.S_6h	0.757264309598086	1.981762982593743e-6	black	2_RagTag	348038213	348040782	Similar to KSL3: Ent-kaurene synthase-like 3 (Oryza sativa subsp. japonica)
LOLMU_00022006	black	0.52174277336571	0.003698770971659186	R_0h.vs.6h	0.757246475827004	1.9834993865065103e-6	black	2_RagTag	364911069	364919562	Protein of unknown function
LOLMU_00042185	black	0.6857273784176211	4.034477495110284e-5	S_0h.vs.24h	0.7564559273185439	2.0618673818318095e-6	black	7_RagTag	149553240	149561108	Similar to FUT11: Glycoprotein 3-alpha-L-fucosyltransferase A (Arabidopsis thaliana)
LOLMU_00022946	black	0.6591279745740138	1.0088905330193231e-4	R.vs.S_24h	0.7563623554668892	2.071326062259325e-6	black	5_RagTag	28471795	28476223	Similar to FAH1: Dihydroceramide fatty acyl 2-hydroxylase FAH1 (Arabidopsis thaliana)
LOLMU_00037592	black	0.8616963128824309	1.9357622841733112e-9	R_0h.vs.6h	0.7561886455508597	2.088989492746346e-6	black	6_RagTag	201825715	201832891	Similar to TSN1: Ribonuclease TUDOR 1 (Arabidopsis thaliana)
LOLMU_00030569	black	0.5620168303756579	0.0015094068473939862	R.vs.S_24h	0.7560009046397786	2.1082325833567234e-6	black	1_RagTag	163053791	163058943	Similar to DRB6: Double-stranded RNA-binding protein 6 (Oryza sativa subsp. japonica)
LOLMU_00034730	black	0.6674812468488867	7.639663677806668e-5	R.vs.S_6h	0.7558549639480668	2.1233017155388396e-6	black	6_RagTag	43715695	43718843	Similar to EMB2731: ER membrane protein complex subunit 8/9 homolog (Arabidopsis thaliana)
LOLMU_00036020	black	0.4521707553618852	0.01379136132122161	R.vs.S_24h	0.755695885321633	2.1398382063556862e-6	black	6_RagTag	105819425	105822448	Similar to Peroxygenase (Lilium longiflorum)
LOLMU_00006345	black	0.7017655742845008	2.2151020123968266e-5	R.vs.S_6h	0.7554924189933098	2.161158438920517e-6	black	4_RagTag	367186270	367190887	Similar to CYP71BE54: Desmethyl-deoxy-podophyllotoxin synthase (Sinopodophyllum hexandrum)
LOLMU_00023155	black	0.6386579564080542	1.9266894165105743e-4	R_0h.vs.6h	0.7549654715022075	2.2172697589977816e-6	black	5_RagTag	39254168	39258185	Similar to 3BETAHSD/D1: 3beta-hydroxysteroid-dehydrogenase/decarboxylase isoform 1 (Arabidopsis thaliana)
LOLMU_00023155	black	0.6386579564080542	1.9266894165105743e-4	R.vs.S_6h	0.7549654715022075	2.2172697589977816e-6	black	5_RagTag	39254168	39258185	Similar to 3BETAHSD/D1: 3beta-hydroxysteroid-dehydrogenase/decarboxylase isoform 1 (Arabidopsis thaliana)
LOLMU_00033484	black	0.45300397652183294	0.013596342134995143	R.vs.S_0h	0.7539179363549485	2.332740910642736e-6	black	1_RagTag	326919733	326923672	Similar to FK: Delta(14)-sterol reductase (Arabidopsis thaliana)
LOLMU_00001832	black	0.7769169366613746	7.199516189270309e-7	S_0h.vs.24h	0.7530797693152311	2.429014919900769e-6	black	4_RagTag	95065652	95067678	Similar to AMT3-2: Ammonium transporter 3 member 2 (Oryza sativa subsp. japonica)
LOLMU_00029034	black	0.7287325483850425	7.3699610264771155e-6	S_0h.vs.3h	0.7526163176426516	2.4837753193611357e-6	black	1_RagTag	44364021	44369051	Similar to CPS1: Ent-copalyl diphosphate synthase 1%2C chloroplastic (Oryza sativa subsp. japonica)
LOLMU_00024769	black	0.4766033334448858	0.008952570304518034	R.vs.S_6h	0.7522197014092197	2.5315212469293582e-6	black	5_RagTag	187184391	187189427	Protein of unknown function
LOLMU_00036152	black	0.4922241740110656	0.00668070953551299	R.vs.S_6h	0.7516413935075154	2.6026258930678534e-6	black	6_RagTag	113256210	113261910	Similar to LLG1: GPI-anchored protein LLG1 (Arabidopsis thaliana)
LOLMU_00022239	black	0.6524564020805307	1.2522449750258292e-4	S_0h.vs.24h	0.7512060614805449	2.6573355721056477e-6	black	5_RagTag	565161	570350	Protein of unknown function
LOLMU_00030836	black	0.4149415151030554	0.025205809077241303	R.vs.S_6h	0.7510388416416243	2.67862520667045e-6	black	1_RagTag	177761270	177764348	Similar to CT0663: UPF0301 protein CT0663 (Chlorobaculum tepidum (strain ATCC 49652 / DSM 12025 / NBRC 103806 / TLS))
LOLMU_00034742	black	0.7628982922971249	1.4971303197464823e-6	S_0h.vs.6h	0.7510252080373073	2.680367743678484e-6	black	6_RagTag	44316680	44322105	Similar to ogdh: 2-oxoglutarate dehydrogenase%2C mitochondrial (Dictyostelium discoideum)
LOLMU_00009644	black	0.844040309286199	8.78172643190951e-9	R_0h.vs.3h	0.75096768023259175	2.6877317589583038e-6	black	3_RagTag	55424844	55427634	Similar to RER1B: Protein RER1B (Arabidopsis thaliana)
LOLMU_00036222	black	0.7010354021680487	2.2783042623743363e-5	S_0h.vs.24h	0.750877081588566	2.6993661472880417e-6	black	6_RagTag	116880902	116884213	Similar to LECRKS5: Probable L-type lectin-domain containing receptor kinase S.5 (Arabidopsis thaliana)
LOLMU_00043782	black	0.6048481584901094	5.095613847121959e-4	S_0h.vs.24h	0.7506462885011321	2.729209595338532e-6	black	7_RagTag	237221862	237227968	Similar to At1g03370: C2 and GRAM domain-containing protein At1g03370 (Arabidopsis thaliana)
LOLMU_00015992	black	0.4712568584435404	0.009866195100339181	S_0h.vs.24h	0.7506462885011321	2.729209595338532e-6	black	2_RagTag	4722998	4729346	Similar to NPR4: Ankyrin repeat-containing protein NPR4 (Oryza sativa subsp. japonica)
LOLMU_00019866	black	0.42869752776306314	0.02032089505098308	S_0h.vs.24h	0.7505609318972112	2.7403221455897154e-6	black	2_RagTag	265062676	265067944	Similar to YSL12: Probable metal-nicotianamine transporter YSL12 (Oryza sativa subsp. japonica)
LOLMU_00041334	black	0.6939708107555749	2.978542648698285e-5	S_0h.vs.24h	0.7505502552895807	2.741715000459342e-6	black	7_RagTag	94140577	94144060	Similar to trpB2: Tryptophan synthase beta chain 2 (Aquifex aeolicus (strain VF5))
LOLMU_00040275	black	0.5411376882959589	0.0024354647657074497	R_0h.vs.6h	0.7503300754185874	2.770582233480317e-6	black	7_RagTag	45624548	45626007	Protein of unknown function
LOLMU_00049025	black	0.7504581445575204	2.7537582048333722e-6	R_0h.vs.24h	0.7503081558209961	2.773471022533791e-6	black	scaffold_142	37170	37628	Protein of unknown function
LOLMU_00042415	black	0.893872895247982	6.609355414502889e-11	R.vs.S_6h	0.7502036675119856	2.787278974461552e-6	black	7_RagTag	162573135	162575114	Similar to CBP: Calcium-binding protein CBP (Oryza sativa subsp. japonica)
LOLMU_00016346	black	0.6339807462943605	2.2192294501923658e-4	R_0h.vs.24h	0.7501583773422404	2.7932832496362277e-6	black	2_RagTag	16220961	16223896	Dbxref=InterPro:IPR003959,PFAM:PF00004
LOLMU_00048430	black	0.6569091176143151	1.0846950722859542e-4	R_0h.vs.6h	0.749823387382564	2.838057893301076e-6	black	scaffold_70	1602498	1604135	Dbxref=InterPro:IPR003959,PFAM:PF00004
LOLMU_00032574	black	0.6861103254670559	3.978858327150917e-5	R_0h.vs.24h	0.7497502639643815	2.8479172753425884e-6	black	1_RagTag	274271523	274274034	Similar to GID1: Gibberellin receptor GID1 (Oryza sativa subsp. japonica)
LOLMU_00030588	black	0.8389738856729297	1.309960401561669e-8	S_0h.vs.24h	0.7493078637276999	2.9082293099170058e-6	black	1_RagTag	164307164	164311737	Protein of unknown function
LOLMU_00026153	black	0.7588271926396035	1.834819938600379e-6	S_0h.vs.24h	0.7488237960695276	2.975540773692111e-6	black	5_RagTag	266180328	266185130	Similar to At5g27430: Signal peptidase complex subunit 3B (Arabidopsis thaliana)
LOLMU_00018459	black	0.43068105245113014	0.019685617802619956	R_0h.vs.6h	0.7473183629483008	3.193960929453677e-6	black	2_RagTag	176398271	176409263	Similar to RNL: tRNA ligase 1 (Arabidopsis thaliana)
LOLMU_00012072	black	0.6893548887369536	3.5344176451575335e-5	S_0h.vs.3h	0.746920535856698	3.2540472836562436e-6	black	3_RagTag	229351670	229353336	Similar to RGA3: Putative disease resistance protein RGA3 (Solanum bulbocastanum)
LOLMU_00012072	black	0.6893548887369536	3.5344176451575335e-5	S_0h.vs.6h	0.7460460274795653	3.3897302692703783e-6	black	3_RagTag	229351670	229353336	Similar to RGA3: Putative disease resistance protein RGA3 (Solanum bulbocastanum)
LOLMU_00048648	black	0.513736186233306	0.004364549589012588	R_0h.vs.24h	0.74601148907225	3.3951922874730728e-6	black	scaffold_87	3855	4478	Protein of unknown function
LOLMU_00029612	black	0.5737326558478366	0.001138044292990952	S_0h.vs.24h	0.7460027471384122	3.396576024554915e-6	black	1_RagTag	87568789	87570279	Similar to LIP1: Small GTPase LIP1 (Arabidopsis thaliana)
LOLMU_00036825	black	0.6118649433000781	4.2021086699478664e-4	R.vs.S_6h	0.7452522535060342	3.5172840760128986e-6	black	6_RagTag	155883599	155888220	Similar to ADK2: Adenosine kinase 2 (Arabidopsis thaliana)
LOLMU_00027156	black	0.6528252487157347	1.237541675528753e-4	R_0h.vs.24h	0.7451598373084114	3.5324126434278855e-6	black	5_RagTag	307743259	307749914	Similar to WAK3: Wall-associated receptor kinase 3 (Arabidopsis thaliana)
LOLMU_00034766	black	0.46225410957265284	0.011581264150529777	R_0h.vs.3h	0.7448907156152805	3.5768029359488153e-6	black	6_RagTag	45048641	45052616	Similar to BLT63: Elongation factor 1-alpha (Hordeum vulgare)
LOLMU_00043287	black	0.4587397977440029	0.012315204339559805	R_0h.vs.24h	0.7447247348958567	3.604430892570816e-6	black	7_RagTag	209926785	209936612	Similar to radA: DNA repair protein RadA (Bacillus subtilis (strain 168))
LOLMU_00011992	black	0.4670302466446764	0.01064274165083496	R.vs.S_24h	0.7442908568835164	3.6775627537757607e-6	black	3_RagTag	225724136	225729441	Similar to GSPT1: Eukaryotic peptide chain release factor GTP-binding subunit ERF3A (Homo sapiens)
LOLMU_00036715	black	0.5778410831714439	0.0010281649903259617	R.vs.S_6h	0.7442142964279788	3.690605357223194e-6	black	6_RagTag	148423752	148428637	Similar to LAF1: Transcription factor LAF1 (Arabidopsis thaliana)
LOLMU_00002829	black	0.8869853892034032	1.480943546700709e-10	S_0h.vs.24h	0.7438007500098212	3.7617799682206994e-6	black	4_RagTag	142909630	142912975	Similar to Os12g0624000: 5-methyltetrahydropteroyltriglutamate--homocysteine methyltransferase 2 (Oryza sativa subsp. japonica)
LOLMU_00006689	black	0.7869708697086093	4.1209762100605876e-7	R_0h.vs.3h	0.7426061267153424	3.974392109357647e-6	black	4_RagTag	382319572	382326293	Similar to ENO1: Enolase (Oryza sativa subsp. japonica)
LOLMU_00000974	black	0.6406898883010879	1.8106186758563533e-4	R.vs.S_24h	0.7425509291654662	3.9844726911678e-6	black	4_RagTag	53526300	53527055	Similar to UGT83A1: UDP-glycosyltransferase 83A1 (Arabidopsis thaliana)
LOLMU_00042160	black	0.6467166525969733	1.5019057067583737e-4	R_0h.vs.6h	0.7424009421757649	4.011980969487625e-6	black	7_RagTag	148453558	148455380	Similar to ACA7: Alpha carbonic anhydrase 7 (Arabidopsis thaliana)
LOLMU_00043602	black	0.6685782029728689	7.360990344600698e-5	R_0h.vs.24h	0.7422201333505811	4.045369700915196e-6	black	7_RagTag	224161634	224166020	Similar to 2MMP: Metalloendoproteinase 2-MMP (Arabidopsis thaliana)
LOLMU_00030588	black	0.8389738856729297	1.309960401561669e-8	R_0h.vs.24h	0.7421434787467269	4.059600456780985e-6	black	1_RagTag	164307164	164311737	Protein of unknown function
LOLMU_00023122	black	0.39643175816771725	0.03324952955273713	R.vs.S_24h	0.7420194605141068	4.082719782269781e-6	black	5_RagTag	37336075	37337601	Similar to DOF3.6: Dof zinc finger protein DOF3.6 (Arabidopsis thaliana)
LOLMU_00000316	black	0.5611822763809302	0.0015394723711080894	R_0h.vs.6h	0.7417980736095674	4.124285769492418e-6	black	4_RagTag	15255190	15261557	Similar to At4g15970: Uncharacterized protein At4g15970 (Arabidopsis thaliana)
LOLMU_00033104	black	0.7553685498550031	2.174231873616586e-6	R_0h.vs.3h	0.7413362943037174	4.212216473596288e-6	black	1_RagTag	308826180	308827464	Protein of unknown function
LOLMU_00028521	black	0.6805495890510922	4.857757587526902e-5	R_0h.vs.6h	0.741204701156543	4.237581644706216e-6	black	1_RagTag	18277997	18283514	Similar to PUB43: U-box domain-containing protein 43 (Arabidopsis thaliana)
LOLMU_00019865	black	0.698464650114549	2.5138827590844598e-5	R_0h.vs.24h	0.7397651061507755	4.524203242953752e-6	black	2_RagTag	265030143	265034269	Similar to YSL13: Probable metal-nicotianamine transporter YSL13 (Oryza sativa subsp. japonica)
LOLMU_00021526	black	0.7246113968310601	8.791300553901097e-6	R_0h.vs.24h	0.7397534816705336	4.526587099329376e-6	black	2_RagTag	343871559	343883751	Similar to ABCC2: ABC transporter C family member 2 (Arabidopsis thaliana)
LOLMU_00036380	black	0.3758927661941712	0.04447502391728046	R_0h.vs.24h	0.739542851192872	4.5699781153138424e-6	black	6_RagTag	124327095	124328192	Similar to Polyubiquitin (Avena fatua)
LOLMU_00033004	black	0.6777606453934942	5.360664501223358e-5	R.vs.S_24h	0.7395153066962811	4.575680062772329e-6	black	1_RagTag	303618839	303630307	Similar to Os03g0107900: Probable glucuronosyltransferase Os03g0107900 (Oryza sativa subsp. japonica)
LOLMU_00003807	black	0.5094699397550818	0.004759334940456465	S_0h.vs.24h	0.7393301180406708	4.614182489839182e-6	black	4_RagTag	203680786	203689832	Protein of unknown function
LOLMU_00005138	black	0.49497726273802356	0.006335926561220093	R.vs.S_6h	0.7378344370346308	4.936013783437436e-6	black	4_RagTag	303884861	303894086	Similar to VPS52: Vacuolar protein sorting-associated protein 52 A (Arabidopsis thaliana)
LOLMU_00025301	black	0.7754137275361219	7.806730941847557e-7	R.vs.S_24h	0.737792082750901	4.945414736530609e-6	black	5_RagTag	217859856	217861902	Protein of unknown function
LOLMU_00021341	black	0.657524432790502	1.0631826048225864e-4	R_0h.vs.24h	0.7377488115995748	4.955035856641539e-6	black	2_RagTag	336754867	336756054	Similar to MRE11: Double-strand break repair protein MRE11 (Oryza sativa subsp. japonica)
LOLMU_00030356	black	0.6120834982216269	4.1766464628259265e-4	R_0h.vs.3h	0.7360259025040686	5.352097996598048e-6	black	1_RagTag	126939264	126947036	Similar to eif2b2: Translation initiation factor eIF-2B subunit beta (Dictyostelium discoideum)
LOLMU_00012072	black	0.6893548887369536	3.5344176451575335e-5	R_0h.vs.24h	0.7359865656497275	5.361489025581568e-6	black	3_RagTag	229351670	229353336	Similar to RGA3: Putative disease resistance protein RGA3 (Solanum bulbocastanum)
LOLMU_00033307	black	0.5018359556325748	0.0055419669124272646	R.vs.S_6h	0.7359776034995273	5.363630667183545e-6	black	1_RagTag	318848331	318849482	Similar to RABA1F: Ras-related protein RABA1f (Arabidopsis thaliana)
LOLMU_00026724	black	0.4118717344454231	0.026417192575196802	R.vs.S_6h	0.7358073397642181	5.404464441961246e-6	black	5_RagTag	290428236	290431477	Protein of unknown function
LOLMU_00031135	black	0.3758695834195584	0.04448921023447256	R_0h.vs.24h	0.7356776640565035	5.435751763556414e-6	black	1_RagTag	192901365	192927322	Similar to OXA1: Mitochondrial inner membrane protein OXA1 (Arabidopsis thaliana)
LOLMU_00030957	black	0.4807433233228551	0.00829500802327891	R_0h.vs.24h	0.7355892076803705	5.457187462271754e-6	black	1_RagTag	183059750	183077484	Similar to NRPA2: DNA-directed RNA polymerase I subunit 2 (Arabidopsis thaliana)
LOLMU_00034030	black	0.5964170369035536	6.386514156054385e-4	S_0h.vs.3h	0.7349206293172069	5.621683413553509e-6	black	6_RagTag	9402107	9415439	Similar to Os02g0209000: Putative coatomer subunit beta'-3 (Oryza sativa subsp. japonica)
LOLMU_00042160	black	0.6467166525969733	1.5019057067583737e-4	R.vs.S_3h	0.7344449494186936	5.74142385298835e-6	black	7_RagTag	148453558	148455380	Similar to ACA7: Alpha carbonic anhydrase 7 (Arabidopsis thaliana)
LOLMU_00005052	black	0.7753562888752419	7.830827063499426e-7	R_0h.vs.6h	0.7341807444575138	5.808918497615285e-6	black	4_RagTag	298244788	298249694	Similar to LRR2: Leucine-rich repeat protein 2 (Arabidopsis thaliana)
LOLMU_00047418	black	0.6022980195008573	5.459420329449431e-4	R_0h.vs.6h	0.7341161957024727	5.825516568128912e-6	black	scaffold_54	5797727	5798340	Similar to UCC1: Uclacyanin 1 (Arabidopsis thaliana)
LOLMU_00039806	black	0.4866103069675674	0.007433219629296656	R.vs.S_6h	0.7329264027562159	6.139209556497485e-6	black	7_RagTag	22834100	22844076	Similar to 4CL4: 4-coumarate--CoA ligase 4 (Oryza sativa subsp. japonica)
LOLMU_00034118	black	0.7249410497992402	8.669150131669762e-6	R_0h.vs.6h	0.7328074502851369	6.17139328544725e-6	black	6_RagTag	12919412	12926614	Similar to TP53I3: Quinone oxidoreductase PIG3 (Homo sapiens)
LOLMU_00034118	black	0.7249410497992402	8.669150131669762e-6	S_0h.vs.24h	0.7327755967071069	6.1800373238064525e-6	black	6_RagTag	12919412	12926614	Similar to TP53I3: Quinone oxidoreductase PIG3 (Homo sapiens)
LOLMU_00021373	black	0.825543691502664	3.550655974596908e-8	R.vs.S_24h	0.7326478647666099	6.214809287439705e-6	black	2_RagTag	337865899	337877343	Similar to B120: G-type lectin S-receptor-like serine/threonine-protein kinase B120 (Arabidopsis thaliana)
LOLMU_00003232	black	0.6872893350864784	3.811894423426402e-5	R.vs.S_6h	0.7322862105440847	6.314218563825856e-6	black	4_RagTag	168572587	168575022	Similar to AVT1H: Amino acid transporter AVT1H (Arabidopsis thaliana)
LOLMU_00003055	black	0.5790252727842017	9.98263643732331e-4	S_0h.vs.24h	0.7322827400190226	6.315179415659517e-6	black	4_RagTag	155948269	155954944	Similar to WRKY74: Probable WRKY transcription factor 74 (Arabidopsis thaliana)
LOLMU_00012544	black	0.7841958341811822	4.821110293029121e-7	R_0h.vs.6h	0.7319860147298939	6.397819432208564e-6	black	3_RagTag	247596128	247600899	Similar to pom1: DYRK-family kinase pom1 (Schizosaccharomyces pombe (strain 972 / ATCC 24843))
LOLMU_00038661	black	0.5282408721056228	0.0032243107655767953	R_0h.vs.6h	0.7317970866894355	6.450943197814076e-6	black	6_RagTag	287833004	287834558	Similar to TRZ1: tRNase Z TRZ1 (Arabidopsis thaliana)
LOLMU_00031797	black	0.42823678238157226	0.020470848429430887	R_0h.vs.3h	0.7315342347289693	6.525513909020106e-6	black	1_RagTag	229047002	229050367	Similar to NAF1: H/ACA ribonucleoprotein complex non-core subunit NAF1 (Homo sapiens)
LOLMU_00012089	black	0.779343280737786	6.309169097062299e-7	R_0h.vs.6h	0.7313011274069665	6.592294417152736e-6	black	3_RagTag	229955968	229959329	Similar to PAB1: Proteasome subunit alpha type-2 (Oryza sativa subsp. japonica)
LOLMU_00023474	black	0.5185526287025277	0.003952796058580278	R_0h.vs.6h	0.7305364721593511	6.815693991980449e-6	black	5_RagTag	56257299	56266060	Similar to At4g22660: Putative F-box protein At4g22660 (Arabidopsis thaliana)
LOLMU_00015510	black	0.4240209784347129	0.021885620997329845	R.vs.S_24h	0.7303107126131138	6.882941757016036e-6	black	3_RagTag	385468265	385472940	Similar to NTF2: Nuclear transport factor 2 (Arabidopsis thaliana)
LOLMU_00011831	black	0.3903378645236646	0.03631053923309763	R_0h.vs.24h	0.7302957653257218	6.88741516388346e-6	black	3_RagTag	218447290	218448239	Similar to LRK10L-2.1: LEAF RUST 10 DISEASE-RESISTANCE LOCUS RECEPTOR-LIKE PROTEIN KINASE-like 2.1 (Arabidopsis thaliana)
LOLMU_00039698	black	0.4780046833709584	0.008725247533880756	R.vs.S_6h	0.7302048318940038	6.914686048018788e-6	black	7_RagTag	18678446	18680965	Similar to RUB2: Ubiquitin-NEDD8-like protein RUB2 (Oryza sativa subsp. japonica)
LOLMU_00012708	black	0.5716039766763313	0.0011988957389255583	R_0h.vs.24h	0.7301362963230814	6.935304014109789e-6	black	3_RagTag	255530802	255534051	Similar to VPS36: Vacuolar protein sorting-associated protein 36 (Arabidopsis thaliana)
LOLMU_00022949	black	0.7284260252670869	7.468072718803562e-6	R.vs.S_24h	0.7300953736415129	6.9476413972641814e-6	black	5_RagTag	28964810	28970619	Similar to ABCG37: ABC transporter G family member 37 (Oryza sativa subsp. japonica)
LOLMU_00048430	black	0.6569091176143151	1.0846950722859542e-4	R_0h.vs.24h	0.7300155634745363	6.971759437215687e-6	black	scaffold_70	1602498	1604135	Dbxref=InterPro:IPR003959,PFAM:PF00004
LOLMU_00006107	black	0.4084487799050715	0.027823425612858183	R_0h.vs.24h	0.7300116968606459	6.9729298107085195e-6	black	4_RagTag	356242893	356246387	Similar to Os03g0301500: Putative zinc finger CCCH domain-containing protein 21 (Oryza sativa subsp. japonica)
LOLMU_00004242	black	0.5741583285368137	0.0011262039489614117	R_0h.vs.24h	0.7299984518298595	6.976940248922886e-6	black	4_RagTag	226655235	226662478	Similar to At3g59020: Importin beta-like SAD2 homolog (Arabidopsis thaliana)
LOLMU_00022253	black	0.4227166062895729	0.022339250912434362	R_0h.vs.24h	0.7299270169617901	6.998605693662682e-6	black	5_RagTag	1731922	1734786	Similar to EIX2: Receptor-like protein EIX2 (Solanum lycopersicum)
LOLMU_00016360	black	0.6854915186312519	4.0690783612098744e-5	S_0h.vs.24h	0.7298430930659282	7.024136273484439e-6	black	2_RagTag	16930156	16936002	Similar to ALA10: Phospholipid-transporting ATPase 10 (Arabidopsis thaliana)
LOLMU_00009415	black	0.7273907286220352	7.808199353020816e-6	R_0h.vs.24h	0.7288528011177687	7.331788488516704e-6	black	3_RagTag	44937077	44939594	Similar to LRK10: Rust resistance kinase Lr10 (Triticum aestivum)
LOLMU_00036715	black	0.5778410831714439	0.0010281649903259617	R_0h.vs.6h	0.7288116551208513	7.344829635139298e-6	black	6_RagTag	148423752	148428637	Similar to LAF1: Transcription factor LAF1 (Arabidopsis thaliana)
LOLMU_00029394	black	0.5095075266776512	0.004755728122849812	R.vs.S_6h	0.7282604119622389	7.521569698076755e-6	black	1_RagTag	62953160	62968084	Similar to UPL6: E3 ubiquitin-protein ligase UPL6 (Arabidopsis thaliana)
LOLMU_00029647	black	0.6621381429320236	9.135879130455278e-5	R_0h.vs.24h	0.7279780084085874	7.6135884736250394e-6	black	1_RagTag	89094548	89098990	Similar to At3g08650: Putative zinc transporter At3g08650 (Arabidopsis thaliana)
LOLMU_00015643	black	0.6182237269505613	3.514569584980927e-4	R_0h.vs.24h	0.7279780084085874	7.6135884736250394e-6	black	3_RagTag	392190595	392194041	Similar to SPPL3: Signal peptide peptidase-like 3 (Oryza sativa subsp. japonica)
LOLMU_00011790	black	0.5305337079877551	0.0030698689201816257	R_0h.vs.24h	0.7279780084085874	7.6135884736250394e-6	black	3_RagTag	216720183	216722036	Similar to LPP3: Putative lipid phosphate phosphatase 3%2C chloroplastic (Arabidopsis thaliana)
LOLMU_00037300	black	0.38392673592031407	0.03977121279203698	R_0h.vs.24h	0.7279780084085874	7.6135884736250394e-6	black	6_RagTag	182985813	182990938	Similar to CNR2: Cell number regulator 2 (Zea mays)
LOLMU_00021641	black	0.48313577181952166	0.007933930118129673	R_0h.vs.24h	0.7277572017901076	7.686240661468514e-6	black	2_RagTag	348038213	348040782	Similar to KSL3: Ent-kaurene synthase-like 3 (Oryza sativa subsp. japonica)
LOLMU_00029550	black	0.42418958436709275	0.021827539281106218	R_0h.vs.24h	0.7277572017901076	7.686240661468514e-6	black	1_RagTag	84982978	84985175	Similar to RPS3A: 40S ribosomal protein S3a (Oryza sativa subsp. japonica)
LOLMU_00003232	black	0.6872893350864784	3.811894423426402e-5	R_0h.vs.6h	0.7274170987260523	7.799365861014355e-6	black	4_RagTag	168572587	168575022	Similar to AVT1H: Amino acid transporter AVT1H (Arabidopsis thaliana)
LOLMU_00008684	black	0.40737714618063947	0.028275976303644416	R.vs.S_6h	0.7269045641370426	7.972676321420257e-6	black	3_RagTag	7308418	7318792	Similar to SEC16B: Protein transport protein SEC16B homolog (Arabidopsis thaliana)
LOLMU_00035041	black	0.5940654138880328	6.794173408654111e-4	R_0h.vs.24h	0.72688917703593	7.977932521863473e-6	black	6_RagTag	58436750	58439781	Protein of unknown function
LOLMU_00024530	black	0.3973454251509625	0.03280909391464847	R_0h.vs.24h	0.7260836315455717	8.257497693961341e-6	black	5_RagTag	164240532	164241476	Similar to NAC090: NAC domain-containing protein 90 (Arabidopsis thaliana)
LOLMU_00017332	black	0.5282688019419152	0.003222390061553578	R_0h.vs.6h	0.7256302688153298	8.418683841523296e-6	black	2_RagTag	63117670	63119557	Similar to Os02g0778400: UMP-CMP kinase 4 (Oryza sativa subsp. japonica)
LOLMU_00008557	black	0.4942729425722982	0.006422662260268535	R_0h.vs.24h	0.7254963052496016	8.466851163449027e-6	black	3_RagTag	3452322	3457534	Similar to At5g62930: GDSL esterase/lipase At5g62930 (Arabidopsis thaliana)
LOLMU_00035966	black	0.6730569343513704	6.314773853642685e-5	R_0h.vs.24h	0.725196287050299	8.575624643733771e-6	black	6_RagTag	103701165	103712973	Similar to DRP2A: Dynamin-2A (Arabidopsis thaliana)
LOLMU_00034056	black	0.6297987434464735	2.5133553123774454e-4	R.vs.S_24h	0.7251708258554372	8.584913360601191e-6	black	6_RagTag	10652336	10658082	Similar to PHO1-2: Phosphate transporter PHO1-2 (Oryza sativa subsp. japonica)
LOLMU_00019220	black	0.6470465515668736	1.4864436261095688e-4	R_0h.vs.3h	0.7250723275677827	8.620932638331588e-6	black	2_RagTag	224499933	224508074	Similar to At1g56130: Probable LRR receptor-like serine/threonine-protein kinase At1g56130 (Arabidopsis thaliana)
LOLMU_00042348	black	0.745874233374166	3.416976928144409e-6	R.vs.S_6h	0.7240585815162993	8.99962002345357e-6	black	7_RagTag	158585643	158590007	Similar to ABCF1: ABC transporter F family member 1 (Arabidopsis thaliana)
LOLMU_00029706	black	0.7353750452089696	5.5094013182011755e-6	R_0h.vs.6h	0.7239102237783066	9.056276463961768e-6	black	1_RagTag	91811860	91896878	Similar to Subtilisin-chymotrypsin inhibitor-2A (Hordeum vulgare)
LOLMU_00022331	black	0.3710360607446048	0.047526546869870276	S_0h.vs.6h	0.7237799228601552	9.106301490658027e-6	black	5_RagTag	4215383	4221164	Similar to MAP2B: Methionine aminopeptidase 2B (Arabidopsis thaliana)
LOLMU_00009404	black	0.547204262822705	0.002126102501421599	R.vs.S_24h	0.7233467110902653	9.274411136416532e-6	black	3_RagTag	44057272	44066295	Similar to PR5K: PR5-like receptor kinase (Arabidopsis thaliana)
LOLMU_00029723	black	0.3833656856511289	0.04008620005417376	R.vs.S_6h	0.7231939849738829	9.334339078264736e-6	black	1_RagTag	93269242	93270434	Protein of unknown function
LOLMU_00034747	black	0.6170151704685951	3.6370409581125884e-4	R.vs.S_6h	0.7230463097955345	9.392615927673374e-6	black	6_RagTag	44347313	44352535	Similar to NET2D: Protein NETWORKED 2D (Arabidopsis thaliana)
LOLMU_00030836	black	0.4149415151030554	0.025205809077241303	R.vs.S_24h	0.7225100242050763	9.607010704530932e-6	black	1_RagTag	177761270	177764348	Similar to CT0663: UPF0301 protein CT0663 (Chlorobaculum tepidum (strain ATCC 49652 / DSM 12025 / NBRC 103806 / TLS))
LOLMU_00036056	black	0.501608855125824	0.0055668315810376325	R.vs.S_6h	0.7222410879066046	9.716172866077984e-6	black	6_RagTag	108834393	108837912	Similar to APCB1: Aspartyl protease APCB1 (Arabidopsis thaliana)
LOLMU_00017187	black	0.8114438978700921	9.274556535829637e-8	R_0h.vs.6h	0.7218850893597881	9.862388491265196e-6	black	2_RagTag	55990858	55999380	Similar to AAMT1: Anthranilate O-methyltransferase 1 (Zea mays)
LOLMU_00002829	black	0.8869853892034032	1.480943546700709e-10	R_0h.vs.6h	0.7218711625388045	9.868148498973417e-6	black	4_RagTag	142909630	142912975	Similar to Os12g0624000: 5-methyltetrahydropteroyltriglutamate--homocysteine methyltransferase 2 (Oryza sativa subsp. japonica)
LOLMU_00005049	black	0.5128698376811938	0.004442371974740158	R.vs.S_6h	0.7211674701377521	1.0163155883506862e-5	black	4_RagTag	297905902	297908845	Similar to LBD38: LOB domain-containing protein 38 (Arabidopsis thaliana)
LOLMU_00043128	black	0.8415519705424768	1.0706159336512619e-8	R.vs.S_6h	0.7209886059569448	1.0239393031698851e-5	black	7_RagTag	200980322	200989444	Similar to SRG1: Protein SRG1 (Arabidopsis thaliana)
LOLMU_00048457	black	0.7117244899271898	1.4965571282273342e-5	S_0h.vs.6h	0.7208833378736248	1.028450125494199e-5	black	scaffold_71	1288336	1293000	Dbxref=InterPro:IPR003959,PFAM:PF00004
LOLMU_00037592	black	0.8616963128824309	1.9357622841733112e-9	R.vs.S_24h	0.720532784301384	1.0436006860596426e-5	black	6_RagTag	201825715	201832891	Similar to TSN1: Ribonuclease TUDOR 1 (Arabidopsis thaliana)
LOLMU_00019220	black	0.6470465515668736	1.4864436261095688e-4	R_0h.vs.6h	0.7203218032390184	1.0528154617052876e-5	black	2_RagTag	224499933	224508074	Similar to At1g56130: Probable LRR receptor-like serine/threonine-protein kinase At1g56130 (Arabidopsis thaliana)
LOLMU_00006528	black	0.7441673461839818	3.69862428001826e-6	S_0h.vs.24h	0.7201115643249324	1.06207049148401e-5	black	4_RagTag	375121246	375126962	Similar to WLIN2A: LIM domain-containing protein WLIM2a (Arabidopsis thaliana)
LOLMU_00009286	black	0.6613073341392482	9.390564622698976e-5	R_0h.vs.3h	0.719965884990124	1.0685263259834315e-5	black	3_RagTag	38805545	38815131	Similar to CRK6: Cysteine-rich receptor-like protein kinase 6 (Oryza sativa subsp. japonica)
LOLMU_00042415	black	0.893872895247982	6.609355414502889e-11	R_0h.vs.3h	0.7196537812905489	1.0824761642632394e-5	black	7_RagTag	162573135	162575114	Similar to CBP: Calcium-binding protein CBP (Oryza sativa subsp. japonica)
LOLMU_00041519	black	0.40802394644147744	0.02800212314362969	R_0h.vs.6h	0.7191350682267296	1.1060229914385391e-5	black	7_RagTag	105801409	105807634	Similar to PAPS4: Nuclear poly(A) polymerase 4 (Arabidopsis thaliana)
LOLMU_00015881	black	0.6622138080293095	9.112991994858035e-5	R_0h.vs.6h	0.7191240329350965	1.1065288960268914e-5	black	2_RagTag	2266764	2269854	Similar to At4g34880: Probable amidase At4g34880 (Arabidopsis thaliana)
LOLMU_00011257	black	0.7203733536852069	1.0505572278506496e-5	R_0h.vs.3h	0.7189288392916067	1.1155118324451993e-5	black	3_RagTag	156327572	156332514	Similar to ACLB-1: ATP-citrate synthase beta chain protein 1 (Oryza sativa subsp. japonica)
LOLMU_00009732	black	0.8279263621883285	2.9936118712380664e-8	S_0h.vs.6h	0.7185474244704946	1.1332541156588017e-5	black	3_RagTag	59591140	59593427	Similar to CNR8: Cell number regulator 8 (Zea mays)
LOLMU_00004204	black	0.49309360333776064	0.006570149894230663	R.vs.S_6h	0.7181768082575586	1.150736516418576e-5	black	4_RagTag	225134754	225141498	Similar to ALI1: Metallothionein-like protein 1 (Triticum aestivum)
LOLMU_00019469	black	0.822218474460961	4.486479695796242e-8	R.vs.S_6h	0.7175704866718852	1.1798603533878914e-5	black	2_RagTag	239341436	239344371	Similar to CYP71Z16: Dolabradiene monooxygenase (Zea mays)
LOLMU_00000735	black	0.5569558742452957	0.0016998458487471042	R_0h.vs.6h	0.7170995464558076	1.2029363350938263e-5	black	4_RagTag	40736826	40738336	Similar to UGT85A24: 7-deoxyloganetin glucosyltransferase (Gardenia jasminoides)
LOLMU_00036222	black	0.7010354021680487	2.2783042623743363e-5	R_0h.vs.24h	0.7169056247067322	1.2125557058251227e-5	black	6_RagTag	116880902	116884213	Similar to LECRKS5: Probable L-type lectin-domain containing receptor kinase S.5 (Arabidopsis thaliana)
LOLMU_00010333	black	0.7762776126438541	7.45233342758805e-7	R_0h.vs.3h	0.7163103759606313	1.2425157017405263e-5	black	3_RagTag	97941706	97946782	Similar to At2g26970: Oligoribonuclease (Arabidopsis thaliana)
LOLMU_00025103	black	0.8387397201562403	1.3339557813640328e-8	R_0h.vs.6h	0.7162931137375097	1.2433943745909188e-5	black	5_RagTag	204039018	204046718	Similar to Os11g0104900: Clathrin heavy chain 1 (Oryza sativa subsp. japonica)
LOLMU_00010081	black	0.7518302882657139	2.579204882663891e-6	R_0h.vs.6h	0.7156906218855886	1.2744139337918653e-5	black	3_RagTag	82389490	82390005	Similar to RASTL-2: Thaumatin-like pathogenesis-related protein 2 (Avena sativa)
LOLMU_00008771	black	0.8103241182223347	9.975272121947099e-8	R_0h.vs.6h	0.7156248277688033	1.2778431101619016e-5	black	3_RagTag	15171595	15175002	Protein of unknown function
LOLMU_00039716	black	0.5230086367147455	0.0036019210601916075	S_0h.vs.24h	0.7150171159298786	1.3099108326352043e-5	black	7_RagTag	19603776	19612154	Similar to Os06g0651600: Probable protein phosphatase 2C 58 (Oryza sativa subsp. japonica)
LOLMU_00000265	black	0.8216194849341778	4.6771916840877436e-8	S_0h.vs.24h	0.7148995661926276	1.3161964432111715e-5	black	4_RagTag	13608378	13609851	Similar to WAK5: Wall-associated receptor kinase 5 (Arabidopsis thaliana)
LOLMU_00026732	black	0.7592557732562961	1.7962836741252524e-6	S_0h.vs.3h	0.7143178614951844	1.3477017035848652e-5	black	5_RagTag	291084621	291088924	Similar to TCF25: Transcription factor 25 (Homo sapiens)
LOLMU_00036380	black	0.3758927661941712	0.04447502391728046	R.vs.S_6h	0.7142404152936055	1.3519468776814638e-5	black	6_RagTag	124327095	124328192	Similar to Polyubiquitin (Avena fatua)
LOLMU_00000504	black	0.44272883114235556	0.016168708683727603	R.vs.S_0h	0.7142145898135609	1.3533651549519968e-5	black	4_RagTag	27044114	27047471	Similar to MYOB2: Myosin-binding protein 2 (Arabidopsis thaliana)
LOLMU_00006345	black	0.7017655742845008	2.2151020123968266e-5	R_0h.vs.3h	0.7137481221708565	1.3792135273812496e-5	black	4_RagTag	367186270	367190887	Similar to CYP71BE54: Desmethyl-deoxy-podophyllotoxin synthase (Sinopodophyllum hexandrum)
LOLMU_00022946	black	0.6591279745740138	1.0088905330193231e-4	R.vs.S_0h	0.7135679431784608	1.3893158451115353e-5	black	5_RagTag	28471795	28476223	Similar to FAH1: Dihydroceramide fatty acyl 2-hydroxylase FAH1 (Arabidopsis thaliana)
LOLMU_00038661	black	0.5282408721056228	0.0032243107655767953	R_0h.vs.24h	0.7132134180736595	1.4093875889865358e-5	black	6_RagTag	287833004	287834558	Similar to TRZ1: tRNase Z TRZ1 (Arabidopsis thaliana)
LOLMU_00021373	black	0.825543691502664	3.550655974596908e-8	R.vs.S_0h	0.7131940557988875	1.410491259064792e-5	black	2_RagTag	337865899	337877343	Similar to B120: G-type lectin S-receptor-like serine/threonine-protein kinase B120 (Arabidopsis thaliana)
LOLMU_00000025	black	0.6391345429273337	1.898889774391338e-4	R_0h.vs.24h	0.7130683089460089	1.4176778614538888e-5	black	4_RagTag	599468	601310	Protein of unknown function
LOLMU_00006177	black	0.5356485407491625	0.002748081756533377	R_0h.vs.3h	0.7130037945809627	1.4213776862290539e-5	black	4_RagTag	360365698	360366472	Similar to At5g01610: Uncharacterized protein At5g01610 (Arabidopsis thaliana)
LOLMU_00028428	black	0.631860181143406	2.3643293399262512e-4	R.vs.S_24h	0.7128995650736801	1.4273734436385706e-5	black	1_RagTag	12879646	12881646	Protein of unknown function
LOLMU_00021387	black	0.7083452162297146	1.712601365238933e-5	R_0h.vs.24h	0.7128949806552664	1.4276376807489321e-5	black	2_RagTag	338239500	338242459	Similar to At1g61610: Putative G-type lectin S-receptor-like serine/threonine-protein kinase At1g61610 (Arabidopsis thaliana)
LOLMU_00023160	black	0.7251079510248254	8.60789004089214e-6	R_0h.vs.6h	0.7122108664525078	1.4675644080436814e-5	black	5_RagTag	39742291	39746247	Similar to CYP51: Obtusifoliol 14-alpha demethylase (Sorghum bicolor)
LOLMU_00026665	black	0.4018713151483224	0.03069629930259347	R.vs.S_6h	0.7119652639458298	1.482141059328389e-5	black	5_RagTag	288764407	288769585	Protein of unknown function
LOLMU_00034736	black	0.44569554594144867	0.015387709096289302	R_0h.vs.3h	0.7118940202844941	1.486393654110282e-5	black	6_RagTag	43952194	43956229	Similar to PUB33: U-box domain-containing protein 33 (Arabidopsis thaliana)
LOLMU_00016166	black	0.5407843766806927	0.002454619465223614	R_0h.vs.3h	0.711680592963504	1.4991989286511874e-5	black	2_RagTag	10180722	10184922	Similar to At3g47570: Probable LRR receptor-like serine/threonine-protein kinase At3g47570 (Arabidopsis thaliana)
LOLMU_00047175	black	0.4858353343596489	0.007542520681286453	R_0h.vs.3h	0.7116068185149876	1.5036482393995978e-5	black	JAEVFB010000110.1_RagTag	3766563	3770918	Similar to NPF2.11: Protein NRT1/ PTR FAMILY 2.11 (Arabidopsis thaliana)
LOLMU_00036791	black	0.6305668874510495	2.4568820326699865e-4	R_0h.vs.6h	0.7114335758391689	1.5141430627550018e-5	black	6_RagTag	152896043	152897829	Similar to PNSL3: Photosynthetic NDH subunit of lumenal location 3%2C chloroplastic (Arabidopsis thaliana)
LOLMU_00003559	black	0.5249646344653414	0.0034565452470633924	R_0h.vs.24h	0.7113356924133823	1.5201017342569195e-5	black	4_RagTag	188422818	188426362	Similar to CAF1-2: Probable CCR4-associated factor 1 homolog 2 (Arabidopsis thaliana)
LOLMU_00020326	black	0.776623292064327	7.314654987307121e-7	R_0h.vs.6h	0.7113299688845559	1.5204508053907632e-5	black	2_RagTag	286567356	286573404	Similar to F3H-2: Flavanone 3-dioxygenase 2 (Oryza sativa subsp. japonica)
LOLMU_00013707	black	0.6985116512382087	2.509387070490443e-5	R_0h.vs.24h	0.7112128932831594	1.527606907449596e-5	black	3_RagTag	302620016	302622800	Similar to RPN2: Dolichyl-diphosphooligosaccharide--protein glycosyltransferase subunit 2 (Oryza sativa subsp. japonica)
LOLMU_00004121	black	0.808910890762817	1.0928284102561886e-7	R_0h.vs.6h	0.7108066622865418	1.5526722461765746e-5	black	4_RagTag	220663926	220674990	Similar to Os11g0104900: Clathrin heavy chain 1 (Oryza sativa subsp. japonica)
LOLMU_00021373	black	0.825543691502664	3.550655974596908e-8	R_0h.vs.3h	0.7102438632453901	1.5880079279363494e-5	black	2_RagTag	337865899	337877343	Similar to B120: G-type lectin S-receptor-like serine/threonine-protein kinase B120 (Arabidopsis thaliana)
LOLMU_00029034	black	0.7287325483850425	7.3699610264771155e-6	R.vs.S_0h	0.7102351594125709	1.5885600224370302e-5	black	1_RagTag	44364021	44369051	Similar to CPS1: Ent-copalyl diphosphate synthase 1%2C chloroplastic (Oryza sativa subsp. japonica)
LOLMU_00043736	black	0.4442698951511724	0.015759017359865377	R.vs.S_0h	0.7101369274027735	1.594802945988951e-5	black	7_RagTag	232880941	232883691	Similar to CRLK2: Calcium/calmodulin-regulated receptor-like kinase 2 (Arabidopsis thaliana)
LOLMU_00043736	black	0.4442698951511724	0.015759017359865377	S_0h.vs.3h	0.7096837262571796	1.6238911464480916e-5	black	7_RagTag	232880941	232883691	Similar to CRLK2: Calcium/calmodulin-regulated receptor-like kinase 2 (Arabidopsis thaliana)
LOLMU_00021643	black	0.7961584712732724	2.410232737043014e-7	R_0h.vs.6h	0.7089352873146414	1.6729721654304957e-5	black	2_RagTag	348145475	348150343	Similar to VSR7: Vacuolar-sorting receptor 7 (Arabidopsis thaliana)
LOLMU_00042590	black	0.7673749410125433	1.1915234140345509e-6	R.vs.S_6h	0.7079541607347286	1.739326454977028e-5	black	7_RagTag	169892154	169896232	Similar to PIKS-2: Disease resistance protein Piks-2 (Oryza sativa subsp. japonica)
LOLMU_00002690	black	0.787230451238598	4.0604532803251384e-7	R.vs.S_24h	0.7078107853871408	1.7492181672078895e-5	black	4_RagTag	135621506	135627647	Similar to RZ1C: Glycine-rich RNA-binding protein RZ1C (Arabidopsis thaliana)
LOLMU_00004121	black	0.808910890762817	1.0928284102561886e-7	S_0h.vs.24h	0.7075232152716963	1.769210334820497e-5	black	4_RagTag	220663926	220674990	Similar to Os11g0104900: Clathrin heavy chain 1 (Oryza sativa subsp. japonica)
LOLMU_00019055	black	0.7497612405437319	2.846435310821331e-6	R_0h.vs.6h	0.707188349217659	1.7927486130754005e-5	black	2_RagTag	210371949	210373967	Similar to SIT2: L-type lectin-domain containing receptor kinase SIT2 (Oryza sativa subsp. japonica)
LOLMU_00002431	black	0.8397100199631204	1.2370708418853163e-8	R_0h.vs.3h	0.707115884301106	1.7978790977371268e-5	black	4_RagTag	121845620	121847320	Similar to UGT76C2: UDP-glycosyltransferase 76C2 (Arabidopsis thaliana)
LOLMU_00038492	black	0.48808612897572046	0.007228771719638021	R_0h.vs.24h	0.7058088919007117	1.8927022642323777e-5	black	6_RagTag	276330562	276335811	Protein of unknown function
LOLMU_00019469	black	0.822218474460961	4.486479695796242e-8	R.vs.S_0h	0.7057783503407142	1.8949706921567255e-5	black	2_RagTag	239341436	239344371	Similar to CYP71Z16: Dolabradiene monooxygenase (Zea mays)
LOLMU_00036380	black	0.3758927661941712	0.04447502391728046	R_0h.vs.6h	0.705609588975546	1.907549186039563e-5	black	6_RagTag	124327095	124328192	Similar to Polyubiquitin (Avena fatua)
LOLMU_00033484	black	0.45300397652183294	0.013596342134995143	R_0h.vs.24h	0.705536123850395	1.9130481954436624e-5	black	1_RagTag	326919733	326923672	Similar to FK: Delta(14)-sterol reductase (Arabidopsis thaliana)
LOLMU_00035301	black	0.6596577444953061	9.915033298835007e-5	R.vs.S_0h	0.7051315247792813	1.94358867595853e-5	black	6_RagTag	71589358	71594998	Similar to GLR2.7: Glutamate receptor 2.7 (Arabidopsis thaliana)
LOLMU_00043287	black	0.4587397977440029	0.012315204339559805	R.vs.S_24h	0.705124932392173	1.944089888992648e-5	black	7_RagTag	209926785	209936612	Similar to radA: DNA repair protein RadA (Bacillus subtilis (strain 168))
LOLMU_00048648	black	0.513736186233306	0.004364549589012588	S_0h.vs.24h	0.7048562955153478	1.9646129192099135e-5	black	scaffold_87	3855	4478	Protein of unknown function
LOLMU_00036020	black	0.4521707553618852	0.01379136132122161	R_0h.vs.3h	0.7044353451878624	1.9971629878096085e-5	black	6_RagTag	105819425	105822448	Similar to Peroxygenase (Lilium longiflorum)
LOLMU_00023149	black	0.8263497348480291	3.352442192587942e-8	R.vs.S_24h	0.7041778706569242	2.0173096924570815e-5	black	5_RagTag	38585308	38592748	Similar to Os11g0285000: Achilleol B synthase (Oryza sativa subsp. japonica)
LOLMU_00040477	black	0.6285487780546218	2.6077047597971106e-4	S_0h.vs.24h	0.704138198127035	2.0204301057157812e-5	black	7_RagTag	52748843	52752728	Similar to GMT1: Glycosylinositol phosphorylceramide mannosyl transferase 1 (Arabidopsis thaliana)
LOLMU_00003807	black	0.5094699397550818	0.004759334940456465	R.vs.S_3h	0.7029919647528088	2.1124753053332348e-5	black	4_RagTag	203680786	203689832	Protein of unknown function
LOLMU_00034056	black	0.6297987434464735	2.5133553123774454e-4	S_0h.vs.6h	0.7027668973689584	2.1309838756078252e-5	black	6_RagTag	10652336	10658082	Similar to PHO1-2: Phosphate transporter PHO1-2 (Oryza sativa subsp. japonica)
LOLMU_00012544	black	0.7841958341811822	4.821110293029121e-7	R.vs.S_24h	0.7023920650248355	2.162131174375331e-5	black	3_RagTag	247596128	247600899	Similar to pom1: DYRK-family kinase pom1 (Schizosaccharomyces pombe (strain 972 / ATCC 24843))
LOLMU_00040848	black	0.37701675164660275	0.0437915246508002	R.vs.S_24h	0.7022034071176205	2.1779617987553295e-5	black	7_RagTag	72786856	72791649	Similar to DDB_G0290647: SPX and EXS domain-containing protein 5 (Dictyostelium discoideum)
LOLMU_00020002	black	0.48058273202977175	0.008319733354848684	R_0h.vs.3h	0.7016038302319997	2.2289652024108936e-5	black	2_RagTag	270683071	270684961	Similar to YSL9: Probable metal-nicotianamine transporter YSL9 (Oryza sativa subsp. japonica)
LOLMU_00004204	black	0.49309360333776064	0.006570149894230663	S_0h.vs.24h	0.7005771793088977	2.318787358276008e-5	black	4_RagTag	225134754	225141498	Similar to ALI1: Metallothionein-like protein 1 (Triticum aestivum)
LOLMU_00037004	black	0.4136723990360673	0.025701006139361667	R.vs.S_0h	0.7001414508267441	2.357879521694553e-5	black	6_RagTag	168795917	168803501	Similar to LETM1: Mitochondrial proton/calcium exchanger protein (Gallus gallus)
LOLMU_00007981	black	0.3680173095604359	0.04950536842043522	R_0h.vs.3h	0.6995368312322912	2.4131017878853078e-5	black	4_RagTag	448160262	448160684	Similar to Cortical cell-delineating protein (Zea mays)
LOLMU_00033842	black	0.4002321599777743	0.0314483898864497	R_0h.vs.3h	0.6995345019264197	2.4133167531345985e-5	black	6_RagTag	4698896	4700191	Similar to nep1: Aspartic proteinase nepenthesin-1 (Nepenthes gracilis)
LOLMU_00004530	black	0.4688281565701113	0.010306376167245801	R.vs.S_24h	0.6993818632488457	2.427440796168373e-5	black	4_RagTag	243828838	243832766	Similar to PAE1: Proteasome subunit alpha type-5 (Oryza sativa subsp. japonica)
LOLMU_00026865	black	0.7174436545549958	1.1860356476339155e-5	R_0h.vs.24h	0.6993588600493581	2.4295757465999456e-5	black	5_RagTag	296693326	296699330	Similar to RABGAP22: Rab GTPase-activating protein 22 (Arabidopsis thaliana)
LOLMU_00015671	black	0.7470025268788058	3.2415808633709506e-6	R.vs.S_24h	0.6993250565530837	2.4327161346953138e-5	black	3_RagTag	393233372	393236365	Similar to RPN2: Dolichyl-diphosphooligosaccharide--protein glycosyltransferase subunit 2 (Oryza sativa subsp. japonica)
LOLMU_00030591	black	0.7795196145522999	6.248530500962621e-7	S_0h.vs.24h	0.6993176089359288	2.433408516324361e-5	black	1_RagTag	164347777	164353473	Similar to UDP-GALT1: UDP-galactose transporter 1 (Arabidopsis thaliana)
LOLMU_00041840	black	0.6695371140597022	7.124839675892285e-5	R_0h.vs.24h	0.6989376940192307	2.46896298463193e-5	black	7_RagTag	128036266	128040057	Protein of unknown function
LOLMU_00034277	black	0.6646589096352338	8.400305731338828e-5	R_0h.vs.6h	0.6985170865420842	2.5088676447218167e-5	black	6_RagTag	28033621	28041371	Similar to SEC24A: Protein transport protein SEC24 A (Arabidopsis thaliana)
LOLMU_00043736	black	0.4442698951511724	0.015759017359865377	S_0h.vs.24h	0.6975590287355016	2.601926047873158e-5	black	7_RagTag	232880941	232883691	Similar to CRLK2: Calcium/calmodulin-regulated receptor-like kinase 2 (Arabidopsis thaliana)
LOLMU_00008625	black	0.5364343435929297	0.0027013141664944487	S_0h.vs.3h	0.6971495472175359	2.6426337722213436e-5	black	3_RagTag	6130985	6155031	Similar to CALS10: Callose synthase 10 (Arabidopsis thaliana)
LOLMU_00036130	black	0.5235922862222117	0.0035580039067839467	R.vs.S_3h	0.6969058101978801	2.6671341453338107e-5	black	6_RagTag	112467328	112472567	Similar to CSLE2: Cellulose synthase-like protein E2 (Oryza sativa subsp. japonica)
LOLMU_00013781	black	0.8715915569719322	7.553774528282527e-10	R.vs.S_6h	0.6967511106828811	2.682789777802777e-5	black	3_RagTag	305871237	305872691	Similar to At4g15970: Uncharacterized protein At4g15970 (Arabidopsis thaliana)
LOLMU_00047175	black	0.4858353343596489	0.007542520681286453	R_0h.vs.24h	0.6967076063677551	2.6872072191473193e-5	black	JAEVFB010000110.1_RagTag	3766563	3770918	Similar to NPF2.11: Protein NRT1/ PTR FAMILY 2.11 (Arabidopsis thaliana)
LOLMU_00039728	black	0.7281870980980408	7.545361709466202e-6	R_0h.vs.3h	0.6966003351933402	2.6981273983244764e-5	black	7_RagTag	19990468	19994226	Similar to Os06g0652400: Probable GDP-L-fucose synthase 1 (Oryza sativa subsp. japonica)
LOLMU_00047486	black	0.5186069232387244	0.003948350953443364	R.vs.S_24h	0.6960774336544965	2.7519294703473154e-5	black	scaffold_55	2771086	2783056	Similar to PP2B8: Putative F-box protein PP2-B8 (Arabidopsis thaliana)
LOLMU_00047486	black	0.5186069232387244	0.003948350953443364	S_0h.vs.3h	0.6960005210491574	2.7599235931888007e-5	black	scaffold_55	2771086	2783056	Similar to PP2B8: Putative F-box protein PP2-B8 (Arabidopsis thaliana)
LOLMU_00030131	black	0.7090035416626759	1.6684416921474447e-5	R_0h.vs.6h	0.6957076752241529	2.7905518923617094e-5	black	1_RagTag	114411615	114415057	Similar to Subtilisin-chymotrypsin inhibitor-2A (Hordeum vulgare)
LOLMU_00043963	black	0.5018641007507691	0.005538891961706654	R.vs.S_6h	0.6956709616650185	2.7944130865482376e-5	black	7_RagTag	253014750	253019872	Similar to CLC-F: Chloride channel protein CLC-f (Arabidopsis thaliana)
LOLMU_00020451	black	0.8218153831712903	4.614022061809014e-8	S_0h.vs.6h	0.6953243665684155	2.8311010831710644e-5	black	2_RagTag	293190999	293194796	Similar to HAK1: Potassium transporter 1 (Oryza sativa subsp. japonica)
LOLMU_00006403	black	0.47416303154906825	0.009360328812908434	R.vs.S_6h	0.6952190213713725	2.842337242959121e-5	black	4_RagTag	369702595	369703514	Similar to CRRSP55: Cysteine-rich repeat secretory protein 55 (Arabidopsis thaliana)
LOLMU_00003055	black	0.5790252727842017	9.98263643732331e-4	R_0h.vs.6h	0.6941785490229481	2.9554768460964027e-5	black	4_RagTag	155948269	155954944	Similar to WRKY74: Probable WRKY transcription factor 74 (Arabidopsis thaliana)
LOLMU_00009932	black	0.4080516614780109	0.02799043701476271	R_0h.vs.6h	0.6935711406820728	3.0233726803345125e-5	black	3_RagTag	72777742	72783425	Protein of unknown function
LOLMU_00032574	black	0.6861103254670559	3.978858327150917e-5	S_0h.vs.24h	0.6930293528955911	3.085107259440107e-5	black	1_RagTag	274271523	274274034	Similar to GID1: Gibberellin receptor GID1 (Oryza sativa subsp. japonica)
LOLMU_00034747	black	0.6170151704685951	3.6370409581125884e-4	R.vs.S_3h	0.6927468116113967	3.1177469780751216e-5	black	6_RagTag	44347313	44352535	Similar to NET2D: Protein NETWORKED 2D (Arabidopsis thaliana)
LOLMU_00014073	black	0.8227064790781595	4.33637280579722e-8	R_0h.vs.3h	0.6927185061940747	3.121033835673789e-5	black	3_RagTag	319763007	319764129	Similar to Glucan endo-1%2C3-beta-glucosidase%2C acidic isoform (Zea mays)
LOLMU_00013478	black	0.6412044185015622	1.7822278741258448e-4	R_0h.vs.24h	0.6923167830293399	3.1680177154335074e-5	black	3_RagTag	291640982	291642695	Similar to AAP2: Amino acid permease 2 (Arabidopsis thaliana)
LOLMU_00004898	black	0.65768815366837	1.0575228770639025e-4	R_0h.vs.6h	0.6920645028611604	3.1978457529074066e-5	black	4_RagTag	286810685	286812841	Similar to UAM1: UDP-arabinopyranose mutase 1 (Oryza sativa subsp. japonica)
LOLMU_00020451	black	0.8218153831712903	4.614022061809014e-8	S_0h.vs.3h	0.6920150127388109	3.203726539041572e-5	black	2_RagTag	293190999	293194796	Similar to HAK1: Potassium transporter 1 (Oryza sativa subsp. japonica)
LOLMU_00019220	black	0.6470465515668736	1.4864436261095688e-4	S_0h.vs.24h	0.6913447355760143	3.284332021944871e-5	black	2_RagTag	224499933	224508074	Similar to At1g56130: Probable LRR receptor-like serine/threonine-protein kinase At1g56130 (Arabidopsis thaliana)
LOLMU_00047175	black	0.4858353343596489	0.007542520681286453	R.vs.S_3h	0.6912767513659087	3.29260803718785e-5	black	JAEVFB010000110.1_RagTag	3766563	3770918	Similar to NPF2.11: Protein NRT1/ PTR FAMILY 2.11 (Arabidopsis thaliana)
LOLMU_00025068	black	0.5525591261171019	0.0018818539204023019	R.vs.S_24h	0.6911252200246258	3.311121752794463e-5	black	5_RagTag	201808776	201811765	Similar to LBD12: LOB domain-containing protein 12 (Arabidopsis thaliana)
LOLMU_00034736	black	0.44569554594144867	0.015387709096289302	R_0h.vs.6h	0.6910340386546168	3.3223068674522e-5	black	6_RagTag	43952194	43956229	Similar to PUB33: U-box domain-containing protein 33 (Arabidopsis thaliana)
LOLMU_00035250	black	0.7759402735238387	7.588949579741643e-7	R.vs.S_24h	0.6902355602762001	3.4217080590480986e-5	black	6_RagTag	68160522	68162340	Similar to WAKL22: Wall-associated receptor kinase-like 22 (Arabidopsis thaliana)
LOLMU_00005087	black	0.8236847423188872	4.049162639820146e-8	R_0h.vs.6h	0.6900691850021118	3.442751478192335e-5	black	4_RagTag	300416829	300429856	Similar to CYP71BE54: Desmethyl-deoxy-podophyllotoxin synthase (Sinopodophyllum hexandrum)
LOLMU_00017332	black	0.5282688019419152	0.003222390061553578	R.vs.S_6h	0.6900308902440628	3.4476114120537205e-5	black	2_RagTag	63117670	63119557	Similar to Os02g0778400: UMP-CMP kinase 4 (Oryza sativa subsp. japonica)
LOLMU_00031025	black	0.39050212784707017	0.036225160200048484	R.vs.S_6h	0.6899939953426509	3.452299492359497e-5	black	1_RagTag	186162151	186164732	Similar to Os02g0642300: Probable ascorbate-specific transmembrane electron transporter 1 (Oryza sativa subsp. japonica)
LOLMU_00042302	black	0.6019368848003247	5.512740002154389e-4	R.vs.S_3h	0.6897772705484676	3.479953051056273e-5	black	7_RagTag	156363774	156371677	Similar to RNP1: Heterogeneous nuclear ribonucleoprotein 1 (Arabidopsis thaliana)
LOLMU_00000316	black	0.5611822763809302	0.0015394723711080894	R.vs.S_6h	0.6891135317771405	3.565880696532459e-5	black	4_RagTag	15255190	15261557	Similar to At4g15970: Uncharacterized protein At4g15970 (Arabidopsis thaliana)
LOLMU_00014713	black	0.6578559055864269	1.0517515810474584e-4	R.vs.S_0h	0.6882775366481348	3.676804834873518e-5	black	3_RagTag	356633854	356637160	Similar to Os03g0252800: Long chain base biosynthesis protein 1a (Oryza sativa subsp. japonica)
LOLMU_00039886	black	0.5980080710205646	6.123011473630076e-4	R.vs.S_3h	0.6878668076962917	3.7324239313601004e-5	black	7_RagTag	26122998	26128750	Similar to PBL17: Probable serine/threonine-protein kinase PBL17 (Arabidopsis thaliana)
LOLMU_00037404	black	0.49896256312594384	0.005863631908159588	R_0h.vs.24h	0.6876588922619	3.760864550281707e-5	black	6_RagTag	188541621	188546091	Similar to SPL: Sphingosine-1-phosphate lyase (Oryza sativa subsp. japonica)
LOLMU_00002753	black	0.3951923180983966	0.03385461601853197	R.vs.S_24h	0.687520600028221	3.7798885442944334e-5	black	4_RagTag	139905476	139908108	Similar to ARL2: ADP-ribosylation factor-like protein 2 (Arabidopsis thaliana)
LOLMU_00019070	black	0.9181553918438959	2.2954621132482862e-12	R_0h.vs.3h	0.687146465179389	3.8317876870056443e-5	black	2_RagTag	211684745	211685133	Protein of unknown function
LOLMU_00012873	black	0.6472547620349709	1.4767577777272301e-4	S_0h.vs.24h	0.6865574050480888	3.9147920178956974e-5	black	3_RagTag	261068712	261069944	Similar to SABP2: Salicylic acid-binding protein 2 (Nicotiana tabacum)
LOLMU_00006692	black	0.754620305304777	2.254734277446887e-6	R.vs.S_3h	0.6857245777481334	4.0348868092660487e-5	black	4_RagTag	382461819	382463481	Similar to CYP76B6: Geraniol 8-hydroxylase (Catharanthus roseus)
LOLMU_00013478	black	0.6412044185015622	1.7822278741258448e-4	R.vs.S_6h	0.685574846524842	4.056823912267432e-5	black	3_RagTag	291640982	291642695	Similar to AAP2: Amino acid permease 2 (Arabidopsis thaliana)
LOLMU_00027509	black	0.7761699442967918	7.49569303199768e-7	R_0h.vs.3h	0.6851727446907268	4.116264000520864e-5	black	5_RagTag	327138124	327142494	Similar to GLR2.7: Glutamate receptor 2.7 (Arabidopsis thaliana)
LOLMU_00003232	black	0.6872893350864784	3.811894423426402e-5	R_0h.vs.24h	0.6846597819285563	4.1932205624805036e-5	black	4_RagTag	168572587	168575022	Similar to AVT1H: Amino acid transporter AVT1H (Arabidopsis thaliana)
LOLMU_00001328	black	0.53922126621322	0.0025409298504123854	R_0h.vs.24h	0.6840754198621014	4.2824524178068926e-5	black	4_RagTag	70948405	70951778	Similar to BX1: Indole-3-glycerol phosphate lyase%2C chloroplastic (Zea mays)
LOLMU_00047418	black	0.6022980195008573	5.459420329449431e-4	R_0h.vs.24h	0.6832674380740746	4.408623796196703e-5	black	scaffold_54	5797727	5798340	Similar to UCC1: Uclacyanin 1 (Arabidopsis thaliana)
LOLMU_00006528	black	0.7441673461839818	3.69862428001826e-6	R.vs.S_6h	0.6831031186392799	4.434685749519181e-5	black	4_RagTag	375121246	375126962	Similar to WLIN2A: LIM domain-containing protein WLIM2a (Arabidopsis thaliana)
LOLMU_00015277	black	0.6537057709748656	1.2030592793957547e-4	R_0h.vs.6h	0.6826512261309879	4.5070691732029845e-5	black	3_RagTag	377640172	377641374	Similar to Glucan endo-1%2C3-beta-glucosidase%2C acidic isoform (Zea mays)
LOLMU_00024009	black	0.43111673432146763	0.019548292275124526	R_0h.vs.6h	0.6821559064228715	4.587618821375431e-5	black	5_RagTag	109118596	109122137	Similar to BBX22: B-box zinc finger protein 22 (Arabidopsis thaliana)
LOLMU_00029612	black	0.5737326558478366	0.001138044292990952	S_0h.vs.6h	0.6820035113416447	4.612658755462123e-5	black	1_RagTag	87568789	87570279	Similar to LIP1: Small GTPase LIP1 (Arabidopsis thaliana)
LOLMU_00044026	black	0.618664421001423	3.470823475415674e-4	R_0h.vs.24h	0.6818197127655752	4.643020841241489e-5	black	7_RagTag	255946972	255950317	Similar to JMJ30: Lysine-specific demethylase JMJ30 (Arabidopsis thaliana)
LOLMU_00047555	black	0.5364579325998035	0.002699920911615013	R.vs.S_24h	0.6813172394858676	4.726938099395194e-5	black	scaffold_56	1561500	1570529	Similar to efuD: Transcription factor efuD (Hormonema carpetanum)
LOLMU_00006528	black	0.7441673461839818	3.69862428001826e-6	R_0h.vs.6h	0.681297562116079	4.730251755660657e-5	black	4_RagTag	375121246	375126962	Similar to WLIN2A: LIM domain-containing protein WLIM2a (Arabidopsis thaliana)
LOLMU_00042348	black	0.745874233374166	3.416976928144409e-6	R_0h.vs.24h	0.6808070690176341	4.813523351386993e-5	black	7_RagTag	158585643	158590007	Similar to ABCF1: ABC transporter F family member 1 (Arabidopsis thaliana)
LOLMU_00030421	black	0.8107596833567935	9.697180795136201e-8	R_0h.vs.3h	0.6803780976133725	4.887420191489617e-5	black	1_RagTag	152692776	152696316	Similar to KAT1: 3-ketoacyl CoA thiolase 1%2C peroxisomal (Petunia hybrida)
LOLMU_00043602	black	0.6685782029728689	7.360990344600698e-5	R_0h.vs.6h	0.6802388836944061	4.911618562546539e-5	black	7_RagTag	224161634	224166020	Similar to 2MMP: Metalloendoproteinase 2-MMP (Arabidopsis thaliana)
LOLMU_00038661	black	0.5282408721056228	0.0032243107655767953	R.vs.S_6h	0.68020524778160385	4.917481220524958e-5	black	6_RagTag	287833004	287834558	Similar to TRZ1: tRNase Z TRZ1 (Arabidopsis thaliana)
LOLMU_00011301	black	0.7216999406912665	9.939211853128164e-6	R_0h.vs.6h	0.6800331430108729	4.9475765021379046e-5	black	3_RagTag	158921708	158928714	Similar to SEC23A: Protein transport protein SEC23 A (Arabidopsis thaliana)
LOLMU_00034293	black	0.4627135197371475	0.011488081398026869	R_0h.vs.24h	0.6790684097933931	5.1193388727934305e-5	black	6_RagTag	29148347	29152090	Similar to RS31: Serine/arginine-rich splicing factor RS31 (Arabidopsis thaliana)
LOLMU_00003004	black	0.41085063106155056	0.02683048910182151	R.vs.S_6h	0.6790542678031594	5.1218958074748513e-5	black	4_RagTag	152339512	152342868	Similar to RPS20: 40S ribosomal protein S20 (Oryza sativa subsp. japonica)
LOLMU_00019070	black	0.9181553918438959	2.2954621132482862e-12	R.vs.S_24h	0.6790513633791524	5.122421081259878e-5	black	2_RagTag	211684745	211685133	Protein of unknown function
LOLMU_00035430	black	0.44935002215717246	0.014468932393351236	S_0h.vs.3h	0.6789766572042265	5.1359484449313856e-5	black	6_RagTag	78773625	78776736	Similar to PUB35: U-box domain-containing protein 35 (Arabidopsis thaliana)
LOLMU_00034985	black	0.6037103654528077	5.255214961158614e-4	R_0h.vs.24h	0.6785124266267417	5.220725404749709e-5	black	6_RagTag	55556634	55558461	Similar to UGT85A24: 7-deoxyloganetin glucosyltransferase (Gardenia jasminoides)
LOLMU_00006811	black	0.8715734090776364	7.567352765857135e-10	R_0h.vs.6h	0.6782977411960681	5.2603513303385885e-5	black	4_RagTag	388675246	388679983	Similar to TMN3: Transmembrane 9 superfamily member 3 (Arabidopsis thaliana)
LOLMU_00041548	black	0.4437020894150786	0.015908955165731403	S_0h.vs.24h	0.6782094692199788	5.2767219667358486e-5	black	7_RagTag	107376229	107387139	Similar to RSA1: Protein SHORT ROOT IN SALT MEDIUM 1 (Arabidopsis thaliana)
LOLMU_00019865	black	0.698464650114549	2.5138827590844598e-5	R_0h.vs.6h	0.6782030015259707	5.277923229508452e-5	black	2_RagTag	265030143	265034269	Similar to YSL13: Probable metal-nicotianamine transporter YSL13 (Oryza sativa subsp. japonica)
LOLMU_00030131	black	0.7090035416626759	1.6684416921474447e-5	R.vs.S_24h	0.6774826986296153	5.413243554802401e-5	black	1_RagTag	114411615	114415057	Similar to Subtilisin-chymotrypsin inhibitor-2A (Hordeum vulgare)
LOLMU_00015881	black	0.6622138080293095	9.112991994858035e-5	R_0h.vs.3h	0.6772392291424749	5.4596779843966866e-5	black	2_RagTag	2266764	2269854	Similar to At4g34880: Probable amidase At4g34880 (Arabidopsis thaliana)
LOLMU_00017919	black	0.5622005930393232	0.0015028555305664003	R_0h.vs.24h	0.6771221172917972	5.482139801201598e-5	black	2_RagTag	105621620	105624795	Similar to rpmB: 50S ribosomal protein L28 (Magnetococcus marinus (strain ATCC BAA-1437 / JCM 17883 / MC-1))
LOLMU_00036163	black	0.44544330382313563	0.015452871330578183	R_0h.vs.3h	0.6766888956909116	5.565948954106529e-5	black	6_RagTag	113811561	113818354	Similar to CLC-F: Chloride channel protein CLC-f (Arabidopsis thaliana)
LOLMU_00022006	black	0.52174277336571	0.003698770971659186	R.vs.S_6h	0.6765299211241018	5.596988878259359e-5	black	2_RagTag	364911069	364919562	Protein of unknown function
LOLMU_00007358	black	0.7495931967471487	2.869199586869489e-6	R.vs.S_24h	0.6761282062867061	5.676113054061737e-5	black	4_RagTag	415461086	415465179	Dbxref=InterPro:IPR003959,PFAM:PF00004
LOLMU_00039959	black	0.6591286853936715	1.0088670233165537e-4	S_0h.vs.24h	0.6754381369744074	5.8143642265803525e-5	black	7_RagTag	29755837	29759753	Similar to At3g47570: Probable LRR receptor-like serine/threonine-protein kinase At3g47570 (Arabidopsis thaliana)
LOLMU_00004530	black	0.4688281565701113	0.010306376167245801	R.vs.S_6h	0.6754094546812159	5.8201749801043086e-5	black	4_RagTag	243828838	243832766	Similar to PAE1: Proteasome subunit alpha type-5 (Oryza sativa subsp. japonica)
LOLMU_00006177	black	0.5356485407491625	0.002748081756533377	R_0h.vs.24h	0.6748089300931895	5.943030508514555e-5	black	4_RagTag	360365698	360366472	Similar to At5g01610: Uncharacterized protein At5g01610 (Arabidopsis thaliana)
LOLMU_00032574	black	0.6861103254670559	3.978858327150917e-5	R_0h.vs.6h	0.6744110879861639	6.025689130605316e-5	black	1_RagTag	274271523	274274034	Similar to GID1: Gibberellin receptor GID1 (Oryza sativa subsp. japonica)
LOLMU_00042380	black	0.754279209537311	2.292317829890341e-6	R_0h.vs.24h	0.6740299572366836	6.105835266364526e-5	black	7_RagTag	160374803	160378941	Similar to Dnajc28: DnaJ homolog subfamily C member 28 (Mus musculus)
LOLMU_00044026	black	0.618664421001423	3.470823475415674e-4	S_0h.vs.24h	0.6734055007690183	6.239204543568158e-5	black	7_RagTag	255946972	255950317	Similar to JMJ30: Lysine-specific demethylase JMJ30 (Arabidopsis thaliana)
LOLMU_00025345	black	0.6015962653174529	5.563448855367735e-4	R_0h.vs.6h	0.6733294379425021	6.255625885077746e-5	black	5_RagTag	219871326	219876066	Similar to Trappc6b: Trafficking protein particle complex subunit 6B (Mus musculus)
LOLMU_00026724	black	0.4118717344454231	0.026417192575196802	R_0h.vs.6h	0.6731852016735118	6.286871128719847e-5	black	5_RagTag	290428236	290431477	Protein of unknown function
LOLMU_00041519	black	0.40802394644147744	0.02800212314362969	R.vs.S_6h	0.6729209576111977	6.344474118933496e-5	black	7_RagTag	105801409	105807634	Similar to PAPS4: Nuclear poly(A) polymerase 4 (Arabidopsis thaliana)
LOLMU_00009414	black	0.5624165730655322	0.0014951871948970974	R_0h.vs.24h	0.6728810750141091	6.353208920995598e-5	black	3_RagTag	44933451	44936635	Similar to LRK10: Rust resistance kinase Lr10 (Triticum aestivum)
LOLMU_00022304	black	0.4976737779502947	0.006012978036047793	R_0h.vs.6h	0.6727595733942221	6.379885435222772e-5	black	5_RagTag	2972212	2979589	Similar to rnf-5: E3 ubiquitin ligase rnf-5 (Caenorhabditis elegans)
LOLMU_00025300	black	0.6360100470123139	2.0878040335171066e-4	R_0h.vs.6h	0.6723952020825358	6.460485222092063e-5	black	5_RagTag	217623937	217624902	Protein of unknown function
LOLMU_00038919	black	0.7024834478492867	2.1545002053575942e-5	R_0h.vs.3h	0.6721145511904387	6.52318313439424e-5	black	6_RagTag	305169933	305171962	Similar to At4g28440: Uncharacterized protein At4g28440 (Arabidopsis thaliana)
LOLMU_00026865	black	0.7174436545549958	1.1860356476339155e-5	R.vs.S_3h	0.6720970743024156	6.527105374303395e-5	black	5_RagTag	296693326	296699330	Similar to RABGAP22: Rab GTPase-activating protein 22 (Arabidopsis thaliana)
LOLMU_00023162	black	0.7625946432318929	1.520224811362706e-6	R_0h.vs.24h	0.6719735085369224	6.554896549712342e-5	black	5_RagTag	40085646	40087278	Similar to CYP716B1: Cytochrome P450 716B1 (Picea sitchensis)
LOLMU_00011991	black	0.5852893836272809	8.523716574096051e-4	S_0h.vs.24h	0.6717665790873062	6.601673242355372e-5	black	3_RagTag	225719638	225726015	Similar to COG4: Conserved oligomeric Golgi complex subunit 4 (Arabidopsis thaliana)
LOLMU_00034100	black	0.8620284679943231	1.877792831595607e-9	R.vs.S_6h	0.6716600411930437	6.625872070377742e-5	black	6_RagTag	12538593	12543502	Similar to EPSIN3: Clathrin interactor EPSIN 3 (Arabidopsis thaliana)
LOLMU_00015553	black	0.5121435350016549	0.004508524461328132	R_0h.vs.3h	0.671280649829711	6.712689482887425e-5	black	3_RagTag	387120930	387124698	Similar to TOM20: Probable mitochondrial import receptor subunit TOM20 (Oryza sativa subsp. indica)
LOLMU_00012544	black	0.7841958341811822	4.821110293029121e-7	R_0h.vs.3h	0.6712546178423884	6.71868345619425e-5	black	3_RagTag	247596128	247600899	Similar to pom1: DYRK-family kinase pom1 (Schizosaccharomyces pombe (strain 972 / ATCC 24843))
LOLMU_00005138	black	0.49497726273802356	0.006335926561220093	S_0h.vs.6h	0.6710810185331622	6.758777492098437e-5	black	4_RagTag	303884861	303894086	Similar to VPS52: Vacuolar protein sorting-associated protein 52 A (Arabidopsis thaliana)
LOLMU_00036818	black	0.7908295581028244	3.300392026911592e-7	R.vs.S_6h	0.6710166870716879	6.773689358139741e-5	black	6_RagTag	155611240	155615698	Similar to ZB8: Phenylalanine ammonia-lyase (Oryza sativa subsp. indica)
LOLMU_00036380	black	0.3758927661941712	0.04447502391728046	S_0h.vs.24h	0.6706653817971827	6.855639246005264e-5	black	6_RagTag	124327095	124328192	Similar to Polyubiquitin (Avena fatua)
LOLMU_00034766	black	0.46225410957265284	0.011581264150529777	R.vs.S_24h	0.6705113855025528	6.891839934071052e-5	black	6_RagTag	45048641	45052616	Similar to BLT63: Elongation factor 1-alpha (Hordeum vulgare)
LOLMU_00008332	black	0.4301262428573176	0.019861640595003477	S_0h.vs.6h	0.6694277463817682	7.151428297722536e-5	black	4_RagTag	466693772	466697957	Protein of unknown function
LOLMU_00001592	black	0.5556257116674724	0.0017532262689460697	R_0h.vs.24h	0.669371673530456	7.165094531698488e-5	black	4_RagTag	84172429	84173029	Similar to RPS23: 40S ribosomal protein S23 (Euphorbia esula)
LOLMU_00031650	black	0.5124114094716238	0.004484028922854361	R_0h.vs.24h	0.6691771670693698	7.212680647286766e-5	black	1_RagTag	222003631	222009596	Similar to STT3A: Dolichyl-diphosphooligosaccharide--protein glycosyltransferase subunit STT3A (Oryza sativa subsp. japonica)
LOLMU_00043602	black	0.6685782029728689	7.360990344600698e-5	R.vs.S_24h	0.6683314814802694	7.422866568375712e-5	black	7_RagTag	224161634	224166020	Similar to 2MMP: Metalloendoproteinase 2-MMP (Arabidopsis thaliana)
LOLMU_00026865	black	0.7174436545549958	1.1860356476339155e-5	R_0h.vs.3h	0.667919395976614	7.527248362870628e-5	black	5_RagTag	296693326	296699330	Similar to RABGAP22: Rab GTPase-activating protein 22 (Arabidopsis thaliana)
LOLMU_00014713	black	0.6578559055864269	1.0517515810474584e-4	R.vs.S_24h	0.667600775861181	7.608848995832273e-5	black	3_RagTag	356633854	356637160	Similar to Os03g0252800: Long chain base biosynthesis protein 1a (Oryza sativa subsp. japonica)
LOLMU_00006528	black	0.7441673461839818	3.69862428001826e-6	R_0h.vs.24h	0.6675128857019879	7.63149636173898e-5	black	4_RagTag	375121246	375126962	Similar to WLIN2A: LIM domain-containing protein WLIM2a (Arabidopsis thaliana)
LOLMU_00036715	black	0.5778410831714439	0.0010281649903259617	R_0h.vs.3h	0.6674056814026215	7.659201786287274e-5	black	6_RagTag	148423752	148428637	Similar to LAF1: Transcription factor LAF1 (Arabidopsis thaliana)
LOLMU_00006373	black	0.7354459890233219	5.492055239484558e-6	R_0h.vs.3h	0.6671363580295274	7.729200018844899e-5	black	4_RagTag	368024664	368030914	Protein of unknown function
LOLMU_00025103	black	0.8387397201562403	1.3339557813640328e-8	R_0h.vs.3h	0.6668586007641238	7.801986200969496e-5	black	5_RagTag	204039018	204046718	Similar to Os11g0104900: Clathrin heavy chain 1 (Oryza sativa subsp. japonica)
LOLMU_00005052	black	0.7753562888752419	7.830827063499426e-7	R.vs.S_6h	0.6667485043359161	7.831005356110157e-5	black	4_RagTag	298244788	298249694	Similar to LRR2: Leucine-rich repeat protein 2 (Arabidopsis thaliana)
LOLMU_00041548	black	0.4437020894150786	0.015908955165731403	R_0h.vs.3h	0.6667202358012725	7.838471844556456e-5	black	7_RagTag	107376229	107387139	Similar to RSA1: Protein SHORT ROOT IN SALT MEDIUM 1 (Arabidopsis thaliana)
LOLMU_00011831	black	0.3903378645236646	0.03631053923309763	R.vs.S_24h	0.6666656038087339	7.852919597939278e-5	black	3_RagTag	218447290	218448239	Similar to LRK10L-2.1: LEAF RUST 10 DISEASE-RESISTANCE LOCUS RECEPTOR-LIKE PROTEIN KINASE-like 2.1 (Arabidopsis thaliana)
LOLMU_00019257	black	0.3856557668818704	0.038812928612411104	R.vs.S_24h	0.6665595423768991	7.881035864329983e-5	black	2_RagTag	227054145	227054725	Similar to Low molecular mass early light-inducible protein HV90%2C chloroplastic (Hordeum vulgare)
LOLMU_00006107	black	0.4084487799050715	0.027823425612858183	R.vs.S_24h	0.6663569266266112	7.93499731420447e-5	black	4_RagTag	356242893	356246387	Similar to Os03g0301500: Putative zinc finger CCCH domain-containing protein 21 (Oryza sativa subsp. japonica)
LOLMU_00006373	black	0.7354459890233219	5.492055239484558e-6	R.vs.S_0h	0.6652195991540187	8.244043961481844e-5	black	4_RagTag	368024664	368030914	Protein of unknown function
LOLMU_00026153	black	0.7588271926396035	1.834819938600379e-6	R_0h.vs.3h	0.6645089922516113	8.442531075620716e-5	black	5_RagTag	266180328	266185130	Similar to At5g27430: Signal peptidase complex subunit 3B (Arabidopsis thaliana)
LOLMU_00009404	black	0.547204262822705	0.002126102501421599	R_0h.vs.24h	0.6644499514045302	8.459212129918808e-5	black	3_RagTag	44057272	44066295	Similar to PR5K: PR5-like receptor kinase (Arabidopsis thaliana)
LOLMU_00026665	black	0.4018713151483224	0.03069629930259347	R.vs.S_24h	0.6642989379308466	8.502012092303524e-5	black	5_RagTag	288764407	288769585	Protein of unknown function
LOLMU_00015643	black	0.6182237269505613	3.514569584980927e-4	R.vs.S_24h	0.6641490601396136	8.544680567576637e-5	black	3_RagTag	392190595	392194041	Similar to SPPL3: Signal peptide peptidase-like 3 (Oryza sativa subsp. japonica)
LOLMU_00011790	black	0.5305337079877551	0.0030698689201816257	R.vs.S_24h	0.6641490601396136	8.544680567576637e-5	black	3_RagTag	216720183	216722036	Similar to LPP3: Putative lipid phosphate phosphatase 3%2C chloroplastic (Arabidopsis thaliana)
LOLMU_00037300	black	0.38392673592031407	0.03977121279203698	R.vs.S_24h	0.6641490601396136	8.544680567576637e-5	black	6_RagTag	182985813	182990938	Similar to CNR2: Cell number regulator 2 (Zea mays)
LOLMU_00006373	black	0.7354459890233219	5.492055239484558e-6	R.vs.S_6h	0.6639440946003932	8.603340276079365e-5	black	4_RagTag	368024664	368030914	Protein of unknown function
LOLMU_00021641	black	0.48313577181952166	0.007933930118129673	R.vs.S_24h	0.6639095529209881	8.613261060223091e-5	black	2_RagTag	348038213	348040782	Similar to KSL3: Ent-kaurene synthase-like 3 (Oryza sativa subsp. japonica)
LOLMU_00029550	black	0.42418958436709275	0.021827539281106218	R.vs.S_24h	0.6639095529209881	8.613261060223091e-5	black	1_RagTag	84982978	84985175	Similar to RPS3A: 40S ribosomal protein S3a (Oryza sativa subsp. japonica)
LOLMU_00005682	black	0.7610122875580342	1.6458712278528789e-6	R_0h.vs.24h	0.6638797812526422	8.621820004828704e-5	black	4_RagTag	333435538	333436229	Similar to VSR1: Vacuolar-sorting receptor 1 (Arabidopsis thaliana)
LOLMU_00023160	black	0.7251079510248254	8.60789004089214e-6	S_0h.vs.3h	0.6635466342177487	8.718112522390409e-5	black	5_RagTag	39742291	39746247	Similar to CYP51: Obtusifoliol 14-alpha demethylase (Sorghum bicolor)
LOLMU_00030356	black	0.6120834982216269	4.1766464628259265e-4	R.vs.S_0h	0.663361193942804	8.77212543779429e-5	black	1_RagTag	126939264	126947036	Similar to eif2b2: Translation initiation factor eIF-2B subunit beta (Dictyostelium discoideum)
LOLMU_00012139	black	0.5585921983956987	0.001636115515673522	S_0h.vs.24h	0.6633407545247597	8.778096971451415e-5	black	3_RagTag	232125264	232131099	Similar to fmdA: Formamidase (Methylophilus methylotrophus)
LOLMU_00010953	black	0.7819709115543775	5.458533698053552e-7	R.vs.S_3h	0.6631806434471842	8.824999904042095e-5	black	3_RagTag	140724550	140728131	Similar to At5g45910: GDSL esterase/lipase At5g45910 (Arabidopsis thaliana)
LOLMU_00016346	black	0.6339807462943605	2.2192294501923658e-4	R_0h.vs.3h	0.6628417236105848	8.925019112061941e-5	black	2_RagTag	16220961	16223896	Dbxref=InterPro:IPR003959,PFAM:PF00004
LOLMU_00009415	black	0.7273907286220352	7.808199353020816e-6	R_0h.vs.3h	0.6621742850666831	9.124940508970288e-5	black	3_RagTag	44937077	44939594	Similar to LRK10: Rust resistance kinase Lr10 (Triticum aestivum)
LOLMU_00024530	black	0.3973454251509625	0.03280909391464847	R.vs.S_24h	0.6620955814159601	9.148775564963758e-5	black	5_RagTag	164240532	164241476	Similar to NAC090: NAC domain-containing protein 90 (Arabidopsis thaliana)
LOLMU_00029588	black	0.5034242518937451	0.005370694175943818	R.vs.S_6h	0.6616438440544775	9.286656267924845e-5	black	1_RagTag	86156139	86167199	Similar to RAP74: Transcription initiation factor IIF subunit alpha (Arabidopsis thaliana)
LOLMU_00008557	black	0.4942729425722982	0.006422662260268535	R.vs.S_24h	0.6614595412001613	9.343438398614453e-5	black	3_RagTag	3452322	3457534	Similar to At5g62930: GDSL esterase/lipase At5g62930 (Arabidopsis thaliana)
LOLMU_00009932	black	0.4080516614780109	0.02799043701476271	R.vs.S_24h	0.6614595412001613	9.343438398614453e-5	black	3_RagTag	72777742	72783425	Protein of unknown function
LOLMU_00034742	black	0.7628982922971249	1.4971303197464823e-6	R.vs.S_24h	0.6612220579418956	9.417060040324095e-5	black	6_RagTag	44316680	44322105	Similar to ogdh: 2-oxoglutarate dehydrogenase%2C mitochondrial (Dictyostelium discoideum)
LOLMU_00000316	black	0.5611822763809302	0.0015394723711080894	R_0h.vs.24h	0.6605550944013132	9.626590036228767e-5	black	4_RagTag	15255190	15261557	Similar to At4g15970: Uncharacterized protein At4g15970 (Arabidopsis thaliana)
LOLMU_00024826	black	0.4497280689751861	0.014376547054232098	R.vs.S_24h	0.6603271512897999	9.699143960426509e-5	black	5_RagTag	190462818	190464805	Similar to FHIT: Bifunctional bis(5'-adenosyl)-triphosphatase/adenylylsulfatase FHIT (Arabidopsis thaliana)
LOLMU_00034100	black	0.8620284679943231	1.877792831595607e-9	S_0h.vs.24h	0.6601678402094018	9.75014061594831e-5	black	6_RagTag	12538593	12543502	Similar to EPSIN3: Clathrin interactor EPSIN 3 (Arabidopsis thaliana)
LOLMU_00011301	black	0.7216999406912665	9.939211853128164e-6	R.vs.S_24h	0.6595969749818501	9.934841853595551e-5	black	3_RagTag	158921708	158928714	Similar to SEC23A: Protein transport protein SEC23 A (Arabidopsis thaliana)
LOLMU_00014434	black	0.6811017948703437	4.7633319361987684e-5	R.vs.S_0h	0.6593809471229013	1.0005543828734642e-4	black	3_RagTag	340618057	340623099	Similar to MVD1: Diphosphomevalonate decarboxylase MVD1%2C peroxisomal (Arabidopsis thaliana)
LOLMU_00041371	black	0.862210064218847	1.8467757637661643e-9	S_0h.vs.24h	0.6592955224353321	1.0033624922771104e-4	black	7_RagTag	96302637	96306905	Similar to At2g21160: Translocon-associated protein subunit alpha (Arabidopsis thaliana)
LOLMU_00004204	black	0.49309360333776064	0.006570149894230663	R.vs.S_24h	0.6591066016252718	1.0095976509966107e-4	black	4_RagTag	225134754	225141498	Similar to ALI1: Metallothionein-like protein 1 (Triticum aestivum)
LOLMU_00042380	black	0.754279209537311	2.292317829890341e-6	R.vs.S_6h	0.6590556388217683	1.0112855186335593e-4	black	7_RagTag	160374803	160378941	Similar to Dnajc28: DnaJ homolog subfamily C member 28 (Mus musculus)
LOLMU_00006692	black	0.754620305304777	2.254734277446887e-6	R.vs.S_24h	0.6588994299691365	1.01647472892352e-4	black	4_RagTag	382461819	382463481	Similar to CYP76B6: Geraniol 8-hydroxylase (Catharanthus roseus)
LOLMU_00048457	black	0.7117244899271898	1.4965571282273342e-5	S_0h.vs.3h	0.65871097646537	1.0227665832839697e-4	black	scaffold_71	1288336	1293000	Dbxref=InterPro:IPR003959,PFAM:PF00004
LOLMU_00039886	black	0.5980080710205646	6.123011473630076e-4	R.vs.S_6h	0.6581492168540664	1.0417277870212338e-4	black	7_RagTag	26122998	26128750	Similar to PBL17: Probable serine/threonine-protein kinase PBL17 (Arabidopsis thaliana)
LOLMU_00035301	black	0.6596577444953061	9.915033298835007e-5	R.vs.S_6h	0.6576510772536979	1.0588022353244464e-4	black	6_RagTag	71589358	71594998	Similar to GLR2.7: Glutamate receptor 2.7 (Arabidopsis thaliana)
LOLMU_00021921	black	0.3882982458682	0.037384199754021984	R_0h.vs.24h	0.6566089754599324	1.0953281850606191e-4	black	2_RagTag	359905788	359908262	Similar to ALN: Probable allantoinase (Oryza sativa subsp. japonica)
LOLMU_00009286	black	0.6613073341392482	9.390564622698976e-5	R.vs.S_6h	0.6563536030463093	1.1044480434891423e-4	black	3_RagTag	38805545	38815131	Similar to CRK6: Cysteine-rich receptor-like protein kinase 6 (Oryza sativa subsp. japonica)
LOLMU_00006373	black	0.7354459890233219	5.492055239484558e-6	R.vs.S_24h	0.6557393870059178	1.1266597022601926e-4	black	4_RagTag	368024664	368030914	Protein of unknown function
LOLMU_00028521	black	0.6805495890510922	4.857757587526902e-5	S_0h.vs.24h	0.6555387590254323	1.1340004082876698e-4	black	1_RagTag	18277997	18283514	Similar to PUB43: U-box domain-containing protein 43 (Arabidopsis thaliana)
LOLMU_00030807	black	0.4996884552217769	0.0057809104411604495	R.vs.S_0h	0.6554352955781614	1.1378025712133286e-4	black	1_RagTag	175899061	175900217	Similar to HIPP12: Heavy metal-associated isoprenylated plant protein 12 (Arabidopsis thaliana)
LOLMU_00021636	black	0.9124264421446779	5.527179618717034e-12	S_0h.vs.24h	0.6551367261273243	1.1488382118795809e-4	black	2_RagTag	347599930	347601882	Similar to CYP99A2: Cytochrome P450 99A2 (Oryza sativa subsp. japonica)
LOLMU_00034766	black	0.46225410957265284	0.011581264150529777	R.vs.S_0h	0.6550742093336582	1.1511609387691243e-4	black	6_RagTag	45048641	45052616	Similar to BLT63: Elongation factor 1-alpha (Hordeum vulgare)
LOLMU_00003004	black	0.41085063106155056	0.02683048910182151	R_0h.vs.24h	0.6546636339959644	1.1665192159772015e-4	black	4_RagTag	152339512	152342868	Similar to RPS20: 40S ribosomal protein S20 (Oryza sativa subsp. japonica)
LOLMU_00035184	black	0.40439133430210916	0.029568501670577	R.vs.S_24h	0.6542235350708333	1.183183664572727e-4	black	6_RagTag	64814780	64826864	Similar to KIN7D: Kinesin-like protein KIN-7D%2C chloroplastic (Oryza sativa subsp. japonica)
LOLMU_00044893	black	0.7683486189896682	1.1330461007232416e-6	S_0h.vs.3h	0.6541147780263132	1.1873342054733879e-4	black	scaffold_3	32653471	32659128	Similar to AP2M: AP-2 complex subunit mu (Arabidopsis thaliana)
LOLMU_00023917	black	0.44842721665859797	0.014696517514095018	R.vs.S_24h	0.653484532660188	1.211642039654546e-4	black	5_RagTag	101851100	101854271	Similar to ASP1: Aspartic proteinase Asp1 (Oryza sativa subsp. japonica)
LOLMU_00020451	black	0.8218153831712903	4.614022061809014e-8	R.vs.S_6h	0.6533508161075108	1.2168557795016556e-4	black	2_RagTag	293190999	293194796	Similar to HAK1: Potassium transporter 1 (Oryza sativa subsp. japonica)
LOLMU_00029588	black	0.5034242518937451	0.005370694175943818	S_0h.vs.24h	0.6532376473050883	1.221283892770921e-4	black	1_RagTag	86156139	86167199	Similar to RAP74: Transcription initiation factor IIF subunit alpha (Arabidopsis thaliana)
LOLMU_00016315	black	0.6073770943698377	4.7560303024247764e-4	S_0h.vs.3h	0.6531538520747404	1.224571876409597e-4	black	2_RagTag	15384621	15397260	Similar to STXBP5L: Syntaxin-binding protein 5-like (Homo sapiens)
LOLMU_00019105	black	0.4964871338614708	0.006153331556682919	R_0h.vs.3h	0.6528650248996052	1.235965271726438e-4	black	2_RagTag	214639713	214640717	Similar to PSBR: Photosystem II 10 kDa polypeptide%2C chloroplastic (Hordeum vulgare)
LOLMU_00034916	black	0.7781894258304516	6.719308586738808e-7	S_0h.vs.24h	0.6525291297893525	1.249333625838544e-4	black	6_RagTag	51524481	51527070	Similar to SEC6: Exocyst complex component SEC6 (Arabidopsis thaliana)
LOLMU_00011991	black	0.5852893836272809	8.523716574096051e-4	R.vs.S_0h	0.6521368052477287	1.265110193340581e-4	black	3_RagTag	225719638	225726015	Similar to COG4: Conserved oligomeric Golgi complex subunit 4 (Arabidopsis thaliana)
LOLMU_00035966	black	0.6730569343513704	6.314773853642685e-5	S_0h.vs.24h	0.6519411166345169	1.2730453217408346e-4	black	6_RagTag	103701165	103712973	Similar to DRP2A: Dynamin-2A (Arabidopsis thaliana)
LOLMU_00019105	black	0.4964871338614708	0.006153331556682919	S_0h.vs.24h	0.651867837861178	1.2760281068759295e-4	black	2_RagTag	214639713	214640717	Similar to PSBR: Photosystem II 10 kDa polypeptide%2C chloroplastic (Hordeum vulgare)
LOLMU_00005022	black	0.41201950398219916	0.026357813993314064	R.vs.S_24h	0.6512096543678589	1.30309851567875e-4	black	4_RagTag	295577979	295581481	Protein of unknown function
LOLMU_00005088	black	0.5493377974356594	0.002025689694573225	S_0h.vs.24h	0.6511891727375425	1.30394901759496e-4	black	4_RagTag	300603025	300609879	Similar to PUB1: Probable ubiquitin conjugation factor E4 (Arabidopsis thaliana)
LOLMU_00011162	black	0.3725964775864272	0.04652855132202151	R.vs.S_6h	0.6511316910414197	1.3063385828374175e-4	black	3_RagTag	151683913	151686656	Similar to PSL4: Glucosidase 2 subunit beta (Arabidopsis thaliana)
LOLMU_00007358	black	0.7495931967471487	2.869199586869489e-6	R_0h.vs.3h	0.651088681230642	1.3081290794563294e-4	black	4_RagTag	415461086	415465179	Dbxref=InterPro:IPR003959,PFAM:PF00004
LOLMU_00006345	black	0.7017655742845008	2.2151020123968266e-5	S_0h.vs.24h	0.65105144854071	1.3096808328743486e-4	black	4_RagTag	367186270	367190887	Similar to CYP71BE54: Desmethyl-deoxy-podophyllotoxin synthase (Sinopodophyllum hexandrum)
LOLMU_00042302	black	0.6019368848003247	5.512740002154389e-4	S_0h.vs.3h	0.6502757675445847	1.3423826852711643e-4	black	7_RagTag	156363774	156371677	Similar to RNP1: Heterogeneous nuclear ribonucleoprotein 1 (Arabidopsis thaliana)
LOLMU_00037355	black	0.4112779309722687	0.026656901599803766	R.vs.S_24h	0.6498480417218366	1.360723246636612e-4	black	6_RagTag	186808995	186823595	Similar to URB1: Nucleolar pre-ribosomal-associated protein 1 (Homo sapiens)
LOLMU_00021643	black	0.7961584712732724	2.410232737043014e-7	R_0h.vs.3h	0.6496632151980929	1.368717007074723e-4	black	2_RagTag	348145475	348150343	Similar to VSR7: Vacuolar-sorting receptor 7 (Arabidopsis thaliana)
LOLMU_00003736	black	0.39386814887986776	0.03451084151620827	R.vs.S_0h	0.6493326699599061	1.3831170319636294e-4	black	4_RagTag	200085865	200091041	Similar to CBSCBSPB3: CBS domain-containing protein CBSCBSPB3 (Arabidopsis thaliana)
LOLMU_00021921	black	0.3882982458682	0.037384199754021984	R_0h.vs.6h	0.6492452652429411	1.3869471649425943e-4	black	2_RagTag	359905788	359908262	Similar to ALN: Probable allantoinase (Oryza sativa subsp. japonica)
LOLMU_00030588	black	0.8389738856729297	1.309960401561669e-8	R.vs.S_24h	0.6487335636451641	1.40955961545526e-4	black	1_RagTag	164307164	164311737	Protein of unknown function
LOLMU_00034689	black	0.4640131063430741	0.011227874670111748	R.vs.S_3h	0.6484862934912375	1.4206033645526028e-4	black	6_RagTag	42639118	42640784	Similar to At1g28600: GDSL esterase/lipase At1g28600 (Arabidopsis thaliana)
LOLMU_00034905	black	0.38401258559018697	0.039723189862792066	S_0h.vs.24h	0.648419321894281	1.4236076709989138e-4	black	6_RagTag	50827663	50830815	Similar to AIL5: AP2-like ethylene-responsive transcription factor AIL5 (Arabidopsis thaliana)
LOLMU_00034689	black	0.4640131063430741	0.011227874670111748	R_0h.vs.3h	0.648336112057236	1.427348263750175e-4	black	6_RagTag	42639118	42640784	Similar to At1g28600: GDSL esterase/lipase At1g28600 (Arabidopsis thaliana)
LOLMU_00022304	black	0.4976737779502947	0.006012978036047793	S_0h.vs.6h	0.6473874942857639	1.470612384422455e-4	black	5_RagTag	2972212	2979589	Similar to rnf-5: E3 ubiquitin ligase rnf-5 (Caenorhabditis elegans)
LOLMU_00006753	black	0.43598486035208955	0.01806681082402275	R.vs.S_24h	0.6469621205107026	1.4903873394584536e-4	black	4_RagTag	385877615	385881974	Protein of unknown function
LOLMU_00041371	black	0.862210064218847	1.8467757637661643e-9	R.vs.S_24h	0.6466208917306202	1.5064205553940745e-4	black	7_RagTag	96302637	96306905	Similar to At2g21160: Translocon-associated protein subunit alpha (Arabidopsis thaliana)
LOLMU_00003559	black	0.5249646344653414	0.0034565452470633924	R.vs.S_24h	0.6462110334221469	1.525880433548215e-4	black	4_RagTag	188422818	188426362	Similar to CAF1-2: Probable CCR4-associated factor 1 homolog 2 (Arabidopsis thaliana)
LOLMU_00006708	black	0.7196071902622593	1.084572582945789e-5	S_0h.vs.3h	0.6461700054089976	1.5278406392573452e-4	black	4_RagTag	383146484	383158911	Similar to BIG2: Brefeldin A-inhibited guanine nucleotide-exchange protein 2 (Arabidopsis thaliana)
LOLMU_00023160	black	0.7251079510248254	8.60789004089214e-6	R_0h.vs.3h	0.6461524529484025	1.52867992908327e-4	black	5_RagTag	39742291	39746247	Similar to CYP51: Obtusifoliol 14-alpha demethylase (Sorghum bicolor)
LOLMU_00009415	black	0.7273907286220352	7.808199353020816e-6	S_0h.vs.3h	0.6459644509815573	1.5376951094991592e-4	black	3_RagTag	44937077	44939594	Similar to LRK10: Rust resistance kinase Lr10 (Triticum aestivum)
LOLMU_00006403	black	0.47416303154906825	0.009360328812908434	R.vs.S_3h	0.6457286758799556	1.5490677232933244e-4	black	4_RagTag	369702595	369703514	Similar to CRRSP55: Cysteine-rich repeat secretory protein 55 (Arabidopsis thaliana)
LOLMU_00042302	black	0.6019368848003247	5.512740002154389e-4	S_0h.vs.24h	0.645408366939191	1.564637239741567e-4	black	7_RagTag	156363774	156371677	Similar to RNP1: Heterogeneous nuclear ribonucleoprotein 1 (Arabidopsis thaliana)
LOLMU_00019866	black	0.42869752776306314	0.02032089505098308	R.vs.S_6h	0.6453428742898613	1.5678377174927613e-4	black	2_RagTag	265062676	265067944	Similar to YSL12: Probable metal-nicotianamine transporter YSL12 (Oryza sativa subsp. japonica)
LOLMU_00036033	black	0.4894816274902621	0.007039846177749542	R_0h.vs.24h	0.6448231900740283	1.593439881901885e-4	black	6_RagTag	107284335	107285713	Similar to ARL8C: ADP-ribosylation factor-like protein 8c (Arabidopsis thaliana)
LOLMU_00029612	black	0.5737326558478366	0.001138044292990952	R_0h.vs.24h	0.6446075215225138	1.60417307137389e-4	black	1_RagTag	87568789	87570279	Similar to LIP1: Small GTPase LIP1 (Arabidopsis thaliana)
LOLMU_00039154	black	0.5008538267985831	0.0056501808716296915	R.vs.S_24h	0.6444793164071501	1.6105837788208183e-4	black	6_RagTag	315881382	315886200	Similar to SAHH: Adenosylhomocysteinase (Triticum aestivum)
LOLMU_00005052	black	0.7753562888752419	7.830827063499426e-7	S_0h.vs.6h	0.6441952197676297	1.6248705608958066e-4	black	4_RagTag	298244788	298249694	Similar to LRR2: Leucine-rich repeat protein 2 (Arabidopsis thaliana)
LOLMU_00002666	black	0.7921225846703868	3.060579699878065e-7	R.vs.S_6h	0.6439838209614838	1.6355742290644735e-4	black	4_RagTag	134234806	134235977	Similar to OPR1: 12-oxophytodienoate reductase 1 (Oryza sativa subsp. japonica)
LOLMU_00037004	black	0.4136723990360673	0.025701006139361667	S_0h.vs.24h	0.6438609059949267	1.641826410738768e-4	black	6_RagTag	168795917	168803501	Similar to LETM1: Mitochondrial proton/calcium exchanger protein (Gallus gallus)
LOLMU_00043736	black	0.4442698951511724	0.015759017359865377	R.vs.S_6h	0.6435226029368561	1.6591439828863417e-4	black	7_RagTag	232880941	232883691	Similar to CRLK2: Calcium/calmodulin-regulated receptor-like kinase 2 (Arabidopsis thaliana)
LOLMU_00014073	black	0.8227064790781595	4.33637280579722e-8	R.vs.S_24h	0.6433614803235895	1.6674485118959253e-4	black	3_RagTag	319763007	319764129	Similar to Glucan endo-1%2C3-beta-glucosidase%2C acidic isoform (Zea mays)
LOLMU_00003055	black	0.5790252727842017	9.98263643732331e-4	S_0h.vs.3h	0.6430630959507596	1.6829250302323188e-4	black	4_RagTag	155948269	155954944	Similar to WRKY74: Probable WRKY transcription factor 74 (Arabidopsis thaliana)
LOLMU_00023474	black	0.5185526287025277	0.003952796058580278	R.vs.S_24h	0.6428840943006624	1.6922703794134056e-4	black	5_RagTag	56257299	56266060	Similar to At4g22660: Putative F-box protein At4g22660 (Arabidopsis thaliana)
LOLMU_00034730	black	0.6674812468488867	7.639663677806668e-5	S_0h.vs.3h	0.6424410466883705	1.715599060944761e-4	black	6_RagTag	43715695	43718843	Similar to EMB2731: ER membrane protein complex subunit 8/9 homolog (Arabidopsis thaliana)
LOLMU_00034100	black	0.8620284679943231	1.877792831595607e-9	R_0h.vs.3h	0.6424226101401223	1.716575980523165e-4	black	6_RagTag	12538593	12543502	Similar to EPSIN3: Clathrin interactor EPSIN 3 (Arabidopsis thaliana)
LOLMU_00038661	black	0.5282408721056228	0.0032243107655767953	R.vs.S_0h	0.6420758001964445	1.7350448539948544e-4	black	6_RagTag	287833004	287834558	Similar to TRZ1: tRNase Z TRZ1 (Arabidopsis thaliana)
LOLMU_00006692	black	0.754620305304777	2.254734277446887e-6	R_0h.vs.6h	0.6415808205198924	1.7617090981952318e-4	black	4_RagTag	382461819	382463481	Similar to CYP76B6: Geraniol 8-hydroxylase (Catharanthus roseus)
LOLMU_00035184	black	0.40439133430210916	0.029568501670577	S_0h.vs.6h	0.6409610094010396	1.7956092166935363e-4	black	6_RagTag	64814780	64826864	Similar to KIN7D: Kinesin-like protein KIN-7D%2C chloroplastic (Oryza sativa subsp. japonica)
LOLMU_00009415	black	0.7273907286220352	7.808199353020816e-6	R_0h.vs.6h	0.6408593682841005	1.8012231835282512e-4	black	3_RagTag	44937077	44939594	Similar to LRK10: Rust resistance kinase Lr10 (Triticum aestivum)
LOLMU_00038492	black	0.48808612897572046	0.007228771719638021	R.vs.S_24h	0.6403039552922584	1.8321757923944979e-4	black	6_RagTag	276330562	276335811	Protein of unknown function
LOLMU_00003304	black	0.5398272387854964	0.0025071643828981673	R_0h.vs.6h	0.63981694161881	1.859703073785423e-4	black	4_RagTag	172704170	172709339	Similar to At4g08330: Uncharacterized protein At4g08330%2C chloroplastic (Arabidopsis thaliana)
LOLMU_00036818	black	0.7908295581028244	3.300392026911592e-7	R_0h.vs.6h	0.6397815434046624	1.8617180701800446e-4	black	6_RagTag	155611240	155615698	Similar to ZB8: Phenylalanine ammonia-lyase (Oryza sativa subsp. indica)
LOLMU_00004204	black	0.49309360333776064	0.006570149894230663	R_0h.vs.6h	0.6397679953361001	1.8624897872426127e-4	black	4_RagTag	225134754	225141498	Similar to ALI1: Metallothionein-like protein 1 (Triticum aestivum)
LOLMU_00009644	black	0.844040309286199	8.78172643190951e-9	R.vs.S_6h	0.6396397196668585	1.869810594585691e-4	black	3_RagTag	55424844	55427634	Similar to RER1B: Protein RER1B (Arabidopsis thaliana)
LOLMU_00000316	black	0.5611822763809302	0.0015394723711080894	S_0h.vs.24h	0.6392645013802497	1.8913710723109063e-4	black	4_RagTag	15255190	15261557	Similar to At4g15970: Uncharacterized protein At4g15970 (Arabidopsis thaliana)
LOLMU_00033004	black	0.6777606453934942	5.360664501223358e-5	R_0h.vs.6h	0.6389983211621091	1.906799223125861e-4	black	1_RagTag	303618839	303630307	Similar to Os03g0107900: Probable glucuronosyltransferase Os03g0107900 (Oryza sativa subsp. japonica)
LOLMU_00043200	black	0.41853156565524885	0.023847018450826256	S_0h.vs.24h	0.6389398400014082	1.910203752717526e-4	black	7_RagTag	205115483	205116019	Protein of unknown function
LOLMU_00016360	black	0.6854915186312519	4.0690783612098744e-5	R_0h.vs.6h	0.6389192149863276	1.9114057377805227e-4	black	2_RagTag	16930156	16936002	Similar to ALA10: Phospholipid-transporting ATPase 10 (Arabidopsis thaliana)
LOLMU_00034757	black	0.785798125529093	4.40474223232593e-7	R_0h.vs.24h	0.6380820821491053	1.9607606839936622e-4	black	6_RagTag	44710310	44713633	Similar to Os09g0572200: P-loop NTPase domain-containing protein LPA1 homolog (Oryza sativa subsp. japonica)
LOLMU_00044028	black	0.9023380403161211	2.2656284684087213e-11	S_0h.vs.6h	0.6380223364018963	1.9643258481168467e-4	black	7_RagTag	256098769	256103418	Similar to CM-LOX2: Probable lipoxygenase 8%2C chloroplastic (Oryza sativa subsp. japonica)
LOLMU_00004168	black	0.6578230926713946	1.0528782618422213e-4	R_0h.vs.24h	0.6376968973862868	1.9838464329299674e-4	black	4_RagTag	222425503	222430092	Similar to GL1-11: Very-long-chain aldehyde decarbonylase GL1-11 (Oryza sativa subsp. japonica)
LOLMU_00016166	black	0.5407843766806927	0.002454619465223614	R.vs.S_3h	0.6376771473766839	1.9850365889664319e-4	black	2_RagTag	10180722	10184922	Similar to At3g47570: Probable LRR receptor-like serine/threonine-protein kinase At3g47570 (Arabidopsis thaliana)
LOLMU_00001832	black	0.7769169366613746	7.199516189270309e-7	R_0h.vs.6h	0.6375276254744162	1.9940674482923283e-4	black	4_RagTag	95065652	95067678	Similar to AMT3-2: Ammonium transporter 3 member 2 (Oryza sativa subsp. japonica)
LOLMU_00023022	black	0.7082514832483451	1.718973380638939e-5	R.vs.S_24h	0.6373765342236535	2.003229999277987e-4	black	5_RagTag	32529146	32538603	Similar to GAUT13: Probable galacturonosyltransferase 13 (Arabidopsis thaliana)
LOLMU_00003055	black	0.5790252727842017	9.98263643732331e-4	R_0h.vs.24h	0.636903924342221	2.0321311873588315e-4	black	4_RagTag	155948269	155954944	Similar to WRKY74: Probable WRKY transcription factor 74 (Arabidopsis thaliana)
LOLMU_00011991	black	0.5852893836272809	8.523716574096051e-4	R_0h.vs.24h	0.6364261257715222	2.0617240243642724e-4	black	3_RagTag	225719638	225726015	Similar to COG4: Conserved oligomeric Golgi complex subunit 4 (Arabidopsis thaliana)
LOLMU_00015510	black	0.4240209784347129	0.021885620997329845	R_0h.vs.24h	0.6345765797726047	2.1799029293918565e-4	black	3_RagTag	385468265	385472940	Similar to NTF2: Nuclear transport factor 2 (Arabidopsis thaliana)
LOLMU_00011225	black	0.6156214962404019	3.782924320863945e-4	S_0h.vs.24h	0.634316421433154	2.196997602589792e-4	black	3_RagTag	154695973	154701603	Similar to Os01g0281400: Coatomer subunit beta-2 (Oryza sativa subsp. japonica)
LOLMU_00023149	black	0.8263497348480291	3.352442192587942e-8	S_0h.vs.3h	0.6342261602373704	2.202956183583309e-4	black	5_RagTag	38585308	38592748	Similar to Os11g0285000: Achilleol B synthase (Oryza sativa subsp. japonica)
LOLMU_00008641	black	0.5190884211575031	0.003909117436337151	R.vs.S_24h	0.6341434071890668	2.2084316648716105e-4	black	3_RagTag	6481426	6482368	Similar to SGPP: Haloacid dehalogenase-like hydrolase domain-containing protein Sgpp (Arabidopsis thaliana)
LOLMU_00012708	black	0.5716039766763313	0.0011988957389255583	R_0h.vs.3h	0.6339171795365465	2.2234618172913183e-4	black	3_RagTag	255530802	255534051	Similar to VPS36: Vacuolar protein sorting-associated protein 36 (Arabidopsis thaliana)
LOLMU_00031643	black	0.6389570632854455	1.90920052641553e-4	R_0h.vs.6h	0.6338000026432018	2.2312823290976424e-4	black	1_RagTag	221798501	221799346	Protein of unknown function
LOLMU_00034333	black	0.42150615746954134	0.022767082826431025	R.vs.S_6h	0.6330014360274334	2.2852301735028913e-4	black	6_RagTag	30780683	30782283	Similar to yif1b: Protein YIF1B (Danio rerio)
LOLMU_00024769	black	0.4766033334448858	0.008952570304518034	R.vs.S_24h	0.6329559688276652	2.2883361429761043e-4	black	5_RagTag	187184391	187189427	Protein of unknown function
LOLMU_00029723	black	0.3833656856511289	0.04008620005417376	R_0h.vs.6h	0.6329382517396432	2.2895474480551445e-4	black	1_RagTag	93269242	93270434	Protein of unknown function
LOLMU_00042302	black	0.6019368848003247	5.512740002154389e-4	R_0h.vs.24h	0.6329225322103302	2.2906226558632215e-4	black	7_RagTag	156363774	156371677	Similar to RNP1: Heterogeneous nuclear ribonucleoprotein 1 (Arabidopsis thaliana)
LOLMU_00017947	black	0.7550183526533164	2.2115799608717713e-6	S_0h.vs.6h	0.6327978937699263	2.2991636716174639e-4	black	2_RagTag	107345379	107348258	Similar to CRK6: Cysteine-rich receptor-like protein kinase 6 (Oryza sativa subsp. japonica)
LOLMU_00010953	black	0.7819709115543775	5.458533698053552e-7	R_0h.vs.6h	0.6327049906630375	2.3055482781103126e-4	black	3_RagTag	140724550	140728131	Similar to At5g45910: GDSL esterase/lipase At5g45910 (Arabidopsis thaliana)
LOLMU_00012072	black	0.6893548887369536	3.5344176451575335e-5	S_0h.vs.24h	0.6324555320336759	2.3227694871045404e-4	black	3_RagTag	229351670	229353336	Similar to RGA3: Putative disease resistance protein RGA3 (Solanum bulbocastanum)
LOLMU_00048430	black	0.6569091176143151	1.0846950722859542e-4	S_0h.vs.24h	0.6324555320336759	2.3227694871045404e-4	black	scaffold_70	1602498	1604135	Dbxref=InterPro:IPR003959,PFAM:PF00004
LOLMU_00007571	black	0.6491630863596123	1.3905568760375577e-4	S_0h.vs.24h	0.6324555320336759	2.3227694871045404e-4	black	4_RagTag	426208496	426209010	Protein of unknown function
LOLMU_00013478	black	0.6412044185015622	1.7822278741258448e-4	S_0h.vs.24h	0.6324555320336759	2.3227694871045404e-4	black	3_RagTag	291640982	291642695	Similar to AAP2: Amino acid permease 2 (Arabidopsis thaliana)
LOLMU_00035041	black	0.5940654138880328	6.794173408654111e-4	S_0h.vs.24h	0.6324555320336759	2.3227694871045404e-4	black	6_RagTag	58436750	58439781	Protein of unknown function
LOLMU_00040036	black	0.5580533833517808	0.0016568681522064362	S_0h.vs.24h	0.6324555320336759	2.3227694871045404e-4	black	7_RagTag	33511043	33516464	Similar to HAK13: Probable potassium transporter 13 (Oryza sativa subsp. japonica)
LOLMU_00000776	black	0.43132666414643656	0.01948240523343644	S_0h.vs.24h	0.6324555320336759	2.3227694871045404e-4	black	4_RagTag	43988490	43992613	Protein of unknown function
LOLMU_00026477	black	0.39837871721133206	0.03231667986484852	S_0h.vs.24h	0.6324555320336759	2.3227694871045404e-4	black	5_RagTag	282509062	282509905	Protein of unknown function
LOLMU_00019332	black	0.39268694622385925	0.03510482551226385	S_0h.vs.24h	0.6324555320336759	2.3227694871045404e-4	black	2_RagTag	232178919	232181382	Similar to At1g70590: F-box protein At1g70590 (Arabidopsis thaliana)
LOLMU_00035250	black	0.7759402735238387	7.588949579741643e-7	S_0h.vs.24h	0.6324555320336758	2.3227694871045534e-4	black	6_RagTag	68160522	68162340	Similar to WAKL22: Wall-associated receptor kinase-like 22 (Arabidopsis thaliana)
LOLMU_00007286	black	0.6736630542956199	6.183885759804384e-5	S_0h.vs.24h	0.6324555320336758	2.3227694871045534e-4	black	4_RagTag	411505209	411512499	Similar to WAV3: E3 ubiquitin-protein ligase WAV3 (Arabidopsis thaliana)
LOLMU_00031643	black	0.6389570632854455	1.90920052641553e-4	S_0h.vs.24h	0.6324555320336758	2.3227694871045534e-4	black	1_RagTag	221798501	221799346	Protein of unknown function
LOLMU_00025068	black	0.5525591261171019	0.0018818539204023019	S_0h.vs.24h	0.6324555320336758	2.3227694871045534e-4	black	5_RagTag	201808776	201811765	Similar to LBD12: LOB domain-containing protein 12 (Arabidopsis thaliana)
LOLMU_00009404	black	0.547204262822705	0.002126102501421599	S_0h.vs.24h	0.6324555320336758	2.3227694871045534e-4	black	3_RagTag	44057272	44066295	Similar to PR5K: PR5-like receptor kinase (Arabidopsis thaliana)
LOLMU_00021563	black	0.44128495812298296	0.016560530047181908	S_0h.vs.24h	0.6324555320336758	2.3227694871045534e-4	black	2_RagTag	345551796	345553646	Similar to At1g56130: Probable LRR receptor-like serine/threonine-protein kinase At1g56130 (Arabidopsis thaliana)
LOLMU_00005022	black	0.41201950398219916	0.026357813993314064	S_0h.vs.24h	0.6324555320336758	2.3227694871045534e-4	black	4_RagTag	295577979	295581481	Protein of unknown function
LOLMU_00044545	black	0.4038928430439683	0.029788886513854283	S_0h.vs.24h	0.6324555320336758	2.3227694871045534e-4	black	scaffold_3	7647895	7651046	Similar to EAPP: E2F-associated phosphoprotein (Homo sapiens)
LOLMU_00043165	black	0.398287583561503	0.03235986801572528	S_0h.vs.24h	0.6324555320336758	2.3227694871045534e-4	black	7_RagTag	203259371	203265420	Similar to ALB3L3: ALBINO3-like protein 3%2C mitochondrial (Arabidopsis thaliana)
LOLMU_00023122	black	0.39643175816771725	0.03324952955273713	S_0h.vs.24h	0.6324555320336758	2.3227694871045534e-4	black	5_RagTag	37336075	37337601	Similar to DOF3.6: Dof zinc finger protein DOF3.6 (Arabidopsis thaliana)
LOLMU_00022071	black	0.3925418944738786	0.03517833047881531	S_0h.vs.24h	0.6324555320336758	2.3227694871045534e-4	black	2_RagTag	368793417	368795866	Similar to Os04g0671100: Probable adenylate kinase 6%2C chloroplastic (Oryza sativa subsp. japonica)
LOLMU_00014668	black	0.37776404490545995	0.0433417403152646	S_0h.vs.24h	0.6324555320336758	2.3227694871045534e-4	black	3_RagTag	354828456	354830877	Similar to SPC25: Kinetochore protein SPC25 homolog (Arabidopsis thaliana)
LOLMU_00027843	black	0.3734828089829974	0.045969130868831025	S_0h.vs.24h	0.6324555320336758	2.3227694871045534e-4	black	5_RagTag	346718344	346719869	Protein of unknown function
LOLMU_00009017	black	0.6226476628253587	3.096673993811366e-4	S_0h.vs.24h	0.6324555320336757	2.3227694871045667e-4	black	3_RagTag	24689565	24696309	Protein of unknown function
LOLMU_00033104	black	0.7553685498550031	2.174231873616586e-6	S_0h.vs.6h	0.6318614245396493	2.3642418615298297e-4	black	1_RagTag	308826180	308827464	Protein of unknown function
LOLMU_00021760	black	0.40234848139500773	0.030480119811956974	R.vs.S_6h	0.6317220273787664	2.3740668970518875e-4	black	2_RagTag	352267190	352268523	Protein of unknown function
LOLMU_00014066	black	0.727826182460868	7.663477183926936e-6	R_0h.vs.6h	0.631716524946355	2.374455460312424e-4	black	3_RagTag	319056012	319057119	Similar to Glucan endo-1%2C3-beta-glucosidase%2C acidic isoform (Zea mays)
LOLMU_00030254	black	0.7018026677881797	2.2119336132174574e-5	S_0h.vs.6h	0.6314379479099972	2.3942012237743933e-4	black	1_RagTag	119420078	119423711	Similar to At3g47570: Probable LRR receptor-like serine/threonine-protein kinase At3g47570 (Arabidopsis thaliana)
LOLMU_00043070	black	0.5413238655252248	0.0024254231702970606	R_0h.vs.24h	0.6310932720491488	2.4188328345985295e-4	black	7_RagTag	197760935	197766505	Similar to CNGC17: Cyclic nucleotide-gated ion channel 17 (Arabidopsis thaliana)
LOLMU_00015671	black	0.7470025268788058	3.2415808633709506e-6	R.vs.S_0h	0.6302877421929007	2.477273526811984e-4	black	3_RagTag	393233372	393236365	Similar to RPN2: Dolichyl-diphosphooligosaccharide--protein glycosyltransferase subunit 2 (Oryza sativa subsp. japonica)
LOLMU_00030588	black	0.8389738856729297	1.309960401561669e-8	R_0h.vs.6h	0.6301311198170226	2.488780102174194e-4	black	1_RagTag	164307164	164311737	Protein of unknown function
LOLMU_00045037	black	0.40505949963905036	0.029275178645510044	R_0h.vs.24h	0.6300566607063899	2.494266926720616e-4	black	scaffold_3	40057888	40067418	Similar to Tbc1d15: TBC1 domain family member 15 (Mus musculus)
LOLMU_00028818	black	0.8177862038226887	6.083150583907257e-8	R_0h.vs.3h	0.62995427776322	2.501828878654032e-4	black	1_RagTag	33502407	33506200	Similar to PDIL2-1: Protein disulfide isomerase-like 2-1 (Oryza sativa subsp. japonica)
LOLMU_00006692	black	0.754620305304777	2.254734277446887e-6	S_0h.vs.24h	0.6297684112985421	2.5156086434567344e-4	black	4_RagTag	382461819	382463481	Similar to CYP76B6: Geraniol 8-hydroxylase (Catharanthus roseus)
LOLMU_00048457	black	0.7117244899271898	1.4965571282273342e-5	R.vs.S_24h	0.6293541165428088	2.5465651143795695e-4	black	scaffold_71	1288336	1293000	Dbxref=InterPro:IPR003959,PFAM:PF00004
LOLMU_00035278	black	0.5690419275704063	0.0012758748044790888	S_0h.vs.3h	0.6290387221043969	2.570356721118959e-4	black	6_RagTag	69908335	69909495	Protein of unknown function
LOLMU_00034917	black	0.5469749480418764	0.0021371466163800034	R_0h.vs.6h	0.6290091777713023	2.572595404077808e-4	black	6_RagTag	51528790	51536621	Similar to SEC6: Exocyst complex component SEC6 (Arabidopsis thaliana)
LOLMU_00039698	black	0.4780046833709584	0.008725247533880756	S_0h.vs.3h	0.6287906063810215	2.589210921606794e-4	black	7_RagTag	18678446	18680965	Similar to RUB2: Ubiquitin-NEDD8-like protein RUB2 (Oryza sativa subsp. japonica)
LOLMU_00006177	black	0.5356485407491625	0.002748081756533377	R.vs.S_6h	0.6287613831831236	2.591439598014335e-4	black	4_RagTag	360365698	360366472	Similar to At5g01610: Uncharacterized protein At5g01610 (Arabidopsis thaliana)
LOLMU_00030569	black	0.5620168303756579	0.0015094068473939862	R_0h.vs.6h	0.6286918203054401	2.596751554296302e-4	black	1_RagTag	163053791	163058943	Similar to DRB6: Double-stranded RNA-binding protein 6 (Oryza sativa subsp. japonica)
LOLMU_00031797	black	0.42823678238157226	0.020470848429430887	R.vs.S_6h	0.6286420598115926	2.600557258578635e-4	black	1_RagTag	229047002	229050367	Similar to NAF1: H/ACA ribonucleoprotein complex non-core subunit NAF1 (Homo sapiens)
LOLMU_00036056	black	0.501608855125824	0.0055668315810376325	S_0h.vs.24h	0.6284888509119109	2.612305685981634e-4	black	6_RagTag	108834393	108837912	Similar to APCB1: Aspartyl protease APCB1 (Arabidopsis thaliana)
LOLMU_00003516	black	0.42014835677202544	0.023254958408453	R_0h.vs.6h	0.6284175975013269	2.617785516702857e-4	black	4_RagTag	186881551	186886768	Similar to PIP5K9: Phosphatidylinositol 4-phosphate 5-kinase 9 (Arabidopsis thaliana)
LOLMU_00010026	black	0.6032168429715428	5.325795941388367e-4	R_0h.vs.3h	0.6283869103447268	2.6201486751959563e-4	black	3_RagTag	78404724	78410236	Similar to ABCC3: ABC transporter C family member 3 (Arabidopsis thaliana)
LOLMU_00033004	black	0.6777606453934942	5.360664501223358e-5	R_0h.vs.3h	0.6277776847760371	2.66745548606468e-4	black	1_RagTag	303618839	303630307	Similar to Os03g0107900: Probable glucuronosyltransferase Os03g0107900 (Oryza sativa subsp. japonica)
LOLMU_00024009	black	0.43111673432146763	0.019548292275124526	R_0h.vs.24h	0.6277521709316929	2.6694529996281277e-4	black	5_RagTag	109118596	109122137	Similar to BBX22: B-box zinc finger protein 22 (Arabidopsis thaliana)
LOLMU_00026724	black	0.4118717344454231	0.026417192575196802	R_0h.vs.24h	0.6277521709316929	2.6694529996281277e-4	black	5_RagTag	290428236	290431477	Protein of unknown function
LOLMU_00039154	black	0.5008538267985831	0.0056501808716296915	R_0h.vs.24h	0.6275194235640758	2.687736166021502e-4	black	6_RagTag	315881382	315886200	Similar to SAHH: Adenosylhomocysteinase (Triticum aestivum)
LOLMU_00021137	black	0.6950617902045266	2.8591818152110308e-5	R_0h.vs.24h	0.6270633173903327	2.7238858369809337e-4	black	2_RagTag	328883573	328888195	Similar to CAX3: Vacuolar cation/proton exchanger 3 (Oryza sativa subsp. japonica)
LOLMU_00022949	black	0.7284260252670869	7.468072718803562e-6	S_0h.vs.6h	0.62698403180836	2.730213380314457e-4	black	5_RagTag	28964810	28970619	Similar to ABCG37: ABC transporter G family member 37 (Oryza sativa subsp. japonica)
LOLMU_00039728	black	0.7281870980980408	7.545361709466202e-6	S_0h.vs.24h	0.6269234541103202	2.7350566435425336e-4	black	7_RagTag	19990468	19994226	Similar to Os06g0652400: Probable GDP-L-fucose synthase 1 (Oryza sativa subsp. japonica)
LOLMU_00041371	black	0.862210064218847	1.8467757637661643e-9	R_0h.vs.3h	0.6265298237054525	2.7667130456983954e-4	black	7_RagTag	96302637	96306905	Similar to At2g21160: Translocon-associated protein subunit alpha (Arabidopsis thaliana)
LOLMU_00010427	black	0.5669058568867685	0.0013433055262581659	S_0h.vs.24h	0.6264722483809243	2.77137035269711e-4	black	3_RagTag	104827761	104832357	Similar to Eukaryotic translation initiation factor 5A (Dianthus caryophyllus)
LOLMU_00043070	black	0.5413238655252248	0.0024254231702970606	R_0h.vs.6h	0.6264111141872134	2.776323111621256e-4	black	7_RagTag	197760935	197766505	Similar to CNGC17: Cyclic nucleotide-gated ion channel 17 (Arabidopsis thaliana)
LOLMU_00006403	black	0.47416303154906825	0.009360328812908434	S_0h.vs.3h	0.6258023064973315	2.8260732702829316e-4	black	4_RagTag	369702595	369703514	Similar to CRRSP55: Cysteine-rich repeat secretory protein 55 (Arabidopsis thaliana)
LOLMU_00036163	black	0.44544330382313563	0.015452871330578183	R.vs.S_3h	0.6251256204479654	2.8822919286798735e-4	black	6_RagTag	113811561	113818354	Similar to CLC-F: Chloride channel protein CLC-f (Arabidopsis thaliana)
LOLMU_00024199	black	0.5201803877320589	0.0038213761161457077	R.vs.S_24h	0.6251193656540615	2.882816142149629e-4	black	5_RagTag	141397731	141400696	Similar to UPS2: Ureide permease 2 (Arabidopsis thaliana)
LOLMU_00025103	black	0.8387397201562403	1.3339557813640328e-8	S_0h.vs.3h	0.6247276274715696	2.9158157518045184e-4	black	5_RagTag	204039018	204046718	Similar to Os11g0104900: Clathrin heavy chain 1 (Oryza sativa subsp. japonica)
LOLMU_00048502	black	0.5216123125063157	0.003708878022828533	R.vs.S	0.6246178274865032	2.925124776525484e-4	black	scaffold_75	277908	284135	Similar to CDKF-2: Putative cyclin-dependent kinase F-2 (Oryza sativa subsp. japonica)
LOLMU_00047325	black	0.7092230990539555	1.653942816620267e-5	R.vs.S_6h	0.624194779601629	2.9612370620165013e-4	black	scaffold_54	2353422	2354431	Similar to ECH2: Enoyl-CoA hydratase 2%2C peroxisomal (Arabidopsis thaliana)
LOLMU_00042380	black	0.754279209537311	2.292317829890341e-6	S_0h.vs.3h	0.6233203166329906	3.037132033634072e-4	black	7_RagTag	160374803	160378941	Similar to Dnajc28: DnaJ homolog subfamily C member 28 (Mus musculus)
LOLMU_00037079	black	0.7558140196295077	2.1275468743284556e-6	R_0h.vs.3h	0.623307658901907	3.0382430815465583e-4	black	6_RagTag	171707903	171715712	Similar to CSTLP5: CMP-sialic acid transporter 5 (Oryza sativa subsp. japonica)
LOLMU_00025739	black	0.5588865975570179	0.001624872131647814	R.vs.S_24h	0.6225269732942978	3.107465410068996e-4	black	5_RagTag	242687167	242692551	Protein of unknown function
LOLMU_00030394	black	0.39240632184672175	0.035247143822734354	R_0h.vs.24h	0.6224607470542693	3.113401087307834e-4	black	1_RagTag	150480355	150491468	Similar to TMEM8B: Transmembrane protein 8B (Homo sapiens)
LOLMU_00034916	black	0.7781894258304516	6.719308586738808e-7	R.vs.S_6h	0.6223359186137092	3.124616306039125e-4	black	6_RagTag	51524481	51527070	Similar to SEC6: Exocyst complex component SEC6 (Arabidopsis thaliana)
LOLMU_00034917	black	0.5469749480418764	0.0021371466163800034	R_0h.vs.24h	0.6215630894361538	3.1948475477306195e-4	black	6_RagTag	51528790	51536621	Similar to SEC6: Exocyst complex component SEC6 (Arabidopsis thaliana)
LOLMU_00034747	black	0.6170151704685951	3.6370409581125884e-4	R.vs.S_24h	0.621536614266582	3.197277947298576e-4	black	6_RagTag	44347313	44352535	Similar to NET2D: Protein NETWORKED 2D (Arabidopsis thaliana)
LOLMU_00026732	black	0.7592557732562961	1.7962836741252524e-6	R_0h.vs.6h	0.6215118284169748	3.199554745687553e-4	black	5_RagTag	291084621	291088924	Similar to TCF25: Transcription factor 25 (Homo sapiens)
LOLMU_00037355	black	0.4112779309722687	0.026656901599803766	R.vs.S_6h	0.6213888858072055	3.2108692468969666e-4	black	6_RagTag	186808995	186823595	Similar to URB1: Nucleolar pre-ribosomal-associated protein 1 (Homo sapiens)
LOLMU_00042348	black	0.745874233374166	3.416976928144409e-6	R_0h.vs.6h	0.6209229202137735	3.254073246146039e-4	black	7_RagTag	158585643	158590007	Similar to ABCF1: ABC transporter F family member 1 (Arabidopsis thaliana)
LOLMU_00030588	black	0.8389738856729297	1.309960401561669e-8	R_0h.vs.3h	0.6203689942873483	3.3060988551320594e-4	black	1_RagTag	164307164	164311737	Protein of unknown function
LOLMU_00030807	black	0.4996884552217769	0.0057809104411604495	R.vs.S_3h	0.6202566053978584	3.316743602610416e-4	black	1_RagTag	175899061	175900217	Similar to HIPP12: Heavy metal-associated isoprenylated plant protein 12 (Arabidopsis thaliana)
LOLMU_00019865	black	0.698464650114549	2.5138827590844598e-5	R.vs.S_6h	0.6198306723749664	3.3573598805945135e-4	black	2_RagTag	265030143	265034269	Similar to YSL13: Probable metal-nicotianamine transporter YSL13 (Oryza sativa subsp. japonica)
LOLMU_00034747	black	0.6170151704685951	3.6370409581125884e-4	R_0h.vs.3h	0.6192848604859519	3.410047926942956e-4	black	6_RagTag	44347313	44352535	Similar to NET2D: Protein NETWORKED 2D (Arabidopsis thaliana)
LOLMU_00010333	black	0.7762776126438541	7.45233342758805e-7	R_0h.vs.6h	0.619280653050054	3.4104568904942423e-4	black	3_RagTag	97941706	97946782	Similar to At2g26970: Oligoribonuclease (Arabidopsis thaliana)
LOLMU_00007358	black	0.7495931967471487	2.869199586869489e-6	S_0h.vs.3h	0.6188951518894181	3.4481115457342523e-4	black	4_RagTag	415461086	415465179	Dbxref=InterPro:IPR003959,PFAM:PF00004
LOLMU_00042539	black	0.71545668685657	1.2866442565533317e-5	R_0h.vs.6h	0.6185810105336913	3.4790663349794213e-4	black	7_RagTag	166820624	166823957	Similar to Os08g0548900: Proteasome subunit alpha type-7-A (Oryza sativa subsp. japonica)
LOLMU_00013707	black	0.6985116512382087	2.509387070490443e-5	R_0h.vs.6h	0.6183078448917378	3.5061821907853745e-4	black	3_RagTag	302620016	302622800	Similar to RPN2: Dolichyl-diphosphooligosaccharide--protein glycosyltransferase subunit 2 (Oryza sativa subsp. japonica)
LOLMU_00046971	black	0.42211058803153606	0.022552616232961266	R.vs.S	0.6178844696444029	3.548576566960474e-4	black	scaffold_3	189220243	189222506	Similar to MST1: Sugar transport protein MST1 (Oryza sativa subsp. japonica)
LOLMU_00020002	black	0.48058273202977175	0.008319733354848684	R.vs.S_3h	0.6178672445690336	3.5503109045952524e-4	black	2_RagTag	270683071	270684961	Similar to YSL9: Probable metal-nicotianamine transporter YSL9 (Oryza sativa subsp. japonica)
LOLMU_00012544	black	0.7841958341811822	4.821110293029121e-7	S_0h.vs.24h	0.6176568360802775	3.5715566018247624e-4	black	3_RagTag	247596128	247600899	Similar to pom1: DYRK-family kinase pom1 (Schizosaccharomyces pombe (strain 972 / ATCC 24843))
LOLMU_00034173	black	0.6970419919232551	2.6534202521970765e-5	S_0h.vs.24h	0.6176377094936978	3.573493422297527e-4	black	6_RagTag	15231394	15233686	Protein of unknown function
LOLMU_00005049	black	0.5128698376811938	0.004442371974740158	S_0h.vs.3h	0.6174873116526313	3.588755462026061e-4	black	4_RagTag	297905902	297908845	Similar to LBD38: LOB domain-containing protein 38 (Arabidopsis thaliana)
LOLMU_00041672	black	0.580122407801049	9.712401680765108e-4	R_0h.vs.6h	0.6174390179009195	3.5936683666053514e-4	black	7_RagTag	114862808	114868574	Similar to GBA2: Non-lysosomal glucosylceramidase (Homo sapiens)
LOLMU_00001328	black	0.53922126621322	0.0025409298504123854	R.vs.S_24h	0.6173077207543368	3.607055130034108e-4	black	4_RagTag	70948405	70951778	Similar to BX1: Indole-3-glycerol phosphate lyase%2C chloroplastic (Zea mays)
LOLMU_00005052	black	0.7753562888752419	7.830827063499426e-7	S_0h.vs.3h	0.6164650938774625	3.694017650353409e-4	black	4_RagTag	298244788	298249694	Similar to LRR2: Leucine-rich repeat protein 2 (Arabidopsis thaliana)
LOLMU_00036033	black	0.4894816274902621	0.007039846177749542	R.vs.S_6h	0.6164119103165022	3.699567822589471e-4	black	6_RagTag	107284335	107285713	Similar to ARL8C: ADP-ribosylation factor-like protein 8c (Arabidopsis thaliana)
LOLMU_00019866	black	0.42869752776306314	0.02032089505098308	R.vs.S_3h	0.6163772367693607	3.703190264862356e-4	black	2_RagTag	265062676	265067944	Similar to YSL12: Probable metal-nicotianamine transporter YSL12 (Oryza sativa subsp. japonica)
LOLMU_00042590	black	0.7673749410125433	1.1915234140345509e-6	R.vs.S_24h	0.6161477651295656	3.727242633940356e-4	black	7_RagTag	169892154	169896232	Similar to PIKS-2: Disease resistance protein Piks-2 (Oryza sativa subsp. japonica)
LOLMU_00015370	black	0.4450344717758118	0.015558971872622217	R_0h.vs.3h	0.615986887429704	3.744187153130679e-4	black	3_RagTag	380334644	380336708	Similar to GRXC2: Putative glutaredoxin-C2 (Oryza sativa subsp. japonica)
LOLMU_00001832	black	0.7769169366613746	7.199516189270309e-7	R_0h.vs.3h	0.6156953036499868	3.775071271272566e-4	black	4_RagTag	95065652	95067678	Similar to AMT3-2: Ammonium transporter 3 member 2 (Oryza sativa subsp. japonica)
LOLMU_00011991	black	0.5852893836272809	8.523716574096051e-4	R_0h.vs.6h	0.6151916585402526	3.828945115643957e-4	black	3_RagTag	225719638	225726015	Similar to COG4: Conserved oligomeric Golgi complex subunit 4 (Arabidopsis thaliana)
LOLMU_00010081	black	0.7518302882657139	2.579204882663891e-6	R.vs.S_0h	0.6150153260050026	3.8479663390927215e-4	black	3_RagTag	82389490	82390005	Similar to RASTL-2: Thaumatin-like pathogenesis-related protein 2 (Avena sativa)
LOLMU_00008684	black	0.40737714618063947	0.028275976303644416	R.vs.S_3h	0.6146948865210203	3.882745566284306e-4	black	3_RagTag	7308418	7318792	Similar to SEC16B: Protein transport protein SEC16B homolog (Arabidopsis thaliana)
LOLMU_00031650	black	0.5124114094716238	0.004484028922854361	R.vs.S_6h	0.6145733324342436	3.896010764768929e-4	black	1_RagTag	222003631	222009596	Similar to STT3A: Dolichyl-diphosphooligosaccharide--protein glycosyltransferase subunit STT3A (Oryza sativa subsp. japonica)
LOLMU_00004121	black	0.808910890762817	1.0928284102561886e-7	R.vs.S_0h	0.6142260754827447	3.934126916580273e-4	black	4_RagTag	220663926	220674990	Similar to Os11g0104900: Clathrin heavy chain 1 (Oryza sativa subsp. japonica)
LOLMU_00021341	black	0.657524432790502	1.0631826048225864e-4	R.vs.S_6h	0.6139598638633676	3.963569081666956e-4	black	2_RagTag	336754867	336756054	Similar to MRE11: Double-strand break repair protein MRE11 (Oryza sativa subsp. japonica)
LOLMU_00039747	black	0.517890163532113	0.00400737805182635	R.vs.S_3h	0.6138815255673038	3.972269892240767e-4	black	7_RagTag	20650861	20652464	Protein of unknown function
LOLMU_00034730	black	0.6674812468488867	7.639663677806668e-5	S_0h.vs.6h	0.6136642099632341	3.996494560083492e-4	black	6_RagTag	43715695	43718843	Similar to EMB2731: ER membrane protein complex subunit 8/9 homolog (Arabidopsis thaliana)
LOLMU_00021341	black	0.657524432790502	1.0631826048225864e-4	R.vs.S_24h	0.6131925561609538	4.0495185910829033e-4	black	2_RagTag	336754867	336756054	Similar to MRE11: Double-strand break repair protein MRE11 (Oryza sativa subsp. japonica)
LOLMU_00008625	black	0.5364343435929297	0.0027013141664944487	R.vs.S_24h	0.6130495617867605	4.065716031803446e-4	black	3_RagTag	6130985	6155031	Similar to CALS10: Callose synthase 10 (Arabidopsis thaliana)
LOLMU_00032574	black	0.6861103254670559	3.978858327150917e-5	R.vs.S_3h	0.612894942388168	4.083294389904426e-4	black	1_RagTag	274271523	274274034	Similar to GID1: Gibberellin receptor GID1 (Oryza sativa subsp. japonica)
LOLMU_00000590	black	0.7599306550448204	1.7370823219984714e-6	S_0h.vs.3h	0.6127431347518044	4.100618099334005e-4	black	4_RagTag	31971065	31975962	Similar to At2g19130: G-type lectin S-receptor-like serine/threonine-protein kinase At2g19130 (Arabidopsis thaliana)
LOLMU_00026477	black	0.39837871721133206	0.03231667986484852	R.vs.S_24h	0.6123724356957945	4.1431928568708246e-4	black	5_RagTag	282509062	282509905	Protein of unknown function
LOLMU_00039886	black	0.5980080710205646	6.123011473630076e-4	R_0h.vs.3h	0.6122854810671687	4.1532357093456167e-4	black	7_RagTag	26122998	26128750	Similar to PBL17: Probable serine/threonine-protein kinase PBL17 (Arabidopsis thaliana)
LOLMU_00034766	black	0.46225410957265284	0.011581264150529777	R.vs.S_6h	0.6118343309269987	4.2056859682088196e-4	black	6_RagTag	45048641	45052616	Similar to BLT63: Elongation factor 1-alpha (Hordeum vulgare)
LOLMU_00005682	black	0.7610122875580342	1.6458712278528789e-6	R_0h.vs.6h	0.6116748619537737	4.2243645350794235e-4	black	4_RagTag	333435538	333436229	Similar to VSR1: Vacuolar-sorting receptor 1 (Arabidopsis thaliana)
LOLMU_00039806	black	0.4866103069675674	0.007433219629296656	R.vs.S_3h	0.6114643723351683	4.249130827974952e-4	black	7_RagTag	22834100	22844076	Similar to 4CL4: 4-coumarate--CoA ligase 4 (Oryza sativa subsp. japonica)
LOLMU_00026153	black	0.7588271926396035	1.834819938600379e-6	R.vs.S_6h	0.611309553157076	4.267428327412072e-4	black	5_RagTag	266180328	266185130	Similar to At5g27430: Signal peptidase complex subunit 3B (Arabidopsis thaliana)
LOLMU_00029034	black	0.7287325483850425	7.3699610264771155e-6	S_0h.vs.6h	0.6111918028093221	4.2813911562262623e-4	black	1_RagTag	44364021	44369051	Similar to CPS1: Ent-copalyl diphosphate synthase 1%2C chloroplastic (Oryza sativa subsp. japonica)
LOLMU_00049025	black	0.7504581445575204	2.7537582048333722e-6	R.vs.S_24h	0.6111463969891677	4.286786099026963e-4	black	scaffold_142	37170	37628	Protein of unknown function
LOLMU_00031650	black	0.5124114094716238	0.004484028922854361	R_0h.vs.6h	0.6107792881601466	4.330624556532405e-4	black	1_RagTag	222003631	222009596	Similar to STT3A: Dolichyl-diphosphooligosaccharide--protein glycosyltransferase subunit STT3A (Oryza sativa subsp. japonica)
LOLMU_00001592	black	0.5556257116674724	0.0017532262689460697	R.vs.S_24h	0.6107390309785534	4.335455785694461e-4	black	4_RagTag	84172429	84173029	Similar to RPS23: 40S ribosomal protein S23 (Euphorbia esula)
LOLMU_00009256	black	0.6366885847798027	2.0454215772955218e-4	R_0h.vs.6h	0.6099166695407987	4.4351893673559887e-4	black	3_RagTag	38058964	38062416	Similar to POGLUT1: Protein O-glucosyltransferase 1 (Bos taurus)
LOLMU_00030588	black	0.8389738856729297	1.309960401561669e-8	R.vs.S_0h	0.6095014291975077	4.486310570270601e-4	black	1_RagTag	164307164	164311737	Protein of unknown function
LOLMU_00037004	black	0.4136723990360673	0.025701006139361667	R_0h.vs.24h	0.6093620715503422	4.503582917043203e-4	black	6_RagTag	168795917	168803501	Similar to LETM1: Mitochondrial proton/calcium exchanger protein (Gallus gallus)
LOLMU_00013000	black	0.49489528883375833	0.00634597012816512	S_0h.vs.24h	0.6092411799457971	4.5186138544552214e-4	black	3_RagTag	266219726	266222946	Similar to COG1: Conserved oligomeric Golgi complex subunit 1 (Arabidopsis thaliana)
LOLMU_00029572	black	0.8347681331318302	1.8070965974817422e-8	R.vs.S_6h	0.6091996204811829	4.523791284531247e-4	black	1_RagTag	85819420	85823053	Similar to At3g47570: Probable LRR receptor-like serine/threonine-protein kinase At3g47570 (Arabidopsis thaliana)
LOLMU_00036791	black	0.6305668874510495	2.4568820326699865e-4	R_0h.vs.3h	0.6091209723491586	4.533603450391804e-4	black	6_RagTag	152896043	152897829	Similar to PNSL3: Photosynthetic NDH subunit of lumenal location 3%2C chloroplastic (Arabidopsis thaliana)
LOLMU_00034173	black	0.6970419919232551	2.6534202521970765e-5	R_0h.vs.24h	0.609068894991625	4.5401109277024086e-4	black	6_RagTag	15231394	15233686	Protein of unknown function
LOLMU_00038354	black	0.7008904332928109	2.2910429719633242e-5	R_0h.vs.6h	0.6085896404283998	4.6003840704323415e-4	black	6_RagTag	268658255	268667377	Similar to LIN: Putative E3 ubiquitin-protein ligase LIN (Medicago truncatula)
LOLMU_00034333	black	0.42150615746954134	0.022767082826431025	R_0h.vs.6h	0.6084401215645873	4.619331577372558e-4	black	6_RagTag	30780683	30782283	Similar to yif1b: Protein YIF1B (Danio rerio)
LOLMU_00035430	black	0.44935002215717246	0.014468932393351236	R.vs.S_3h	0.6082433611724328	4.644370170246223e-4	black	6_RagTag	78773625	78776736	Similar to PUB35: U-box domain-containing protein 35 (Arabidopsis thaliana)
LOLMU_00043214	black	0.4317929270636172	0.019336721350748126	R_0h.vs.3h	0.607608653663181	4.7259541804384403e-4	black	7_RagTag	205921186	205926249	Similar to PUB70: U-box domain-containing protein 70 (Oryza sativa subsp. japonica)
LOLMU_00039886	black	0.5980080710205646	6.123011473630076e-4	R.vs.S_24h	0.6075978657597021	4.7273516489566126e-4	black	7_RagTag	26122998	26128750	Similar to PBL17: Probable serine/threonine-protein kinase PBL17 (Arabidopsis thaliana)
LOLMU_00030588	black	0.8389738856729297	1.309960401561669e-8	R.vs.S_6h	0.6069701654457034	4.809291944311254e-4	black	1_RagTag	164307164	164311737	Protein of unknown function
LOLMU_00034333	black	0.42150615746954134	0.022767082826431025	R_0h.vs.24h	0.6063473984977598	4.891818647096712e-4	black	6_RagTag	30780683	30782283	Similar to yif1b: Protein YIF1B (Danio rerio)
LOLMU_00026732	black	0.7592557732562961	1.7962836741252524e-6	R_0h.vs.3h	0.6058816009576061	4.954354911148907e-4	black	5_RagTag	291084621	291088924	Similar to TCF25: Transcription factor 25 (Homo sapiens)
LOLMU_00014934	black	0.7488003524591069	2.978836111279309e-6	R.vs.S_0h	0.6056722554938948	4.982688800825357e-4	black	3_RagTag	362950412	362953550	Protein of unknown function
LOLMU_00035511	black	0.6780154266735821	5.312868335926168e-5	S_0h.vs.24h	0.6054524461296767	5.012591986011459e-4	black	6_RagTag	82083944	82089353	Similar to DAGLA: Diacylglycerol lipase-alpha (Homo sapiens)
LOLMU_00034747	black	0.6170151704685951	3.6370409581125884e-4	R_0h.vs.6h	0.6052895340533418	5.034856353489317e-4	black	6_RagTag	44347313	44352535	Similar to NET2D: Protein NETWORKED 2D (Arabidopsis thaliana)
LOLMU_00039959	black	0.6591286853936715	1.0088670233165537e-4	R.vs.S_6h	0.6047233335085761	5.112912966142446e-4	black	7_RagTag	29755837	29759753	Similar to At3g47570: Probable LRR receptor-like serine/threonine-protein kinase At3g47570 (Arabidopsis thaliana)
LOLMU_00001491	black	0.6275657717072509	2.684086558558752e-4	R_0h.vs.6h	0.6026807925568298	5.403400385864096e-4	black	4_RagTag	77733964	77735889	Protein of unknown function
LOLMU_00023162	black	0.7625946432318929	1.520224811362706e-6	S_0h.vs.3h	0.6024778181425123	5.433043127735096e-4	black	5_RagTag	40085646	40087278	Similar to CYP716B1: Cytochrome P450 716B1 (Picea sitchensis)
LOLMU_00024199	black	0.5201803877320589	0.0038213761161457077	R_0h.vs.24h	0.6020677226366773	5.493369927334054e-4	black	5_RagTag	141397731	141400696	Similar to UPS2: Ureide permease 2 (Arabidopsis thaliana)
LOLMU_00022710	black	0.36728634135563565	0.04999418796425644	R.vs.S_24h	0.6011432387321888	5.631525860012125e-4	black	5_RagTag	17981933	17982692	Protein of unknown function
LOLMU_00021388	black	0.8830341708276221	2.2988139005608023e-10	R.vs.S_6h	0.6003127820025301	5.758219359446019e-4	black	2_RagTag	338242503	338244210	Similar to CRK10: Cysteine-rich receptor-like protein kinase 10 (Arabidopsis thaliana)
LOLMU_00037404	black	0.49896256312594384	0.005863631908159588	R_0h.vs.3h	0.5999809515662663	5.809537761637439e-4	black	6_RagTag	188541621	188546091	Similar to SPL: Sphingosine-1-phosphate lyase (Oryza sativa subsp. japonica)
LOLMU_00034985	black	0.6037103654528077	5.255214961158614e-4	S_0h.vs.24h	0.5998953472961175	5.822841579052547e-4	black	6_RagTag	55556634	55558461	Similar to UGT85A24: 7-deoxyloganetin glucosyltransferase (Gardenia jasminoides)
LOLMU_00006345	black	0.7017655742845008	2.2151020123968266e-5	R_0h.vs.6h	0.5996816480233237	5.856169386934191e-4	black	4_RagTag	367186270	367190887	Similar to CYP71BE54: Desmethyl-deoxy-podophyllotoxin synthase (Sinopodophyllum hexandrum)
LOLMU_00036791	black	0.6305668874510495	2.4568820326699865e-4	R.vs.S_24h	0.5994917902465526	5.885919156232161e-4	black	6_RagTag	152896043	152897829	Similar to PNSL3: Photosynthetic NDH subunit of lumenal location 3%2C chloroplastic (Arabidopsis thaliana)
LOLMU_00006528	black	0.7441673461839818	3.69862428001826e-6	R_0h.vs.3h	0.5994138179597532	5.898175360939592e-4	black	4_RagTag	375121246	375126962	Similar to WLIN2A: LIM domain-containing protein WLIM2a (Arabidopsis thaliana)
LOLMU_00019070	black	0.9181553918438959	2.2954621132482862e-12	R.vs.S_0h	0.5992020397025064	5.931577082516097e-4	black	2_RagTag	211684745	211685133	Protein of unknown function
LOLMU_00012873	black	0.6472547620349709	1.4767577777272301e-4	R.vs.S_3h	0.5990849355042166	5.950117901502729e-4	black	3_RagTag	261068712	261069944	Similar to SABP2: Salicylic acid-binding protein 2 (Nicotiana tabacum)
LOLMU_00004965	black	0.8490959986761162	5.8085382529291096e-9	R_0h.vs.6h	0.598388607895017	6.061418723243923e-4	black	4_RagTag	292210741	292216299	Similar to HAK16: Probable potassium transporter 16 (Oryza sativa subsp. japonica)
LOLMU_00034736	black	0.44569554594144867	0.015387709096289302	R.vs.S_0h	0.598136857404306	6.102105299505831e-4	black	6_RagTag	43952194	43956229	Similar to PUB33: U-box domain-containing protein 33 (Arabidopsis thaliana)
LOLMU_00000025	black	0.6391345429273337	1.898889774391338e-4	R.vs.S_24h	0.5972378617498727	6.249356680502144e-4	black	4_RagTag	599468	601310	Protein of unknown function
LOLMU_00008625	black	0.5364343435929297	0.0027013141664944487	R_0h.vs.24h	0.5967956141183156	6.322930735945495e-4	black	3_RagTag	6130985	6155031	Similar to CALS10: Callose synthase 10 (Arabidopsis thaliana)
LOLMU_00004965	black	0.8490959986761162	5.8085382529291096e-9	S_0h.vs.3h	0.5963140817990185	6.403902437278004e-4	black	4_RagTag	292210741	292216299	Similar to HAK16: Probable potassium transporter 16 (Oryza sativa subsp. japonica)
LOLMU_00006811	black	0.8715734090776364	7.567352765857135e-10	R_0h.vs.3h	0.5958087955120794	6.489843894311408e-4	black	4_RagTag	388675246	388679983	Similar to TMN3: Transmembrane 9 superfamily member 3 (Arabidopsis thaliana)
LOLMU_00021643	black	0.7961584712732724	2.410232737043014e-7	R.vs.S_24h	0.5958003204222434	6.491293950528746e-4	black	2_RagTag	348145475	348150343	Similar to VSR7: Vacuolar-sorting receptor 7 (Arabidopsis thaliana)
LOLMU_00034293	black	0.4627135197371475	0.011488081398026869	S_0h.vs.24h	0.5957434047850878	6.501039358837047e-4	black	6_RagTag	29148347	29152090	Similar to RS31: Serine/arginine-rich splicing factor RS31 (Arabidopsis thaliana)
LOLMU_00036056	black	0.501608855125824	0.0055668315810376325	R_0h.vs.24h	0.5955054927382823	6.541914866882547e-4	black	6_RagTag	108834393	108837912	Similar to APCB1: Aspartyl protease APCB1 (Arabidopsis thaliana)
LOLMU_00005022	black	0.41201950398219916	0.026357813993314064	R_0h.vs.3h	0.5949347090652332	6.640900052219072e-4	black	4_RagTag	295577979	295581481	Protein of unknown function
LOLMU_00021373	black	0.825543691502664	3.550655974596908e-8	R.vs.S_6h	0.594685053466546	6.684605993431535e-4	black	2_RagTag	337865899	337877343	Similar to B120: G-type lectin S-receptor-like serine/threonine-protein kinase B120 (Arabidopsis thaliana)
LOLMU_00005138	black	0.49497726273802356	0.006335926561220093	R_0h.vs.6h	0.5940280073924469	6.800837830872001e-4	black	4_RagTag	303884861	303894086	Similar to VPS52: Vacuolar protein sorting-associated protein 52 A (Arabidopsis thaliana)
LOLMU_00043602	black	0.6685782029728689	7.360990344600698e-5	S_0h.vs.24h	0.5939226513313625	6.819639069308983e-4	black	7_RagTag	224161634	224166020	Similar to 2MMP: Metalloendoproteinase 2-MMP (Arabidopsis thaliana)
LOLMU_00036222	black	0.7010354021680487	2.2783042623743363e-5	S_0h.vs.3h	0.5934957225441414	6.896293012990862e-4	black	6_RagTag	116880902	116884213	Similar to LECRKS5: Probable L-type lectin-domain containing receptor kinase S.5 (Arabidopsis thaliana)
LOLMU_00015277	black	0.6537057709748656	1.2030592793957547e-4	R.vs.S_0h	0.593235740755762	6.94334068983574e-4	black	3_RagTag	377640172	377641374	Similar to Glucan endo-1%2C3-beta-glucosidase%2C acidic isoform (Zea mays)
LOLMU_00015881	black	0.6622138080293095	9.112991994858035e-5	R.vs.S_24h	0.592707162545675	7.039862154870494e-4	black	2_RagTag	2266764	2269854	Similar to At4g34880: Probable amidase At4g34880 (Arabidopsis thaliana)
LOLMU_00042402	black	0.4334653392770117	0.018821538063678495	R_0h.vs.6h	0.5926673028595232	7.047188156805918e-4	black	7_RagTag	161760552	161762123	Similar to CYP18-2: Peptidyl-prolyl cis-trans isomerase CYP18-2 (Arabidopsis thaliana)
LOLMU_00034905	black	0.38401258559018697	0.039723189862792066	R.vs.S_0h	0.5917767095454157	7.21262412848814e-4	black	6_RagTag	50827663	50830815	Similar to AIL5: AP2-like ethylene-responsive transcription factor AIL5 (Arabidopsis thaliana)
LOLMU_00030394	black	0.39240632184672175	0.035247143822734354	R.vs.S_0h	0.5913947047596656	7.284620168414282e-4	black	1_RagTag	150480355	150491468	Similar to TMEM8B: Transmembrane protein 8B (Homo sapiens)
LOLMU_00030836	black	0.4149415151030554	0.025205809077241303	R_0h.vs.24h	0.591266228092517	7.308974936849306e-4	black	1_RagTag	177761270	177764348	Similar to CT0663: UPF0301 protein CT0663 (Chlorobaculum tepidum (strain ATCC 49652 / DSM 12025 / NBRC 103806 / TLS))
LOLMU_00047175	black	0.4858353343596489	0.007542520681286453	R.vs.S_6h	0.5909854116626282	7.362456288160311e-4	black	JAEVFB010000110.1_RagTag	3766563	3770918	Similar to NPF2.11: Protein NRT1/ PTR FAMILY 2.11 (Arabidopsis thaliana)
LOLMU_00035414	black	0.38453174579444116	0.039433767656690814	S_0h.vs.3h	0.5909378308536978	7.371551869793251e-4	black	6_RagTag	78122571	78127338	Similar to CNGC17: Cyclic nucleotide-gated ion channel 17 (Arabidopsis thaliana)
LOLMU_00002431	black	0.8397100199631204	1.2370708418853163e-8	R.vs.S_24h	0.5905675943903652	7.442663053570177e-4	black	4_RagTag	121845620	121847320	Similar to UGT76C2: UDP-glycosyltransferase 76C2 (Arabidopsis thaliana)
LOLMU_00009414	black	0.5624165730655322	0.0014951871948970974	S_0h.vs.24h	0.5904944481248633	7.456783004296708e-4	black	3_RagTag	44933451	44936635	Similar to LRK10: Rust resistance kinase Lr10 (Triticum aestivum)
LOLMU_00005087	black	0.8236847423188872	4.049162639820146e-8	S_0h.vs.24h	0.5902771126524424	7.498875188356377e-4	black	4_RagTag	300416829	300429856	Similar to CYP71BE54: Desmethyl-deoxy-podophyllotoxin synthase (Sinopodophyllum hexandrum)
LOLMU_00014934	black	0.7488003524591069	2.978836111279309e-6	S_0h.vs.6h	0.589858756635855	7.580485236756865e-4	black	3_RagTag	362950412	362953550	Protein of unknown function
LOLMU_00047418	black	0.6022980195008573	5.459420329449431e-4	R.vs.S_24h	0.589679473562649	7.615695662229171e-4	black	scaffold_54	5797727	5798340	Similar to UCC1: Uclacyanin 1 (Arabidopsis thaliana)
LOLMU_00034277	black	0.6646589096352338	8.400305731338828e-5	R_0h.vs.24h	0.5894804922828982	7.654942135465661e-4	black	6_RagTag	28033621	28041371	Similar to SEC24A: Protein transport protein SEC24 A (Arabidopsis thaliana)
LOLMU_00022006	black	0.52174277336571	0.003698770971659186	R.vs.S_24h	0.5894393831259608	7.663072393390057e-4	black	2_RagTag	364911069	364919562	Protein of unknown function
LOLMU_00039959	black	0.6591286853936715	1.0088670233165537e-4	S_0h.vs.3h	0.5884431070869766	7.862431358993351e-4	black	7_RagTag	29755837	29759753	Similar to At3g47570: Probable LRR receptor-like serine/threonine-protein kinase At3g47570 (Arabidopsis thaliana)
LOLMU_00043963	black	0.5018641007507691	0.005538891961706654	S_0h.vs.3h	0.5871354192732168	8.130978706638027e-4	black	7_RagTag	253014750	253019872	Similar to CLC-F: Chloride channel protein CLC-f (Arabidopsis thaliana)
LOLMU_00001510	black	0.7539133064671135	2.333263104019541e-6	R.vs.S_0h	0.5871171146318295	8.134793947930954e-4	black	4_RagTag	79747619	79749470	Similar to UGT76C2: UDP-glycosyltransferase 76C2 (Arabidopsis thaliana)
LOLMU_00043963	black	0.5018641007507691	0.005538891961706654	R_0h.vs.6h	0.5870384217557479	8.151213753412824e-4	black	7_RagTag	253014750	253019872	Similar to CLC-F: Chloride channel protein CLC-f (Arabidopsis thaliana)
LOLMU_00037588	black	0.5900152026112161	7.549876341002201e-4	R_0h.vs.6h	0.5869529056271712	8.169090113696696e-4	black	6_RagTag	201130814	201139158	Similar to ACS: Acetyl-coenzyme A synthetase%2C chloroplastic/glyoxysomal (Arabidopsis thaliana)
LOLMU_00024199	black	0.5201803877320589	0.0038213761161457077	R_0h.vs.6h	0.585475672410441	8.483346511589237e-4	black	5_RagTag	141397731	141400696	Similar to UPS2: Ureide permease 2 (Arabidopsis thaliana)
LOLMU_00040477	black	0.6285487780546218	2.6077047597971106e-4	R.vs.S_6h	0.5852475924188505	8.532796030162669e-4	black	7_RagTag	52748843	52752728	Similar to GMT1: Glycosylinositol phosphorylceramide mannosyl transferase 1 (Arabidopsis thaliana)
LOLMU_00036791	black	0.6305668874510495	2.4568820326699865e-4	S_0h.vs.24h	0.5851241433465808	8.559665633636642e-4	black	6_RagTag	152896043	152897829	Similar to PNSL3: Photosynthetic NDH subunit of lumenal location 3%2C chloroplastic (Arabidopsis thaliana)
LOLMU_00043200	black	0.41853156565524885	0.023847018450826256	R_0h.vs.6h	0.5851031977619657	8.564231921772392e-4	black	7_RagTag	205115483	205116019	Protein of unknown function
LOLMU_00015553	black	0.5121435350016549	0.004508524461328132	S_0h.vs.3h	0.5849625684898825	8.594945257940472e-4	black	3_RagTag	387120930	387124698	Similar to TOM20: Probable mitochondrial import receptor subunit TOM20 (Oryza sativa subsp. indica)
LOLMU_00042160	black	0.6467166525969733	1.5019057067583737e-4	S_0h.vs.24h	0.584748097959599	8.641970733596837e-4	black	7_RagTag	148453558	148455380	Similar to ACA7: Alpha carbonic anhydrase 7 (Arabidopsis thaliana)
LOLMU_00010081	black	0.7518302882657139	2.579204882663891e-6	R.vs.S_24h	0.5846741752676297	8.658231251274761e-4	black	3_RagTag	82389490	82390005	Similar to RASTL-2: Thaumatin-like pathogenesis-related protein 2 (Avena sativa)
LOLMU_00022331	black	0.3710360607446048	0.047526546869870276	R_0h.vs.24h	0.5840780366690334	8.790341471357492e-4	black	5_RagTag	4215383	4221164	Similar to MAP2B: Methionine aminopeptidase 2B (Arabidopsis thaliana)
LOLMU_00005049	black	0.5128698376811938	0.004442371974740158	R_0h.vs.6h	0.5838750107341373	8.835734136690117e-4	black	4_RagTag	297905902	297908845	Similar to LBD38: LOB domain-containing protein 38 (Arabidopsis thaliana)
LOLMU_00012089	black	0.779343280737786	6.309169097062299e-7	S_0h.vs.3h	0.5836562893086877	8.884864928771462e-4	black	3_RagTag	229955968	229959329	Similar to PAB1: Proteasome subunit alpha type-2 (Oryza sativa subsp. japonica)
LOLMU_00034736	black	0.44569554594144867	0.015387709096289302	R_0h.vs.24h	0.5827152276029999	9.098984618509718e-4	black	6_RagTag	43952194	43956229	Similar to PUB33: U-box domain-containing protein 33 (Arabidopsis thaliana)
LOLMU_00012873	black	0.6472547620349709	1.4767577777272301e-4	R_0h.vs.24h	0.5826743576461104	9.108384946951213e-4	black	3_RagTag	261068712	261069944	Similar to SABP2: Salicylic acid-binding protein 2 (Nicotiana tabacum)
LOLMU_00010953	black	0.7819709115543775	5.458533698053552e-7	S_0h.vs.6h	0.5825399420118712	9.139361147444535e-4	black	3_RagTag	140724550	140728131	Similar to At5g45910: GDSL esterase/lipase At5g45910 (Arabidopsis thaliana)
LOLMU_00005682	black	0.7610122875580342	1.6458712278528789e-6	S_0h.vs.3h	0.5823999434724704	9.171721664481003e-4	black	4_RagTag	333435538	333436229	Similar to VSR1: Vacuolar-sorting receptor 1 (Arabidopsis thaliana)
LOLMU_00030394	black	0.39240632184672175	0.035247143822734354	S_0h.vs.3h	0.5821434129070027	9.231278061738902e-4	black	1_RagTag	150480355	150491468	Similar to TMEM8B: Transmembrane protein 8B (Homo sapiens)
LOLMU_00025739	black	0.5588865975570179	0.001624872131647814	R_0h.vs.6h	0.582090809798621	9.243532072067771e-4	black	5_RagTag	242687167	242692551	Protein of unknown function
LOLMU_00042402	black	0.4334653392770117	0.018821538063678495	R.vs.S_24h	0.5819759566324153	9.270336724318768e-4	black	7_RagTag	161760552	161762123	Similar to CYP18-2: Peptidyl-prolyl cis-trans isomerase CYP18-2 (Arabidopsis thaliana)
LOLMU_00034056	black	0.6297987434464735	2.5133553123774454e-4	R.vs.S_0h	0.5814258629166112	9.399661454896402e-4	black	6_RagTag	10652336	10658082	Similar to PHO1-2: Phosphate transporter PHO1-2 (Oryza sativa subsp. japonica)
LOLMU_00034985	black	0.6037103654528077	5.255214961158614e-4	R.vs.S_6h	0.5813014400165569	9.429130130756239e-4	black	6_RagTag	55556634	55558461	Similar to UGT85A24: 7-deoxyloganetin glucosyltransferase (Gardenia jasminoides)
LOLMU_00019070	black	0.9181553918438959	2.2954621132482862e-12	R.vs.S_6h	0.5812402179094078	9.44365972123811e-4	black	2_RagTag	211684745	211685133	Protein of unknown function
LOLMU_00036163	black	0.44544330382313563	0.015452871330578183	R_0h.vs.6h	0.5809460890454011	9.51373685847929e-4	black	6_RagTag	113811561	113818354	Similar to CLC-F: Chloride channel protein CLC-f (Arabidopsis thaliana)
LOLMU_00036020	black	0.4521707553618852	0.01379136132122161	R_0h.vs.6h	0.5809115980024319	9.521984107777331e-4	black	6_RagTag	105819425	105822448	Similar to Peroxygenase (Lilium longiflorum)
LOLMU_00018459	black	0.43068105245113014	0.019685617802619956	R_0h.vs.3h	0.5800198674318328	9.73738505759514e-4	black	2_RagTag	176398271	176409263	Similar to RNL: tRNA ligase 1 (Arabidopsis thaliana)
LOLMU_00037355	black	0.4112779309722687	0.026656901599803766	R.vs.S_0h	0.5799266791781116	9.760138451344295e-4	black	6_RagTag	186808995	186823595	Similar to URB1: Nucleolar pre-ribosomal-associated protein 1 (Homo sapiens)
LOLMU_00004554	black	0.4063351826143194	0.0287217123282154	S_0h.vs.24h	0.5789217000296246	0.0010008482879050784	black	4_RagTag	244978540	244981986	Similar to PLP3B: Thioredoxin domain-containing protein PLP3B (Arabidopsis thaliana)
LOLMU_00029706	black	0.7353750452089696	5.5094013182011755e-6	R_0h.vs.3h	0.5787848871559694	0.001004271379669438	black	1_RagTag	91811860	91896878	Similar to Subtilisin-chymotrypsin inhibitor-2A (Hordeum vulgare)
LOLMU_00034757	black	0.785798125529093	4.40474223232593e-7	R_0h.vs.6h	0.5782288341474583	0.0010182892594347082	black	6_RagTag	44710310	44713633	Similar to Os09g0572200: P-loop NTPase domain-containing protein LPA1 homolog (Oryza sativa subsp. japonica)
LOLMU_00021636	black	0.9124264421446779	5.527179618717034e-12	R.vs.S_6h	0.5778256623770721	0.0010285594669922284	black	2_RagTag	347599930	347601882	Similar to CYP99A2: Cytochrome P450 99A2 (Oryza sativa subsp. japonica)
LOLMU_00013000	black	0.49489528883375833	0.00634597012816512	S_0h.vs.3h	0.5776659130666326	0.001032653756429895	black	3_RagTag	266219726	266222946	Similar to COG1: Conserved oligomeric Golgi complex subunit 1 (Arabidopsis thaliana)
LOLMU_00041672	black	0.580122407801049	9.712401680765108e-4	R.vs.S_6h	0.5773835188201233	0.001039926135628767	black	7_RagTag	114862808	114868574	Similar to GBA2: Non-lysosomal glucosylceramidase (Homo sapiens)
LOLMU_00000776	black	0.43132666414643656	0.01948240523343644	S_0h.vs.6h	0.5773502598033257	0.0010407855725619456	black	4_RagTag	43988490	43992613	Protein of unknown function
LOLMU_00038492	black	0.48808612897572046	0.007228771719638021	R_0h.vs.6h	0.5772677517708125	0.0010429203132084114	black	6_RagTag	276330562	276335811	Protein of unknown function
LOLMU_00003100	black	0.42343175548272477	0.022089594150928107	R_0h.vs.6h	0.5772592438098698	0.0010431406576671862	black	4_RagTag	158470515	158481044	Similar to RGA1: Putative disease resistance protein RGA1 (Solanum bulbocastanum)
LOLMU_00003100	black	0.42343175548272477	0.022089594150928107	R.vs.S_6h	0.5772592438098698	0.0010431406576671862	black	4_RagTag	158470515	158481044	Similar to RGA1: Putative disease resistance protein RGA1 (Solanum bulbocastanum)
LOLMU_00000776	black	0.43132666414643656	0.01948240523343644	S_0h.vs.3h	0.5772491768528122	0.0010434014303902755	black	4_RagTag	43988490	43992613	Protein of unknown function
LOLMU_00002978	black	0.6986439158730898	2.4967744767282534e-5	R.vs.S_0h	0.5772433442322094	0.0010435525435884558	black	4_RagTag	150896617	150904863	Similar to CYP71BE54: Desmethyl-deoxy-podophyllotoxin synthase (Sinopodophyllum hexandrum)
LOLMU_00031643	black	0.6389570632854455	1.90920052641553e-4	R.vs.S_3h	0.5772420983448483	0.0010435848248661638	black	1_RagTag	221798501	221799346	Protein of unknown function
LOLMU_00026477	black	0.39837871721133206	0.03231667986484852	R_0h.vs.3h	0.5772420983448483	0.0010435848248661638	black	5_RagTag	282509062	282509905	Protein of unknown function
LOLMU_00048977	black	0.4747756854720698	0.009256518496587573	R_0h.vs.6h	0.5772317664831293	0.0010438525597326923	black	scaffold_131	84133	85545	Similar to At3g50280: Uncharacterized acetyltransferase At3g50280 (Arabidopsis thaliana)
LOLMU_00048977	black	0.4747756854720698	0.009256518496587573	R.vs.S_6h	0.5772317664831293	0.0010438525597326923	black	scaffold_131	84133	85545	Similar to At3g50280: Uncharacterized acetyltransferase At3g50280 (Arabidopsis thaliana)
LOLMU_00036825	black	0.6118649433000781	4.2021086699478664e-4	R.vs.S_3h	0.5772316111766235	0.0010438565847270874	black	6_RagTag	155883599	155888220	Similar to ADK2: Adenosine kinase 2 (Arabidopsis thaliana)
LOLMU_00022071	black	0.3925418944738786	0.03517833047881531	R_0h.vs.24h	0.5771663733690986	0.0010455485144190866	black	2_RagTag	368793417	368795866	Similar to Os04g0671100: Probable adenylate kinase 6%2C chloroplastic (Oryza sativa subsp. japonica)
LOLMU_00017187	black	0.8114438978700921	9.274556535829637e-8	S_0h.vs.3h	0.5770674704973742	0.001048118099897099	black	2_RagTag	55990858	55999380	Similar to AAMT1: Anthranilate O-methyltransferase 1 (Zea mays)
LOLMU_00000504	black	0.44272883114235556	0.016168708683727603	S_0h.vs.3h	0.5770402570541447	0.001048826094544931	black	4_RagTag	27044114	27047471	Similar to MYOB2: Myosin-binding protein 2 (Arabidopsis thaliana)
LOLMU_00005022	black	0.41201950398219916	0.026357813993314064	S_0h.vs.3h	0.5770206212336281	0.001049337205926115	black	4_RagTag	295577979	295581481	Protein of unknown function
LOLMU_00011831	black	0.3903378645236646	0.03631053923309763	R.vs.S_3h	0.5769856244658432	0.0010502486940020756	black	3_RagTag	218447290	218448239	Similar to LRK10L-2.1: LEAF RUST 10 DISEASE-RESISTANCE LOCUS RECEPTOR-LIKE PROTEIN KINASE-like 2.1 (Arabidopsis thaliana)
LOLMU_00044545	black	0.4038928430439683	0.029788886513854283	R.vs.S_6h	0.5769430842486168	0.0010513575798253127	black	scaffold_3	7647895	7651046	Similar to EAPP: E2F-associated phosphoprotein (Homo sapiens)
LOLMU_00036222	black	0.7010354021680487	2.2783042623743363e-5	R_0h.vs.6h	0.5768238423059944	0.0010544712724295951	black	6_RagTag	116880902	116884213	Similar to LECRKS5: Probable L-type lectin-domain containing receptor kinase S.5 (Arabidopsis thaliana)
LOLMU_00028054	black	0.4065243059081931	0.028640387366817805	R_0h.vs.3h	0.5766298762416059	0.0010595533623324782	black	1_RagTag	169894	172410	Similar to Rf1: Protein Rf1%2C mitochondrial (Oryza sativa subsp. indica)
LOLMU_00028054	black	0.4065243059081931	0.028640387366817805	R.vs.S_0h	0.5766298762416059	0.0010595533623324782	black	1_RagTag	169894	172410	Similar to Rf1: Protein Rf1%2C mitochondrial (Oryza sativa subsp. indica)
LOLMU_00025302	black	0.579874944349914	9.772790342706427e-4	R.vs.S_6h	0.5765768047827652	0.0010609475974973192	black	5_RagTag	217919625	217920303	Protein of unknown function
LOLMU_00025302	black	0.579874944349914	9.772790342706427e-4	R_0h.vs.6h	0.5765768047827651	0.0010609475974973231	black	5_RagTag	217919625	217920303	Protein of unknown function
LOLMU_00019332	black	0.39268694622385925	0.03510482551226385	R.vs.S_0h	0.5765754330113201	0.0010609836563604076	black	2_RagTag	232178919	232181382	Similar to At1g70590: F-box protein At1g70590 (Arabidopsis thaliana)
LOLMU_00014713	black	0.6578559055864269	1.0517515810474584e-4	R_0h.vs.3h	0.5762321386210231	0.0010700412617671144	black	3_RagTag	356633854	356637160	Similar to Os03g0252800: Long chain base biosynthesis protein 1a (Oryza sativa subsp. japonica)
LOLMU_00005682	black	0.7610122875580342	1.6458712278528789e-6	S_0h.vs.6h	0.576169902809882	0.0010716905094504425	black	4_RagTag	333435538	333436229	Similar to VSR1: Vacuolar-sorting receptor 1 (Arabidopsis thaliana)
LOLMU_00048502	black	0.5216123125063157	0.003708878022828533	R.vs.S_3h	0.5761391706605511	0.0010725057274294646	black	scaffold_75	277908	284135	Similar to CDKF-2: Putative cyclin-dependent kinase F-2 (Oryza sativa subsp. japonica)
LOLMU_00000776	black	0.43132666414643656	0.01948240523343644	R_0h.vs.3h	0.5761391706605511	0.0010725057274294646	black	4_RagTag	43988490	43992613	Protein of unknown function
LOLMU_00034100	black	0.8620284679943231	1.877792831595607e-9	R.vs.S_3h	0.5761199287408381	0.0010730164242741397	black	6_RagTag	12538593	12543502	Similar to EPSIN3: Clathrin interactor EPSIN 3 (Arabidopsis thaliana)
LOLMU_00043950	black	0.5522968447563081	0.0018932249367656084	S_0h.vs.3h	0.5760887191714896	0.0010738452032725877	black	7_RagTag	251227600	251229777	Similar to Anthocyanin 5-aromatic acyltransferase (Gentiana triflora)
LOLMU_00002542	black	0.6058290875551218	4.961449015862152e-4	S_0h.vs.24h	0.5760406668884137	0.0010751223359228516	black	4_RagTag	128120361	128125065	Similar to Os09g0127800: Coatomer subunit alpha-3 (Oryza sativa subsp. japonica)
LOLMU_00043128	black	0.8415519705424768	1.0706159336512619e-8	R.vs.S_3h	0.5759682514057799	0.0010770494934760888	black	7_RagTag	200980322	200989444	Similar to SRG1: Protein SRG1 (Arabidopsis thaliana)
LOLMU_00032213	black	0.8184772621013582	5.804266005880139e-8	R.vs.S_0h	0.5759060784970806	0.0010787064713305107	black	1_RagTag	252916911	252925365	Similar to RGA2: Disease resistance protein RGA2 (Solanum bulbocastanum)
LOLMU_00031360	black	0.5100530431662633	0.0047036425644215625	R.vs.S_24h	0.575893649074143	0.0010790379956998077	black	1_RagTag	208015184	208017279	Similar to RACK1A: Guanine nucleotide-binding protein subunit beta-like protein A (Oryza sativa subsp. japonica)
LOLMU_00022253	black	0.4227166062895729	0.022339250912434362	R_0h.vs.3h	0.5758356821634196	0.0010805852936554782	black	5_RagTag	1731922	1734786	Similar to EIX2: Receptor-like protein EIX2 (Solanum lycopersicum)
LOLMU_00013478	black	0.6412044185015622	1.7822278741258448e-4	R_0h.vs.3h	0.5756679556289511	0.0010850732762576875	black	3_RagTag	291640982	291642695	Similar to AAP2: Amino acid permease 2 (Arabidopsis thaliana)
LOLMU_00008557	black	0.4942729425722982	0.006422662260268535	R_0h.vs.3h	0.5752939446587291	0.001095139490926782	black	3_RagTag	3452322	3457534	Similar to At5g62930: GDSL esterase/lipase At5g62930 (Arabidopsis thaliana)
LOLMU_00006177	black	0.5356485407491625	0.002748081756533377	R.vs.S_0h	0.575290633466322	0.0010952289711789129	black	4_RagTag	360365698	360366472	Similar to At5g01610: Uncharacterized protein At5g01610 (Arabidopsis thaliana)
LOLMU_00029706	black	0.7353750452089696	5.5094013182011755e-6	S_0h.vs.6h	0.5750994414273523	0.0011004064774385565	black	1_RagTag	91811860	91896878	Similar to Subtilisin-chymotrypsin inhibitor-2A (Hordeum vulgare)
LOLMU_00028428	black	0.631860181143406	2.3643293399262512e-4	R_0h.vs.3h	0.5750881275375055	0.0011007135261891733	black	1_RagTag	12879646	12881646	Protein of unknown function
LOLMU_00000663	black	0.39519871606973067	0.03385146993805461	R_0h.vs.6h	0.5750827969916602	0.0011008582182534274	black	4_RagTag	36801462	36809451	Similar to Fancl: E3 ubiquitin-protein ligase FANCL (Mus musculus)
LOLMU_00036715	black	0.5778410831714439	0.0010281649903259617	S_0h.vs.3h	0.5749934744549177	0.0011032852509281735	black	6_RagTag	148423752	148428637	Similar to LAF1: Transcription factor LAF1 (Arabidopsis thaliana)
LOLMU_00013001	black	0.47681329944198936	0.008918196100362742	R_0h.vs.3h	0.574866232309748	0.001106750667621157	black	3_RagTag	266227563	266230739	Similar to COG1: Conserved oligomeric Golgi complex subunit 1 (Arabidopsis thaliana)
LOLMU_00004168	black	0.6578230926713946	1.0528782618422213e-4	R_0h.vs.6h	0.5748133881190067	0.0011081926538058832	black	4_RagTag	222425503	222430092	Similar to GL1-11: Very-long-chain aldehyde decarbonylase GL1-11 (Oryza sativa subsp. japonica)
LOLMU_00006107	black	0.4084487799050715	0.027823425612858183	R_0h.vs.3h	0.574671250206352	0.0011120793670952363	black	4_RagTag	356242893	356246387	Similar to Os03g0301500: Putative zinc finger CCCH domain-containing protein 21 (Oryza sativa subsp. japonica)
LOLMU_00006107	black	0.4084487799050715	0.027823425612858183	R.vs.S_3h	0.574671250206352	0.0011120793670952363	black	4_RagTag	356242893	356246387	Similar to Os03g0301500: Putative zinc finger CCCH domain-containing protein 21 (Oryza sativa subsp. japonica)
LOLMU_00037576	black	0.5412109469154045	0.002431509242781075	R.vs.S_6h	0.5745074211291662	0.001116573943520327	black	6_RagTag	200233097	200237304	Similar to MAGO2: Protein mago nashi homolog 2 (Oryza sativa subsp. japonica)
LOLMU_00023122	black	0.39643175816771725	0.03324952955273713	R.vs.S_6h	0.5745074211291662	0.001116573943520327	black	5_RagTag	37336075	37337601	Similar to DOF3.6: Dof zinc finger protein DOF3.6 (Arabidopsis thaliana)
LOLMU_00025298	black	0.6125175917778876	4.1264755975178175e-4	R_0h.vs.6h	0.574507421129166	0.0011165739435203353	black	5_RagTag	217613067	217614029	Protein of unknown function
LOLMU_00025301	black	0.7754137275361219	7.806730941847557e-7	S_0h.vs.6h	0.5738125964556443	0.001135812465246951	black	5_RagTag	217859856	217861902	Protein of unknown function
LOLMU_00029550	black	0.42418958436709275	0.021827539281106218	R_0h.vs.6h	0.5737422631559339	0.0011377758689083007	black	1_RagTag	84982978	84985175	Similar to RPS3A: 40S ribosomal protein S3a (Oryza sativa subsp. japonica)
LOLMU_00034730	black	0.6674812468488867	7.639663677806668e-5	R_0h.vs.6h	0.5736286232004432	0.0011409544542963755	black	6_RagTag	43715695	43718843	Similar to EMB2731: ER membrane protein complex subunit 8/9 homolog (Arabidopsis thaliana)
LOLMU_00019865	black	0.698464650114549	2.5138827590844598e-5	S_0h.vs.6h	0.5735252180108219	0.001143853483010655	black	2_RagTag	265030143	265034269	Similar to YSL13: Probable metal-nicotianamine transporter YSL13 (Oryza sativa subsp. japonica)
LOLMU_00029647	black	0.6621381429320236	9.135879130455278e-5	R_0h.vs.6h	0.5734248799038166	0.0011466726536828677	black	1_RagTag	89094548	89098990	Similar to At3g08650: Putative zinc transporter At3g08650 (Arabidopsis thaliana)
LOLMU_00028428	black	0.631860181143406	2.3643293399262512e-4	R_0h.vs.6h	0.5734248799038166	0.0011466726536828677	black	1_RagTag	12879646	12881646	Protein of unknown function
LOLMU_00011831	black	0.3903378645236646	0.03631053923309763	R_0h.vs.6h	0.5734248799038166	0.0011466726536828677	black	3_RagTag	218447290	218448239	Similar to LRK10L-2.1: LEAF RUST 10 DISEASE-RESISTANCE LOCUS RECEPTOR-LIKE PROTEIN KINASE-like 2.1 (Arabidopsis thaliana)
LOLMU_00014668	black	0.37776404490545995	0.0433417403152646	R.vs.S_6h	0.5734248799038166	0.0011466726536828677	black	3_RagTag	354828456	354830877	Similar to SPC25: Kinetochore protein SPC25 homolog (Arabidopsis thaliana)
LOLMU_00028929	black	0.48297914976154255	0.00795715522660945	R.vs.S_24h	0.5728400430582324	0.0011632253591110895	black	1_RagTag	38414837	38418433	Similar to ERD2B: ER lumen protein-retaining receptor B (Arabidopsis thaliana)
LOLMU_00004242	black	0.5741583285368137	0.0011262039489614117	R.vs.S_3h	0.5727038310312842	0.001167110316356429	black	4_RagTag	226655235	226662478	Similar to At3g59020: Importin beta-like SAD2 homolog (Arabidopsis thaliana)
LOLMU_00008771	black	0.8103241182223347	9.975272121947099e-8	R_0h.vs.3h	0.5723931546372693	0.001176013529659349	black	3_RagTag	15171595	15175002	Protein of unknown function
LOLMU_00014073	black	0.8227064790781595	4.33637280579722e-8	R.vs.S_0h	0.5723429894608271	0.0011774566688620776	black	3_RagTag	319763007	319764129	Similar to Glucan endo-1%2C3-beta-glucosidase%2C acidic isoform (Zea mays)
LOLMU_00024826	black	0.4497280689751861	0.014376547054232098	R_0h.vs.24h	0.5720516431526618	0.0011858685602876983	black	5_RagTag	190462818	190464805	Similar to FHIT: Bifunctional bis(5'-adenosyl)-triphosphatase/adenylylsulfatase FHIT (Arabidopsis thaliana)
LOLMU_00024009	black	0.43111673432146763	0.019548292275124526	R_0h.vs.3h	0.5719987014099942	0.001187402722882945	black	5_RagTag	109118596	109122137	Similar to BBX22: B-box zinc finger protein 22 (Arabidopsis thaliana)
LOLMU_00009732	black	0.8279263621883285	2.9936118712380664e-8	R_0h.vs.6h	0.5715963388017105	0.0011991190787735977	black	3_RagTag	59591140	59593427	Similar to CNR8: Cell number regulator 8 (Zea mays)
LOLMU_00019105	black	0.4964871338614708	0.006153331556682919	R_0h.vs.6h	0.571178806243948	0.001211383415518029	black	2_RagTag	214639713	214640717	Similar to PSBR: Photosystem II 10 kDa polypeptide%2C chloroplastic (Hordeum vulgare)
LOLMU_00025068	black	0.5525591261171019	0.0018818539204023019	R_0h.vs.24h	0.571005623571878	0.0012165023117837392	black	5_RagTag	201808776	201811765	Similar to LBD12: LOB domain-containing protein 12 (Arabidopsis thaliana)
LOLMU_00043200	black	0.41853156565524885	0.023847018450826256	S_0h.vs.6h	0.570672457700868	0.001226402912584032	black	7_RagTag	205115483	205116019	Protein of unknown function
LOLMU_00014934	black	0.7488003524591069	2.978836111279309e-6	R_0h.vs.6h	0.5706283473648215	0.001227718968588512	black	3_RagTag	362950412	362953550	Protein of unknown function
LOLMU_00018429	black	0.4030357344808237	0.030170928860192153	S_0h.vs.24h	0.5704827999490965	0.0012320701755906948	black	2_RagTag	173693134	173695259	Similar to MOF: MEIOTIC F-BOX protein MOF (Oryza sativa subsp. japonica)
LOLMU_00037721	black	0.6280915345081867	2.642991496580311e-4	S_0h.vs.6h	0.5703667019346296	0.0012355505925368442	black	6_RagTag	227558776	227563588	Similar to BC10: Glycosyltransferase BC10 (Oryza sativa subsp. japonica)
LOLMU_00036825	black	0.6118649433000781	4.2021086699478664e-4	R_0h.vs.6h	0.5702621496496297	0.0012386922052173947	black	6_RagTag	155883599	155888220	Similar to ADK2: Adenosine kinase 2 (Arabidopsis thaliana)
LOLMU_00043782	black	0.6048481584901094	5.095613847121959e-4	S_0h.vs.6h	0.5702114120168751	0.0012402192849385353	black	7_RagTag	237221862	237227968	Similar to At1g03370: C2 and GRAM domain-containing protein At1g03370 (Arabidopsis thaliana)
LOLMU_00034730	black	0.6674812468488867	7.639663677806668e-5	R.vs.S_3h	0.569914285797841	0.0012491949850774733	black	6_RagTag	43715695	43718843	Similar to EMB2731: ER membrane protein complex subunit 8/9 homolog (Arabidopsis thaliana)
LOLMU_00013001	black	0.47681329944198936	0.008918196100362742	R.vs.S_6h	0.5697825751298385	0.0012531917915786534	black	3_RagTag	266227563	266230739	Similar to COG1: Conserved oligomeric Golgi complex subunit 1 (Arabidopsis thaliana)
LOLMU_00034905	black	0.38401258559018697	0.039723189862792066	R.vs.S_3h	0.5696979961912527	0.0012557642300934416	black	6_RagTag	50827663	50830815	Similar to AIL5: AP2-like ethylene-responsive transcription factor AIL5 (Arabidopsis thaliana)
LOLMU_00037683	black	0.4678768090240377	0.010483232283277171	R.vs.S_0h	0.5695806765124646	0.0012593400703147883	black	6_RagTag	223988919	223995083	Protein of unknown function
LOLMU_00021563	black	0.44128495812298296	0.016560530047181908	R_0h.vs.6h	0.5695637639295223	0.001259856286376478	black	2_RagTag	345551796	345553646	Similar to At1g56130: Probable LRR receptor-like serine/threonine-protein kinase At1g56130 (Arabidopsis thaliana)
LOLMU_00036825	black	0.6118649433000781	4.2021086699478664e-4	R.vs.S_24h	0.5694819878263625	0.0012623549032460837	black	6_RagTag	155883599	155888220	Similar to ADK2: Adenosine kinase 2 (Arabidopsis thaliana)
LOLMU_00009404	black	0.547204262822705	0.002126102501421599	R.vs.S_0h	0.5694309420420769	0.0012639167586901297	black	3_RagTag	44057272	44066295	Similar to PR5K: PR5-like receptor kinase (Arabidopsis thaliana)
LOLMU_00023917	black	0.44842721665859797	0.014696517514095018	R_0h.vs.3h	0.5694309420420769	0.0012639167586901297	black	5_RagTag	101851100	101854271	Similar to ASP1: Aspartic proteinase Asp1 (Oryza sativa subsp. japonica)
LOLMU_00023917	black	0.44842721665859797	0.014696517514095018	R.vs.S_0h	0.5694309420420769	0.0012639167586901297	black	5_RagTag	101851100	101854271	Similar to ASP1: Aspartic proteinase Asp1 (Oryza sativa subsp. japonica)
LOLMU_00025195	black	0.49761012535134674	0.006020437107912488	R.vs.S_6h	0.5690137008422435	0.0012767462910975723	black	5_RagTag	208877992	208885902	Similar to ABCG41: ABC transporter G family member 41 (Oryza sativa subsp. japonica)
LOLMU_00026254	black	0.4369000347438363	0.01779893171398098	R.vs.S_24h	0.568912121527779	0.0012798867885186363	black	5_RagTag	271460803	271479641	Similar to Os12g0604600: Protein ROOT HAIR DEFECTIVE 3 homolog 1 (Oryza sativa subsp. japonica)
LOLMU_00044028	black	0.9023380403161211	2.2656284684087213e-11	R.vs.S_0h	0.5688984355013083	0.001280310428421888	black	7_RagTag	256098769	256103418	Similar to CM-LOX2: Probable lipoxygenase 8%2C chloroplastic (Oryza sativa subsp. japonica)
LOLMU_00006528	black	0.7441673461839818	3.69862428001826e-6	S_0h.vs.3h	0.568626585819615	0.0012887506204772431	black	4_RagTag	375121246	375126962	Similar to WLIN2A: LIM domain-containing protein WLIM2a (Arabidopsis thaliana)
LOLMU_00043165	black	0.398287583561503	0.03235986801572528	R_0h.vs.6h	0.5685501989231506	0.0012911309156074934	black	7_RagTag	203259371	203265420	Similar to ALB3L3: ALBINO3-like protein 3%2C mitochondrial (Arabidopsis thaliana)
LOLMU_00033307	black	0.5018359556325748	0.0055419669124272646	R_0h.vs.6h	0.5681696560333303	0.0013030460753709915	black	1_RagTag	318848331	318849482	Similar to RABA1F: Ras-related protein RABA1f (Arabidopsis thaliana)
LOLMU_00043174	black	0.6538636073469094	1.1969691785374154e-4	R_0h.vs.6h	0.5680395499071582	0.001307141694282225	black	7_RagTag	203691166	203699661	Similar to Os06g0177100: Proteasome subunit alpha type-4-3 (Oryza sativa subsp. japonica)
LOLMU_00013000	black	0.49489528883375833	0.00634597012816512	R.vs.S_6h	0.5676408495764774	0.0013197621863944458	black	3_RagTag	266219726	266222946	Similar to COG1: Conserved oligomeric Golgi complex subunit 1 (Arabidopsis thaliana)
LOLMU_00023162	black	0.7625946432318929	1.520224811362706e-6	S_0h.vs.6h	0.5674129147306395	0.0013270247361061435	black	5_RagTag	40085646	40087278	Similar to CYP716B1: Cytochrome P450 716B1 (Picea sitchensis)
LOLMU_00048007	black	0.4015668462427099	0.030834885970186368	S_0h.vs.3h	0.5663677831417157	0.0013607717716672654	black	scaffold_63	2261675	2269204	Similar to rumi: O-glucosyltransferase rumi (Drosophila melanogaster)
LOLMU_00043782	black	0.6048481584901094	5.095613847121959e-4	R_0h.vs.24h	0.5658293372082508	0.001378447319676074	black	7_RagTag	237221862	237227968	Similar to At1g03370: C2 and GRAM domain-containing protein At1g03370 (Arabidopsis thaliana)
LOLMU_00018459	black	0.43068105245113014	0.019685617802619956	R_0h.vs.24h	0.565374702500174	0.0013935265849428571	black	2_RagTag	176398271	176409263	Similar to RNL: tRNA ligase 1 (Arabidopsis thaliana)
LOLMU_00037300	black	0.38392673592031407	0.03977121279203698	S_0h.vs.6h	0.5652890109147373	0.0013963847860989022	black	6_RagTag	182985813	182990938	Similar to CNR2: Cell number regulator 2 (Zea mays)
LOLMU_00002228	black	0.40689830663636684	0.02848011359385241	R_0h.vs.3h	0.5650976983125713	0.0014027843081209303	black	4_RagTag	112676110	112678363	Similar to GSVIVT00026920001: Probable polygalacturonase (Vitis vinifera)
LOLMU_00023122	black	0.39643175816771725	0.03324952955273713	R.vs.S_3h	0.5650976983125712	0.001402784308120937	black	5_RagTag	37336075	37337601	Similar to DOF3.6: Dof zinc finger protein DOF3.6 (Arabidopsis thaliana)
LOLMU_00019070	black	0.9181553918438959	2.2954621132482862e-12	S_0h.vs.24h	0.5645284105148983	0.001421978268462203	black	2_RagTag	211684745	211685133	Protein of unknown function
LOLMU_00025300	black	0.6360100470123139	2.0878040335171066e-4	S_0h.vs.6h	0.5643605352027403	0.0014276816793877688	black	5_RagTag	217623937	217624902	Protein of unknown function
LOLMU_00000265	black	0.8216194849341778	4.6771916840877436e-8	R.vs.S_0h	0.5637662817765843	0.0014480308442663065	black	4_RagTag	13608378	13609851	Similar to WAK5: Wall-associated receptor kinase 5 (Arabidopsis thaliana)
LOLMU_00047486	black	0.5186069232387244	0.003948350953443364	S_0h.vs.6h	0.5637141430111581	0.0014498282028384273	black	scaffold_55	2771086	2783056	Similar to PP2B8: Putative F-box protein PP2-B8 (Arabidopsis thaliana)
LOLMU_00003736	black	0.39386814887986776	0.03451084151620827	S_0h.vs.24h	0.5634521271433535	0.0014588899289926464	black	4_RagTag	200085865	200091041	Similar to CBSCBSPB3: CBS domain-containing protein CBSCBSPB3 (Arabidopsis thaliana)
LOLMU_00031135	black	0.3758695834195584	0.04448921023447256	R_0h.vs.6h	0.5632841163923424	0.0014647263622517871	black	1_RagTag	192901365	192927322	Similar to OXA1: Mitochondrial inner membrane protein OXA1 (Arabidopsis thaliana)
LOLMU_00002666	black	0.7921225846703868	3.060579699878065e-7	S_0h.vs.3h	0.5630504466424995	0.0014728773859331286	black	4_RagTag	134234806	134235977	Similar to OPR1: 12-oxophytodienoate reductase 1 (Oryza sativa subsp. japonica)
LOLMU_00006811	black	0.8715734090776364	7.567352765857135e-10	S_0h.vs.24h	0.5625774644635952	0.001489496867120678	black	4_RagTag	388675246	388679983	Similar to TMN3: Transmembrane 9 superfamily member 3 (Arabidopsis thaliana)
LOLMU_00031025	black	0.39050212784707017	0.036225160200048484	R_0h.vs.6h	0.562520049582807	0.001491525327421172	black	1_RagTag	186162151	186164732	Similar to Os02g0642300: Probable ascorbate-specific transmembrane electron transporter 1 (Oryza sativa subsp. japonica)
LOLMU_00049025	black	0.7504581445575204	2.7537582048333722e-6	R.vs.S_6h	0.5624841370433641	0.0014927953313976338	black	scaffold_142	37170	37628	Protein of unknown function
LOLMU_00001592	black	0.5556257116674724	0.0017532262689460697	R.vs.S_3h	0.562090371301865	0.001506782073496632	black	4_RagTag	84172429	84173029	Similar to RPS23: 40S ribosomal protein S23 (Euphorbia esula)
LOLMU_00015992	black	0.4712568584435404	0.009866195100339181	R_0h.vs.6h	0.5619183600308221	0.0015129275989708962	black	2_RagTag	4722998	4729346	Similar to NPR4: Ankyrin repeat-containing protein NPR4 (Oryza sativa subsp. japonica)
LOLMU_00019332	black	0.39268694622385925	0.03510482551226385	R.vs.S_6h	0.561918360030822	0.0015129275989709033	black	2_RagTag	232178919	232181382	Similar to At1g70590: F-box protein At1g70590 (Arabidopsis thaliana)
LOLMU_00000590	black	0.7599306550448204	1.7370823219984714e-6	S_0h.vs.24h	0.5617387689931723	0.0015193671305681177	black	4_RagTag	31971065	31975962	Similar to At2g19130: G-type lectin S-receptor-like serine/threonine-protein kinase At2g19130 (Arabidopsis thaliana)
LOLMU_00024769	black	0.4766033334448858	0.008952570304518034	R_0h.vs.24h	0.5616002877245092	0.001524348832743418	black	5_RagTag	187184391	187189427	Protein of unknown function
LOLMU_00012089	black	0.779343280737786	6.309169097062299e-7	S_0h.vs.6h	0.5615373730487285	0.0015266167934533939	black	3_RagTag	229955968	229959329	Similar to PAB1: Proteasome subunit alpha type-2 (Oryza sativa subsp. japonica)
LOLMU_00006753	black	0.43598486035208955	0.01806681082402275	S_0h.vs.24h	0.5615061482049353	0.0015277434796442274	black	4_RagTag	385877615	385881974	Protein of unknown function
LOLMU_00033004	black	0.6777606453934942	5.360664501223358e-5	S_0h.vs.3h	0.5605026343410922	0.0015643396053410855	black	1_RagTag	303618839	303630307	Similar to Os03g0107900: Probable glucuronosyltransferase Os03g0107900 (Oryza sativa subsp. japonica)
LOLMU_00033484	black	0.45300397652183294	0.013596342134995143	R_0h.vs.6h	0.5604338224794513	0.0015668766610697185	black	1_RagTag	326919733	326923672	Similar to FK: Delta(14)-sterol reductase (Arabidopsis thaliana)
LOLMU_00011257	black	0.7203733536852069	1.0505572278506496e-5	R_0h.vs.6h	0.5601504799208069	0.0015773609915765983	black	3_RagTag	156327572	156332514	Similar to ACLB-1: ATP-citrate synthase beta chain protein 1 (Oryza sativa subsp. japonica)
LOLMU_00030923	black	0.42479912675509146	0.021618616709889522	S_0h.vs.6h	0.55997277586265	0.001583967456581464	black	1_RagTag	181743517	181748923	Similar to Os10g0493600: Alpha-galactosidase (Oryza sativa subsp. japonica)
LOLMU_00025301	black	0.7754137275361219	7.806730941847557e-7	S_0h.vs.3h	0.5597840552818086	0.0015910097450189992	black	5_RagTag	217859856	217861902	Protein of unknown function
LOLMU_00004555	black	0.7368535186516726	5.157922506377304e-6	R.vs.S_6h	0.559635614504123	0.0015965680185538672	black	4_RagTag	244983463	244988487	Protein of unknown function
LOLMU_00004403	black	0.6851812326001983	4.1150012945993396e-5	R_0h.vs.24h	0.5592015745862962	0.0016129171004717533	black	4_RagTag	235418018	235423609	Similar to NHX1: Sodium/hydrogen exchanger 1 (Oryza sativa subsp. japonica)
LOLMU_00003736	black	0.39386814887986776	0.03451084151620827	R.vs.S_3h	0.5588457582061555	0.0016264278119303885	black	4_RagTag	200085865	200091041	Similar to CBSCBSPB3: CBS domain-containing protein CBSCBSPB3 (Arabidopsis thaliana)
LOLMU_00034042	black	0.8434563362592514	9.202553223266822e-9	R_0h.vs.3h	0.5581375839154218	0.001653610175163909	black	6_RagTag	9787667	9788931	Similar to CCR1: Cinnamoyl-CoA reductase 1 (Oryza sativa subsp. japonica)
LOLMU_00019055	black	0.7497612405437319	2.846435310821331e-6	R_0h.vs.3h	0.5580982422733692	0.001655131731616277	black	2_RagTag	210371949	210373967	Similar to SIT2: L-type lectin-domain containing receptor kinase SIT2 (Oryza sativa subsp. japonica)
LOLMU_00034030	black	0.5964170369035536	6.386514156054385e-4	S_0h.vs.6h	0.5577777663838298	0.001667571563366454	black	6_RagTag	9402107	9415439	Similar to Os02g0209000: Putative coatomer subunit beta'-3 (Oryza sativa subsp. japonica)
LOLMU_00025294	black	0.5259553724643711	0.0033848507530377285	S_0h.vs.6h	0.5577368178479465	0.0016691668764378961	black	5_RagTag	217288411	217291159	Protein of unknown function
LOLMU_00011831	black	0.3903378645236646	0.03631053923309763	R.vs.S_0h	0.5573104405724828	0.0016858568588102904	black	3_RagTag	218447290	218448239	Similar to LRK10L-2.1: LEAF RUST 10 DISEASE-RESISTANCE LOCUS RECEPTOR-LIKE PROTEIN KINASE-like 2.1 (Arabidopsis thaliana)
LOLMU_00029588	black	0.5034242518937451	0.005370694175943818	R.vs.S_3h	0.5569972135637444	0.0016982096923213905	black	1_RagTag	86156139	86167199	Similar to RAP74: Transcription initiation factor IIF subunit alpha (Arabidopsis thaliana)
LOLMU_00038661	black	0.5282408721056228	0.0032243107655767953	S_0h.vs.6h	0.5569355696919913	0.0017006499766723147	black	6_RagTag	287833004	287834558	Similar to TRZ1: tRNase Z TRZ1 (Arabidopsis thaliana)
LOLMU_00035430	black	0.44935002215717246	0.014468932393351236	S_0h.vs.24h	0.5566419661645153	0.0017123145540030348	black	6_RagTag	78773625	78776736	Similar to PUB35: U-box domain-containing protein 35 (Arabidopsis thaliana)
LOLMU_00034030	black	0.5964170369035536	6.386514156054385e-4	R.vs.S_0h	0.5563024719005522	0.0017258886924767585	black	6_RagTag	9402107	9415439	Similar to Os02g0209000: Putative coatomer subunit beta'-3 (Oryza sativa subsp. japonica)
LOLMU_00015580	black	0.7154194929717003	1.2885984650288718e-5	R_0h.vs.6h	0.5561034879335659	0.0017338880065228116	black	3_RagTag	389547428	389549039	Similar to At1g28695: Uncharacterized protein At1g28695 (Arabidopsis thaliana)
LOLMU_00040036	black	0.5580533833517808	0.0016568681522064362	R.vs.S_6h	0.5561034879335659	0.0017338880065228116	black	7_RagTag	33511043	33516464	Similar to HAK13: Probable potassium transporter 13 (Oryza sativa subsp. japonica)
LOLMU_00004403	black	0.6851812326001983	4.1150012945993396e-5	R_0h.vs.3h	0.5554087317771776	0.0017620701606640865	black	4_RagTag	235418018	235423609	Similar to NHX1: Sodium/hydrogen exchanger 1 (Oryza sativa subsp. japonica)
LOLMU_00011257	black	0.7203733536852069	1.0505572278506496e-5	R.vs.S_3h	0.5552563713931958	0.0017683032925056006	black	3_RagTag	156327572	156332514	Similar to ACLB-1: ATP-citrate synthase beta chain protein 1 (Oryza sativa subsp. japonica)
LOLMU_00032213	black	0.8184772621013582	5.804266005880139e-8	S_0h.vs.6h	0.5547404139073938	0.0017895534030277073	black	1_RagTag	252916911	252925365	Similar to RGA2: Disease resistance protein RGA2 (Solanum bulbocastanum)
LOLMU_00041916	black	0.6830223414594807	4.447547811690366e-5	R_0h.vs.6h	0.5544226111843509	0.001802752115161164	black	7_RagTag	131507792	131515832	Similar to Os08g0190100: Germin-like protein 8-11 (Oryza sativa subsp. japonica)
LOLMU_00019055	black	0.7497612405437319	2.846435310821331e-6	S_0h.vs.3h	0.5538678484564921	0.001825994112874825	black	2_RagTag	210371949	210373967	Similar to SIT2: L-type lectin-domain containing receptor kinase SIT2 (Oryza sativa subsp. japonica)
LOLMU_00024769	black	0.4766033334448858	0.008952570304518034	R.vs.S_0h	0.5531368274103531	0.0018570163735948486	black	5_RagTag	187184391	187189427	Protein of unknown function
LOLMU_00011162	black	0.3725964775864272	0.04652855132202151	S_0h.vs.6h	0.552825479997265	0.001870366878433383	black	3_RagTag	151683913	151686656	Similar to PSL4: Glucosidase 2 subunit beta (Arabidopsis thaliana)
LOLMU_00041916	black	0.6830223414594807	4.447547811690366e-5	R_0h.vs.3h	0.5527509353740339	0.0018735756319703746	black	7_RagTag	131507792	131515832	Similar to Os08g0190100: Germin-like protein 8-11 (Oryza sativa subsp. japonica)
LOLMU_00034277	black	0.6646589096352338	8.400305731338828e-5	R.vs.S_6h	0.5522056413693688	0.0018971929005168159	black	6_RagTag	28033621	28041371	Similar to SEC24A: Protein transport protein SEC24 A (Arabidopsis thaliana)
LOLMU_00004121	black	0.808910890762817	1.0928284102561886e-7	R_0h.vs.3h	0.5516324818020096	0.0019222943216319138	black	4_RagTag	220663926	220674990	Similar to Os11g0104900: Clathrin heavy chain 1 (Oryza sativa subsp. japonica)
LOLMU_00004905	black	0.6633547678617865	8.77400247736833e-5	R.vs.S_24h	0.5515503546890547	0.001925914494161612	black	4_RagTag	287394725	287404212	Similar to SEC23B: Protein transport protein SEC23 B (Arabidopsis thaliana)
LOLMU_00008557	black	0.4942729425722982	0.006422662260268535	R_0h.vs.6h	0.5504656097936278	0.001974286522065125	black	3_RagTag	3452322	3457534	Similar to At5g62930: GDSL esterase/lipase At5g62930 (Arabidopsis thaliana)
LOLMU_00034730	black	0.6674812468488867	7.639663677806668e-5	R.vs.S_24h	0.5503683221921817	0.001978675763724396	black	6_RagTag	43715695	43718843	Similar to EMB2731: ER membrane protein complex subunit 8/9 homolog (Arabidopsis thaliana)
LOLMU_00035250	black	0.7759402735238387	7.588949579741643e-7	R_0h.vs.3h	0.5501796053432364	0.0019872140076092728	black	6_RagTag	68160522	68162340	Similar to WAKL22: Wall-associated receptor kinase-like 22 (Arabidopsis thaliana)
LOLMU_00002431	black	0.8397100199631204	1.2370708418853163e-8	S_0h.vs.6h	0.5501700441267595	0.0019876474388742372	black	4_RagTag	121845620	121847320	Similar to UGT76C2: UDP-glycosyltransferase 76C2 (Arabidopsis thaliana)
LOLMU_00034757	black	0.785798125529093	4.40474223232593e-7	S_0h.vs.6h	0.5494898384160902	0.0020186932308430567	black	6_RagTag	44710310	44713633	Similar to Os09g0572200: P-loop NTPase domain-containing protein LPA1 homolog (Oryza sativa subsp. japonica)
LOLMU_00000590	black	0.7599306550448204	1.7370823219984714e-6	R.vs.S_3h	0.5489400204091617	0.002044093440323099	black	4_RagTag	31971065	31975962	Similar to At2g19130: G-type lectin S-receptor-like serine/threonine-protein kinase At2g19130 (Arabidopsis thaliana)
LOLMU_00008641	black	0.5190884211575031	0.003909117436337151	R.vs.S	0.548864592051882	0.002047599499268845	black	3_RagTag	6481426	6482368	Similar to SGPP: Haloacid dehalogenase-like hydrolase domain-containing protein Sgpp (Arabidopsis thaliana)
LOLMU_00043950	black	0.5522968447563081	0.0018932249367656084	R_0h.vs.24h	0.5485479373611553	0.0020623750140143357	black	7_RagTag	251227600	251229777	Similar to Anthocyanin 5-aromatic acyltransferase (Gentiana triflora)
LOLMU_00038661	black	0.5282408721056228	0.0032243107655767953	R_0h.vs.3h	0.5485356341223518	0.002062950953923372	black	6_RagTag	287833004	287834558	Similar to TRZ1: tRNase Z TRZ1 (Arabidopsis thaliana)
LOLMU_00004403	black	0.6851812326001983	4.1150012945993396e-5	R_0h.vs.6h	0.5483760819907142	0.002070432517930763	black	4_RagTag	235418018	235423609	Similar to NHX1: Sodium/hydrogen exchanger 1 (Oryza sativa subsp. japonica)
LOLMU_00043174	black	0.6538636073469094	1.1969691785374154e-4	R_0h.vs.3h	0.5478527153643704	0.0020951385858303992	black	7_RagTag	203691166	203699661	Similar to Os06g0177100: Proteasome subunit alpha type-4-3 (Oryza sativa subsp. japonica)
LOLMU_00023149	black	0.8263497348480291	3.352442192587942e-8	R.vs.S_6h	0.5478404171607055	0.0020957221855374105	black	5_RagTag	38585308	38592748	Similar to Os11g0285000: Achilleol B synthase (Oryza sativa subsp. japonica)
LOLMU_00036020	black	0.4521707553618852	0.01379136132122161	R.vs.S_6h	0.5472534396511434	0.0021237405095421657	black	6_RagTag	105819425	105822448	Similar to Peroxygenase (Lilium longiflorum)
LOLMU_00031025	black	0.39050212784707017	0.036225160200048484	S_0h.vs.6h	0.5470073776479157	0.0021355817594686665	black	1_RagTag	186162151	186164732	Similar to Os02g0642300: Probable ascorbate-specific transmembrane electron transporter 1 (Oryza sativa subsp. japonica)
LOLMU_00037683	black	0.4678768090240377	0.010483232283277171	R.vs.S_6h	0.5469188644914936	0.0021398552077549426	black	6_RagTag	223988919	223995083	Protein of unknown function
LOLMU_00030807	black	0.4996884552217769	0.0057809104411604495	S_0h.vs.6h	0.5468847943688612	0.002141502093958766	black	1_RagTag	175899061	175900217	Similar to HIPP12: Heavy metal-associated isoprenylated plant protein 12 (Arabidopsis thaliana)
LOLMU_00018397	black	0.40314606815356036	0.030121527966631038	R_0h.vs.6h	0.5468349888399506	0.0021439115706236695	black	2_RagTag	171383090	171387857	Similar to OST48: Dolichyl-diphosphooligosaccharide--protein glycosyltransferase 48 kDa subunit (Oryza sativa subsp. japonica)
LOLMU_00009256	black	0.6366885847798027	2.0454215772955218e-4	R_0h.vs.24h	0.5466297875179543	0.0021538634556897045	black	3_RagTag	38058964	38062416	Similar to POGLUT1: Protein O-glucosyltransferase 1 (Bos taurus)
LOLMU_00029612	black	0.5737326558478366	0.001138044292990952	R.vs.S_3h	0.5463721573758982	0.002166414522320975	black	1_RagTag	87568789	87570279	Similar to LIP1: Small GTPase LIP1 (Arabidopsis thaliana)
LOLMU_00011991	black	0.5852893836272809	8.523716574096051e-4	R_0h.vs.3h	0.5460700747928428	0.0021812116135414106	black	3_RagTag	225719638	225726015	Similar to COG4: Conserved oligomeric Golgi complex subunit 4 (Arabidopsis thaliana)
LOLMU_00044545	black	0.4038928430439683	0.029788886513854283	R_0h.vs.24h	0.5456958849611897	0.002199661739116746	black	scaffold_3	7647895	7651046	Similar to EAPP: E2F-associated phosphoprotein (Homo sapiens)
LOLMU_00043963	black	0.5018641007507691	0.005538891961706654	S_0h.vs.6h	0.5456149638875101	0.002203669378736092	black	7_RagTag	253014750	253019872	Similar to CLC-F: Chloride channel protein CLC-f (Arabidopsis thaliana)
LOLMU_00003304	black	0.5398272387854964	0.0025071643828981673	R.vs.S_6h	0.5453291367981626	0.0022178755592049534	black	4_RagTag	172704170	172709339	Similar to At4g08330: Uncharacterized protein At4g08330%2C chloroplastic (Arabidopsis thaliana)
LOLMU_00025329	black	0.4384600451413802	0.017349869045195823	R_0h.vs.6h	0.5445286636579044	0.002258082301430561	black	5_RagTag	219212689	219214583	Similar to DCL3A: Endoribonuclease Dicer homolog 3a (Oryza sativa subsp. japonica)
LOLMU_00033039	black	0.8034509096577092	1.544029445768346e-7	R.vs.S_24h	0.5445207212406517	0.0022584843703334903	black	1_RagTag	305301486	305302715	Similar to Cht8: Chitinase 8 (Oryza sativa subsp. japonica)
LOLMU_00046971	black	0.42211058803153606	0.022552616232961266	R_0h.vs.6h	0.544407592341103	0.0022642180061562623	black	scaffold_3	189220243	189222506	Similar to MST1: Sugar transport protein MST1 (Oryza sativa subsp. japonica)
LOLMU_00002666	black	0.7921225846703868	3.060579699878065e-7	S_0h.vs.6h	0.5439479477839385	0.002287643291233089	black	4_RagTag	134234806	134235977	Similar to OPR1: 12-oxophytodienoate reductase 1 (Oryza sativa subsp. japonica)
LOLMU_00037721	black	0.6280915345081867	2.642991496580311e-4	R_0h.vs.6h	0.5437855880378848	0.002295967621336452	black	6_RagTag	227558776	227563588	Similar to BC10: Glycosyltransferase BC10 (Oryza sativa subsp. japonica)
LOLMU_00017332	black	0.5282688019419152	0.003222390061553578	R_0h.vs.24h	0.5433380396086605	0.0023190493178521275	black	2_RagTag	63117670	63119557	Similar to Os02g0778400: UMP-CMP kinase 4 (Oryza sativa subsp. japonica)
LOLMU_00035250	black	0.7759402735238387	7.588949579741643e-7	R_0h.vs.6h	0.5430625304000524	0.002333357670807775	black	6_RagTag	68160522	68162340	Similar to WAKL22: Wall-associated receptor kinase-like 22 (Arabidopsis thaliana)
LOLMU_00018459	black	0.43068105245113014	0.019685617802619956	R.vs.S_6h	0.5428523715903462	0.002344323254410833	black	2_RagTag	176398271	176409263	Similar to RNL: tRNA ligase 1 (Arabidopsis thaliana)
LOLMU_00009404	black	0.547204262822705	0.002126102501421599	S_0h.vs.3h	0.5427007105195912	0.0023522641594492808	black	3_RagTag	44057272	44066295	Similar to PR5K: PR5-like receptor kinase (Arabidopsis thaliana)
LOLMU_00006753	black	0.43598486035208955	0.01806681082402275	R_0h.vs.3h	0.5426951745964175	0.0023525544563279656	black	4_RagTag	385877615	385881974	Protein of unknown function
LOLMU_00009414	black	0.5624165730655322	0.0014951871948970974	R.vs.S_0h	0.5426332928378987	0.002355801562616985	black	3_RagTag	44933451	44936635	Similar to LRK10: Rust resistance kinase Lr10 (Triticum aestivum)
LOLMU_00034689	black	0.4640131063430741	0.011227874670111748	R_0h.vs.6h	0.5421839741175929	0.0023794947292314988	black	6_RagTag	42639118	42640784	Similar to At1g28600: GDSL esterase/lipase At1g28600 (Arabidopsis thaliana)
LOLMU_00023474	black	0.5185526287025277	0.003952796058580278	R_0h.vs.3h	0.541694977093874	0.0024055134869001957	black	5_RagTag	56257299	56266060	Similar to At4g22660: Putative F-box protein At4g22660 (Arabidopsis thaliana)
LOLMU_00024384	black	0.8500135659817013	5.380098596882531e-9	S_0h.vs.3h	0.5413375025523267	0.002424689053401099	black	5_RagTag	155202445	155206446	Similar to CBP60B: Calmodulin-binding protein 60 B (Arabidopsis thaliana)
LOLMU_00011992	black	0.4670302466446764	0.01064274165083496	R_0h.vs.24h	0.5410102066589756	0.0024423612337209854	black	3_RagTag	225724136	225729441	Similar to GSPT1: Eukaryotic peptide chain release factor GTP-binding subunit ERF3A (Homo sapiens)
LOLMU_00036152	black	0.4922241740110656	0.00668070953551299	R_0h.vs.24h	0.5408465909654887	0.0024512371419418448	black	6_RagTag	113256210	113261910	Similar to LLG1: GPI-anchored protein LLG1 (Arabidopsis thaliana)
LOLMU_00041840	black	0.6695371140597022	7.124839675892285e-5	R_0h.vs.6h	0.5407643368405493	0.002455709801680583	black	7_RagTag	128036266	128040057	Protein of unknown function
LOLMU_00015553	black	0.5121435350016549	0.004508524461328132	R.vs.S_0h	0.5404656476795966	0.002472010577785738	black	3_RagTag	387120930	387124698	Similar to TOM20: Probable mitochondrial import receptor subunit TOM20 (Oryza sativa subsp. indica)
LOLMU_00005682	black	0.7610122875580342	1.6458712278528789e-6	R_0h.vs.3h	0.5403590358329607	0.0024778513999475053	black	4_RagTag	333435538	333436229	Similar to VSR1: Vacuolar-sorting receptor 1 (Arabidopsis thaliana)
LOLMU_00019055	black	0.7497612405437319	2.846435310821331e-6	S_0h.vs.24h	0.5403034843582211	0.0024808995473830056	black	2_RagTag	210371949	210373967	Similar to SIT2: L-type lectin-domain containing receptor kinase SIT2 (Oryza sativa subsp. japonica)
LOLMU_00042185	black	0.6857273784176211	4.034477495110284e-5	R_0h.vs.24h	0.5398787735276285	0.0025043107380824502	black	7_RagTag	149553240	149561108	Similar to FUT11: Glycoprotein 3-alpha-L-fucosyltransferase A (Arabidopsis thaliana)
LOLMU_00037300	black	0.38392673592031407	0.03977121279203698	R_0h.vs.3h	0.5397387634256254	0.002512070085388659	black	6_RagTag	182985813	182990938	Similar to CNR2: Cell number regulator 2 (Zea mays)
LOLMU_00035250	black	0.7759402735238387	7.588949579741643e-7	S_0h.vs.6h	0.5395568051955297	0.002522185151773783	black	6_RagTag	68160522	68162340	Similar to WAKL22: Wall-associated receptor kinase-like 22 (Arabidopsis thaliana)
LOLMU_00041548	black	0.4437020894150786	0.015908955165731403	R.vs.S_0h	0.5391116468498178	0.0025470796345763986	black	7_RagTag	107376229	107387139	Similar to RSA1: Protein SHORT ROOT IN SALT MEDIUM 1 (Arabidopsis thaliana)
LOLMU_00039886	black	0.5980080710205646	6.123011473630076e-4	R_0h.vs.24h	0.5391046814181313	0.00254747083707252	black	7_RagTag	26122998	26128750	Similar to PBL17: Probable serine/threonine-protein kinase PBL17 (Arabidopsis thaliana)
LOLMU_00004555	black	0.7368535186516726	5.157922506377304e-6	R_0h.vs.6h	0.5390640912548701	0.002549751549772691	black	4_RagTag	244983463	244988487	Protein of unknown function
LOLMU_00021526	black	0.7246113968310601	8.791300553901097e-6	R_0h.vs.6h	0.5390405162141952	0.0025510770106734124	black	2_RagTag	343871559	343883751	Similar to ABCC2: ABC transporter C family member 2 (Arabidopsis thaliana)
LOLMU_00005088	black	0.5493377974356594	0.002025689694573225	R_0h.vs.3h	0.5390003830908467	0.0025533347833648313	black	4_RagTag	300603025	300609879	Similar to PUB1: Probable ubiquitin conjugation factor E4 (Arabidopsis thaliana)
LOLMU_00011354	black	0.7929893937491865	2.9087942848349044e-7	R_0h.vs.3h	0.5388165136581076	0.0025637007711673565	black	3_RagTag	161946306	161950939	Similar to SAR1A: GTP-binding protein SAR1A (Arabidopsis thaliana)
LOLMU_00026104	black	0.5453323602212493	0.0022177149088044392	R.vs.S_24h	0.538791870191621	0.00256509284515034	black	5_RagTag	264958227	264968500	Similar to GN: ARF guanine-nucleotide exchange factor GNOM (Arabidopsis thaliana)
LOLMU_00042539	black	0.71545668685657	1.2866442565533317e-5	R.vs.S_24h	0.5387222731243069	0.0025690278009986257	black	7_RagTag	166820624	166823957	Similar to Os08g0548900: Proteasome subunit alpha type-7-A (Oryza sativa subsp. japonica)
LOLMU_00007358	black	0.7495931967471487	2.869199586869489e-6	R.vs.S_3h	0.538707960500496	0.002569837668386894	black	4_RagTag	415461086	415465179	Dbxref=InterPro:IPR003959,PFAM:PF00004
LOLMU_00007981	black	0.3680173095604359	0.04950536842043522	R.vs.S_3h	0.5384585810083895	0.0025839839390872188	black	4_RagTag	448160262	448160684	Similar to Cortical cell-delineating protein (Zea mays)
LOLMU_00040061	black	0.4512844752339261	0.014001348941172876	S_0h.vs.24h	0.5383577849680207	0.002589720692371575	black	7_RagTag	35795962	35798607	Similar to TUBB3: Tubulin beta-3 chain (Triticum aestivum)
LOLMU_00021570	black	0.7273851882115115	7.810056430828605e-6	R_0h.vs.6h	0.5380355049942793	0.0026081367762375153	black	2_RagTag	345782821	345791881	Similar to At1g56130: Probable LRR receptor-like serine/threonine-protein kinase At1g56130 (Arabidopsis thaliana)
LOLMU_00042380	black	0.754279209537311	2.292317829890341e-6	R_0h.vs.6h	0.5376512221636994	0.0026302432559656133	black	7_RagTag	160374803	160378941	Similar to Dnajc28: DnaJ homolog subfamily C member 28 (Mus musculus)
LOLMU_00036130	black	0.5235922862222117	0.0035580039067839467	S_0h.vs.24h	0.5369893586084405	0.002668696463923589	black	6_RagTag	112467328	112472567	Similar to CSLE2: Cellulose synthase-like protein E2 (Oryza sativa subsp. japonica)
LOLMU_00044976	black	0.37287810381586534	0.046350216524331106	R_0h.vs.6h	0.5363889978710156	0.00270399419302037	black	scaffold_3	36663793	36667250	Protein of unknown function
LOLMU_00034173	black	0.6970419919232551	2.6534202521970765e-5	R_0h.vs.6h	0.536339040405283	0.002706949433174461	black	6_RagTag	15231394	15233686	Protein of unknown function
LOLMU_00037683	black	0.4678768090240377	0.010483232283277171	R_0h.vs.3h	0.5360497632585622	0.002724116386910317	black	6_RagTag	223988919	223995083	Protein of unknown function
LOLMU_00048648	black	0.513736186233306	0.004364549589012588	R.vs.S_6h	0.5357777485362771	0.0027403443304059964	black	scaffold_87	3855	4478	Protein of unknown function
LOLMU_00019105	black	0.4964871338614708	0.006153331556682919	R.vs.S_0h	0.5355601118762751	0.0027533880272008725	black	2_RagTag	214639713	214640717	Similar to PSBR: Photosystem II 10 kDa polypeptide%2C chloroplastic (Hordeum vulgare)
LOLMU_00005088	black	0.5493377974356594	0.002025689694573225	R.vs.S_0h	0.5354300275378823	0.002761209907148627	black	4_RagTag	300603025	300609879	Similar to PUB1: Probable ubiquitin conjugation factor E4 (Arabidopsis thaliana)
LOLMU_00004965	black	0.8490959986761162	5.8085382529291096e-9	R_0h.vs.3h	0.5353848308447767	0.0027639320255898685	black	4_RagTag	292210741	292216299	Similar to HAK16: Probable potassium transporter 16 (Oryza sativa subsp. japonica)
LOLMU_00036020	black	0.4521707553618852	0.01379136132122161	S_0h.vs.6h	0.5353198079932796	0.00276785229069387	black	6_RagTag	105819425	105822448	Similar to Peroxygenase (Lilium longiflorum)
LOLMU_00003055	black	0.5790252727842017	9.98263643732331e-4	R.vs.S_3h	0.5351987307276674	0.0027751648618439275	black	4_RagTag	155948269	155954944	Similar to WRKY74: Probable WRKY transcription factor 74 (Arabidopsis thaliana)
LOLMU_00009414	black	0.5624165730655322	0.0014951871948970974	R_0h.vs.6h	0.535124526007551	0.0027796547357880775	black	3_RagTag	44933451	44936635	Similar to LRK10: Rust resistance kinase Lr10 (Triticum aestivum)
LOLMU_00004862	black	0.4039226464523065	0.029775673004842546	R_0h.vs.24h	0.5345450360020136	0.0028149332388135552	black	4_RagTag	282493343	282499371	Similar to DRAP1: Dr1-associated corepressor (Bos taurus)
LOLMU_00025329	black	0.4384600451413802	0.017349869045195823	R.vs.S_6h	0.5342662144908633	0.002832044307255818	black	5_RagTag	219212689	219214583	Similar to DCL3A: Endoribonuclease Dicer homolog 3a (Oryza sativa subsp. japonica)
LOLMU_00019257	black	0.3856557668818704	0.038812928612411104	R_0h.vs.24h	0.5338601752362301	0.0028571226504211537	black	2_RagTag	227054145	227054725	Similar to Low molecular mass early light-inducible protein HV90%2C chloroplastic (Hordeum vulgare)
LOLMU_00025195	black	0.49761012535134674	0.006020437107912488	R.vs.S	0.5334408275052339	0.0028832232665947136	black	5_RagTag	208877992	208885902	Similar to ABCG41: ABC transporter G family member 41 (Oryza sativa subsp. japonica)
LOLMU_00045037	black	0.40505949963905036	0.029275178645510044	R.vs.S_6h	0.5334090077984148	0.0028852121004950817	black	scaffold_3	40057888	40067418	Similar to Tbc1d15: TBC1 domain family member 15 (Mus musculus)
LOLMU_00002690	black	0.787230451238598	4.0604532803251384e-7	R.vs.S_0h	0.5330898039640295	0.00290522874592753	black	4_RagTag	135621506	135627647	Similar to RZ1C: Glycine-rich RNA-binding protein RZ1C (Arabidopsis thaliana)
LOLMU_00037355	black	0.4112779309722687	0.026656901599803766	S_0h.vs.3h	0.5329493865936032	0.0029140717962192852	black	6_RagTag	186808995	186823595	Similar to URB1: Nucleolar pre-ribosomal-associated protein 1 (Homo sapiens)
LOLMU_00021636	black	0.9124264421446779	5.527179618717034e-12	R_0h.vs.3h	0.5325595760519674	0.0029387422828605946	black	2_RagTag	347599930	347601882	Similar to CYP99A2: Cytochrome P450 99A2 (Oryza sativa subsp. japonica)
LOLMU_00032178	black	0.5781141661065343	0.0010212011197528205	S_0h.vs.3h	0.5324522060922404	0.002945569019597591	black	1_RagTag	250629233	250631892	Similar to CYCB1-2: Cyclin-B1-2 (Oryza sativa subsp. japonica)
LOLMU_00036020	black	0.4521707553618852	0.01379136132122161	S_0h.vs.3h	0.5322642115061113	0.002957554827715367	black	6_RagTag	105819425	105822448	Similar to Peroxygenase (Lilium longiflorum)
LOLMU_00016315	black	0.6073770943698377	4.7560303024247764e-4	R.vs.S_0h	0.5322258326500099	0.002960006862428145	black	2_RagTag	15384621	15397260	Similar to STXBP5L: Syntaxin-binding protein 5-like (Homo sapiens)
LOLMU_00033842	black	0.4002321599777743	0.0314483898864497	R.vs.S_3h	0.5321834985155055	0.0029627136279853404	black	6_RagTag	4698896	4700191	Similar to nep1: Aspartic proteinase nepenthesin-1 (Nepenthes gracilis)
LOLMU_00034030	black	0.5964170369035536	6.386514156054385e-4	R_0h.vs.24h	0.5311854891692857	0.003027143824914004	black	6_RagTag	9402107	9415439	Similar to Os02g0209000: Putative coatomer subunit beta'-3 (Oryza sativa subsp. japonica)
LOLMU_00036791	black	0.6305668874510495	2.4568820326699865e-4	R.vs.S_3h	0.5310352225744845	0.003036948390644315	black	6_RagTag	152896043	152897829	Similar to PNSL3: Photosynthetic NDH subunit of lumenal location 3%2C chloroplastic (Arabidopsis thaliana)
LOLMU_00021387	black	0.7083452162297146	1.712601365238933e-5	R.vs.S_6h	0.5309250007288373	0.0030441574641865074	black	2_RagTag	338239500	338242459	Similar to At1g61610: Putative G-type lectin S-receptor-like serine/threonine-protein kinase At1g61610 (Arabidopsis thaliana)
LOLMU_00006345	black	0.7017655742845008	2.2151020123968266e-5	S_0h.vs.6h	0.5308750789063189	0.0030474274430174263	black	4_RagTag	367186270	367190887	Similar to CYP71BE54: Desmethyl-deoxy-podophyllotoxin synthase (Sinopodophyllum hexandrum)
LOLMU_00041519	black	0.40802394644147744	0.02800212314362969	R.vs.S_3h	0.5305389118697403	0.0030695257578419273	black	7_RagTag	105801409	105807634	Similar to PAPS4: Nuclear poly(A) polymerase 4 (Arabidopsis thaliana)
LOLMU_00004242	black	0.5741583285368137	0.0011262039489614117	S_0h.vs.3h	0.5304849367603213	0.003073086669590356	black	4_RagTag	226655235	226662478	Similar to At3g59020: Importin beta-like SAD2 homolog (Arabidopsis thaliana)
LOLMU_00037079	black	0.7558140196295077	2.1275468743284556e-6	S_0h.vs.6h	0.530430148069502	0.0030767048855799683	black	6_RagTag	171707903	171715712	Similar to CSTLP5: CMP-sialic acid transporter 5 (Oryza sativa subsp. japonica)
LOLMU_00000974	black	0.6406898883010879	1.8106186758563533e-4	S_0h.vs.6h	0.5303653510423064	0.0030809887707131437	black	4_RagTag	53526300	53527055	Similar to UGT83A1: UDP-glycosyltransferase 83A1 (Arabidopsis thaliana)
LOLMU_00008684	black	0.40737714618063947	0.028275976303644416	R.vs.S_24h	0.5301060982054125	0.003098179904164769	black	3_RagTag	7308418	7318792	Similar to SEC16B: Protein transport protein SEC16B homolog (Arabidopsis thaliana)
LOLMU_00002978	black	0.6986439158730898	2.4967744767282534e-5	R.vs.S_24h	0.5299719253655398	0.0031071092619843256	black	4_RagTag	150896617	150904863	Similar to CYP71BE54: Desmethyl-deoxy-podophyllotoxin synthase (Sinopodophyllum hexandrum)
LOLMU_00036715	black	0.5778410831714439	0.0010281649903259617	R.vs.S_3h	0.5296314792141444	0.0031298656343072048	black	6_RagTag	148423752	148428637	Similar to LAF1: Transcription factor LAF1 (Arabidopsis thaliana)
LOLMU_00043174	black	0.6538636073469094	1.1969691785374154e-4	S_0h.vs.24h	0.5295736358044941	0.0031337462436922038	black	7_RagTag	203691166	203699661	Similar to Os06g0177100: Proteasome subunit alpha type-4-3 (Oryza sativa subsp. japonica)
LOLMU_00023474	black	0.5185526287025277	0.003952796058580278	R.vs.S	0.5294304018533401	0.003143373342442076	black	5_RagTag	56257299	56266060	Similar to At4g22660: Putative F-box protein At4g22660 (Arabidopsis thaliana)
LOLMU_00025068	black	0.5525591261171019	0.0018818539204023019	R.vs.S_6h	0.5292670182584948	0.0031543857525785815	black	5_RagTag	201808776	201811765	Similar to LBD12: LOB domain-containing protein 12 (Arabidopsis thaliana)
LOLMU_00012544	black	0.7841958341811822	4.821110293029121e-7	S_0h.vs.3h	0.5289970759989993	0.0031726530544317496	black	3_RagTag	247596128	247600899	Similar to pom1: DYRK-family kinase pom1 (Schizosaccharomyces pombe (strain 972 / ATCC 24843))
LOLMU_00029394	black	0.5095075266776512	0.004755728122849812	R_0h.vs.6h	0.5287422461509	0.0031899809737534067	black	1_RagTag	62953160	62968084	Similar to UPL6: E3 ubiquitin-protein ligase UPL6 (Arabidopsis thaliana)
LOLMU_00026501	black	0.6264343046860487	2.774443425076676e-4	S_0h.vs.6h	0.5280799635101451	0.0032353954275119957	black	5_RagTag	283256106	283259486	Similar to RuBisCO large subunit-binding protein subunit alpha%2C chloroplastic (Fragment) (Brassica napus)
LOLMU_00034917	black	0.5469749480418764	0.0021371466163800034	R.vs.S_6h	0.5279036725595548	0.00324757729118787	black	6_RagTag	51528790	51536621	Similar to SEC6: Exocyst complex component SEC6 (Arabidopsis thaliana)
LOLMU_00030588	black	0.8389738856729297	1.309960401561669e-8	S_0h.vs.6h	0.5278992897267702	0.003247880649843018	black	1_RagTag	164307164	164311737	Protein of unknown function
LOLMU_00005022	black	0.41201950398219916	0.026357813993314064	S_0h.vs.6h	0.5278361638871698	0.003252252616820608	black	4_RagTag	295577979	295581481	Protein of unknown function
LOLMU_00026501	black	0.6264343046860487	2.774443425076676e-4	R.vs.S_24h	0.5277052801190854	0.0032613334594313423	black	5_RagTag	283256106	283259486	Similar to RuBisCO large subunit-binding protein subunit alpha%2C chloroplastic (Fragment) (Brassica napus)
LOLMU_00023154	black	0.8399834690907569	1.2109521085538837e-8	R_0h.vs.3h	0.5269730951777613	0.003312535668344995	black	5_RagTag	39250146	39251889	Similar to ANR: Anthocyanidin reductase ((2S)-flavan-3-ol-forming) (Vitis vinifera)
LOLMU_00036222	black	0.7010354021680487	2.2783042623743363e-5	R_0h.vs.3h	0.5268810211755116	0.00331902303846098	black	6_RagTag	116880902	116884213	Similar to LECRKS5: Probable L-type lectin-domain containing receptor kinase S.5 (Arabidopsis thaliana)
LOLMU_00042302	black	0.6019368848003247	5.512740002154389e-4	R_0h.vs.6h	0.5264298002712942	0.003350973144617072	black	7_RagTag	156363774	156371677	Similar to RNP1: Heterogeneous nuclear ribonucleoprotein 1 (Arabidopsis thaliana)
LOLMU_00025345	black	0.6015962653174529	5.563448855367735e-4	R.vs.S_0h	0.5262969899016967	0.0033604273211867916	black	5_RagTag	219871326	219876066	Similar to Trappc6b: Trafficking protein particle complex subunit 6B (Mus musculus)
LOLMU_00022331	black	0.3710360607446048	0.047526546869870276	R.vs.S_24h	0.5260605795204358	0.0033773129548693055	black	5_RagTag	4215383	4221164	Similar to MAP2B: Methionine aminopeptidase 2B (Arabidopsis thaliana)
LOLMU_00019923	black	0.5225086776956829	0.003639909496427361	R.vs.S_6h	0.5260171568895465	0.003380422320525222	black	2_RagTag	266955791	266962688	Similar to NET1D: Protein NETWORKED 1D (Arabidopsis thaliana)
LOLMU_00015510	black	0.4240209784347129	0.021885620997329845	S_0h.vs.3h	0.5258670779736084	0.003391187947213885	black	3_RagTag	385468265	385472940	Similar to NTF2: Nuclear transport factor 2 (Arabidopsis thaliana)
LOLMU_00035511	black	0.6780154266735821	5.312868335926168e-5	R_0h.vs.6h	0.5256110926330622	0.003409618446927525	black	6_RagTag	82083944	82089353	Similar to DAGLA: Diacylglycerol lipase-alpha (Homo sapiens)
LOLMU_00003304	black	0.5398272387854964	0.0025071643828981673	R_0h.vs.3h	0.5256110863101591	0.003409618903224626	black	4_RagTag	172704170	172709339	Similar to At4g08330: Uncharacterized protein At4g08330%2C chloroplastic (Arabidopsis thaliana)
LOLMU_00008771	black	0.8103241182223347	9.975272121947099e-8	R.vs.S_6h	0.525587142783633	0.0034113471817015413	black	3_RagTag	15171595	15175002	Protein of unknown function
LOLMU_00048430	black	0.6569091176143151	1.0846950722859542e-4	S_0h.vs.6h	0.5255395791717542	0.003414782621438619	black	scaffold_70	1602498	1604135	Dbxref=InterPro:IPR003959,PFAM:PF00004
LOLMU_00022710	black	0.36728634135563565	0.04999418796425644	R_0h.vs.24h	0.5255337516497006	0.003415203737570776	black	5_RagTag	17981933	17982692	Protein of unknown function
LOLMU_00030254	black	0.7018026677881797	2.2119336132174574e-5	R.vs.S_24h	0.5254975445043018	0.003417821184730581	black	1_RagTag	119420078	119423711	Similar to At3g47570: Probable LRR receptor-like serine/threonine-protein kinase At3g47570 (Arabidopsis thaliana)
LOLMU_00004554	black	0.4063351826143194	0.0287217123282154	R_0h.vs.3h	0.52545768456345	0.0034207046855135887	black	4_RagTag	244978540	244981986	Similar to PLP3B: Thioredoxin domain-containing protein PLP3B (Arabidopsis thaliana)
LOLMU_00012139	black	0.5585921983956987	0.001636115515673522	R_0h.vs.24h	0.5254012680530425	0.0034247894688732776	black	3_RagTag	232125264	232131099	Similar to fmdA: Formamidase (Methylophilus methylotrophus)
LOLMU_00003516	black	0.42014835677202544	0.023254958408453	R_0h.vs.24h	0.5252017562695498	0.0034392685074018303	black	4_RagTag	186881551	186886768	Similar to PIP5K9: Phosphatidylinositol 4-phosphate 5-kinase 9 (Arabidopsis thaliana)
LOLMU_00035041	black	0.5940654138880328	6.794173408654111e-4	R.vs.S	0.5249381367240595	0.003458480492969865	black	6_RagTag	58436750	58439781	Protein of unknown function
LOLMU_00035250	black	0.7759402735238387	7.588949579741643e-7	S_0h.vs.3h	0.5246795204857849	0.003477417212367402	black	6_RagTag	68160522	68162340	Similar to WAKL22: Wall-associated receptor kinase-like 22 (Arabidopsis thaliana)
LOLMU_00030923	black	0.42479912675509146	0.021618616709889522	R_0h.vs.6h	0.5246269958836817	0.0034812740778868024	black	1_RagTag	181743517	181748923	Similar to Os10g0493600: Alpha-galactosidase (Oryza sativa subsp. japonica)
LOLMU_00016166	black	0.5407843766806927	0.002454619465223614	R_0h.vs.6h	0.5244957365707273	0.003490928450771195	black	2_RagTag	10180722	10184922	Similar to At3g47570: Probable LRR receptor-like serine/threonine-protein kinase At3g47570 (Arabidopsis thaliana)
LOLMU_00044976	black	0.37287810381586534	0.046350216524331106	R.vs.S_3h	0.5238558179100073	0.003538325181829273	black	scaffold_3	36663793	36667250	Protein of unknown function
LOLMU_00026865	black	0.7174436545549958	1.1860356476339155e-5	R.vs.S	0.5233402133199331	0.0035769146831881697	black	5_RagTag	296693326	296699330	Similar to RABGAP22: Rab GTPase-activating protein 22 (Arabidopsis thaliana)
LOLMU_00033104	black	0.7553685498550031	2.174231873616586e-6	S_0h.vs.24h	0.5232527259636028	0.0035834981855185537	black	1_RagTag	308826180	308827464	Protein of unknown function
LOLMU_00033842	black	0.4002321599777743	0.0314483898864497	R_0h.vs.24h	0.5230706162845128	0.0035972354197041667	black	6_RagTag	4698896	4700191	Similar to nep1: Aspartic proteinase nepenthesin-1 (Nepenthes gracilis)
LOLMU_00009644	black	0.844040309286199	8.78172643190951e-9	S_0h.vs.24h	0.5229142917205557	0.0036090635600874096	black	3_RagTag	55424844	55427634	Similar to RER1B: Protein RER1B (Arabidopsis thaliana)
LOLMU_00007751	black	0.42275410672522673	0.022326102404654206	S_0h.vs.24h	0.5226694786316058	0.0036276540660627765	black	4_RagTag	435383317	435390277	Similar to NPGR1: Protein NPGR1 (Arabidopsis thaliana)
LOLMU_00039886	black	0.5980080710205646	6.123011473630076e-4	R.vs.S	0.5223301387334407	0.003653558377145552	black	7_RagTag	26122998	26128750	Similar to PBL17: Probable serine/threonine-protein kinase PBL17 (Arabidopsis thaliana)
LOLMU_00039716	black	0.5230086367147455	0.0036019210601916075	R_0h.vs.3h	0.5213956509579574	0.0037257154778345893	black	7_RagTag	19603776	19612154	Similar to Os06g0651600: Probable protein phosphatase 2C 58 (Oryza sativa subsp. japonica)
LOLMU_00037404	black	0.49896256312594384	0.005863631908159588	S_0h.vs.3h	0.5212050027306354	0.0037405854678883486	black	6_RagTag	188541621	188546091	Similar to SPL: Sphingosine-1-phosphate lyase (Oryza sativa subsp. japonica)
LOLMU_00009414	black	0.5624165730655322	0.0014951871948970974	R_0h.vs.3h	0.5205714906993729	0.003790363184980455	black	3_RagTag	44933451	44936635	Similar to LRK10: Rust resistance kinase Lr10 (Triticum aestivum)
LOLMU_00039886	black	0.5980080710205646	6.123011473630076e-4	R_0h.vs.6h	0.5203700181065345	0.003806312146477535	black	7_RagTag	26122998	26128750	Similar to PBL17: Probable serine/threonine-protein kinase PBL17 (Arabidopsis thaliana)
LOLMU_00043782	black	0.6048481584901094	5.095613847121959e-4	R.vs.S_0h	0.5203274324191576	0.0038096906587652126	black	7_RagTag	237221862	237227968	Similar to At1g03370: C2 and GRAM domain-containing protein At1g03370 (Arabidopsis thaliana)
LOLMU_00044976	black	0.37287810381586534	0.046350216524331106	S_0h.vs.6h	0.5201100368173927	0.0038269776600176326	black	scaffold_3	36663793	36667250	Protein of unknown function
LOLMU_00016166	black	0.5407843766806927	0.002454619465223614	S_0h.vs.24h	0.5201040906839217	0.0038274514304481545	black	2_RagTag	10180722	10184922	Similar to At3g47570: Probable LRR receptor-like serine/threonine-protein kinase At3g47570 (Arabidopsis thaliana)
LOLMU_00047418	black	0.6022980195008573	5.459420329449431e-4	R.vs.S_6h	0.519983935126107	0.0038370358376326697	black	scaffold_54	5797727	5798340	Similar to UCC1: Uclacyanin 1 (Arabidopsis thaliana)
LOLMU_00045037	black	0.40505949963905036	0.029275178645510044	R_0h.vs.3h	0.519935579433916	0.0038408988040740774	black	scaffold_3	40057888	40067418	Similar to Tbc1d15: TBC1 domain family member 15 (Mus musculus)
LOLMU_00008625	black	0.5364343435929297	0.0027013141664944487	R_0h.vs.3h	0.5192247813640054	0.0038980673188786716	black	3_RagTag	6130985	6155031	Similar to CALS10: Callose synthase 10 (Arabidopsis thaliana)
LOLMU_00016315	black	0.6073770943698377	4.7560303024247764e-4	S_0h.vs.24h	0.5191652839909807	0.0039028854697252535	black	2_RagTag	15384621	15397260	Similar to STXBP5L: Syntaxin-binding protein 5-like (Homo sapiens)
LOLMU_00016346	black	0.6339807462943605	2.2192294501923658e-4	S_0h.vs.24h	0.5191283379290323	0.00390587995969923	black	2_RagTag	16220961	16223896	Dbxref=InterPro:IPR003959,PFAM:PF00004
LOLMU_00011790	black	0.5305337079877551	0.0030698689201816257	R.vs.S_3h	0.5188912033428011	0.003925146647015171	black	3_RagTag	216720183	216722036	Similar to LPP3: Putative lipid phosphate phosphatase 3%2C chloroplastic (Arabidopsis thaliana)
LOLMU_00011790	black	0.5305337079877551	0.0030698689201816257	S_0h.vs.3h	0.5188912033428011	0.003925146647015171	black	3_RagTag	216720183	216722036	Similar to LPP3: Putative lipid phosphate phosphatase 3%2C chloroplastic (Arabidopsis thaliana)
LOLMU_00036056	black	0.501608855125824	0.0055668315810376325	R_0h.vs.3h	0.5184316465097324	0.003962716300600756	black	6_RagTag	108834393	108837912	Similar to APCB1: Aspartyl protease APCB1 (Arabidopsis thaliana)
LOLMU_00046971	black	0.42211058803153606	0.022552616232961266	R.vs.S_24h	0.5181928362051252	0.0039823606988400005	black	scaffold_3	189220243	189222506	Similar to MST1: Sugar transport protein MST1 (Oryza sativa subsp. japonica)
LOLMU_00030356	black	0.6120834982216269	4.1766464628259265e-4	S_0h.vs.24h	0.518100379209716	0.003989988499942659	black	1_RagTag	126939264	126947036	Similar to eif2b2: Translation initiation factor eIF-2B subunit beta (Dictyostelium discoideum)
LOLMU_00002542	black	0.6058290875551218	4.961449015862152e-4	R_0h.vs.24h	0.5180448378933165	0.003994576725289524	black	4_RagTag	128120361	128125065	Similar to Os09g0127800: Coatomer subunit alpha-3 (Oryza sativa subsp. japonica)
LOLMU_00021636	black	0.9124264421446779	5.527179618717034e-12	S_0h.vs.3h	0.5166679914333181	0.004109768798563647	black	2_RagTag	347599930	347601882	Similar to CYP99A2: Cytochrome P450 99A2 (Oryza sativa subsp. japonica)
LOLMU_00011354	black	0.7929893937491865	2.9087942848349044e-7	R_0h.vs.6h	0.5164889830723043	0.004124951913557675	black	3_RagTag	161946306	161950939	Similar to SAR1A: GTP-binding protein SAR1A (Arabidopsis thaliana)
LOLMU_00028521	black	0.6805495890510922	4.857757587526902e-5	R.vs.S_6h	0.516253953942138	0.004144959400359457	black	1_RagTag	18277997	18283514	Similar to PUB43: U-box domain-containing protein 43 (Arabidopsis thaliana)
LOLMU_00026665	black	0.4018713151483224	0.03069629930259347	R.vs.S	0.5161372673925205	0.004154923440455032	black	5_RagTag	288764407	288769585	Protein of unknown function
LOLMU_00021526	black	0.7246113968310601	8.791300553901097e-6	S_0h.vs.6h	0.5156766511346965	0.0041944563851446124	black	2_RagTag	343871559	343883751	Similar to ABCC2: ABC transporter C family member 2 (Arabidopsis thaliana)
LOLMU_00021387	black	0.7083452162297146	1.712601365238933e-5	R_0h.vs.6h	0.5155899746024492	0.004201931335049597	black	2_RagTag	338239500	338242459	Similar to At1g61610: Putative G-type lectin S-receptor-like serine/threonine-protein kinase At1g61610 (Arabidopsis thaliana)
LOLMU_00047555	black	0.5364579325998035	0.002699920911615013	S_0h.vs.3h	0.5155588593476663	0.00420461747840507	black	scaffold_56	1561500	1570529	Similar to efuD: Transcription factor efuD (Hormonema carpetanum)
LOLMU_00022946	black	0.6591279745740138	1.0088905330193231e-4	S_0h.vs.24h	0.5155228649416772	0.004207726664107066	black	5_RagTag	28471795	28476223	Similar to FAH1: Dihydroceramide fatty acyl 2-hydroxylase FAH1 (Arabidopsis thaliana)
LOLMU_00000316	black	0.5611822763809302	0.0015394723711080894	R.vs.S_24h	0.5154927660466195	0.004210328105965724	black	4_RagTag	15255190	15261557	Similar to At4g15970: Uncharacterized protein At4g15970 (Arabidopsis thaliana)
LOLMU_00021137	black	0.6950617902045266	2.8591818152110308e-5	R.vs.S_6h	0.5152312356344645	0.004232990058153859	black	2_RagTag	328883573	328888195	Similar to CAX3: Vacuolar cation/proton exchanger 3 (Oryza sativa subsp. japonica)
LOLMU_00018429	black	0.4030357344808237	0.030170928860192153	R.vs.S_6h	0.5151761823446606	0.004237773756900883	black	2_RagTag	173693134	173695259	Similar to MOF: MEIOTIC F-BOX protein MOF (Oryza sativa subsp. japonica)
LOLMU_00034030	black	0.5964170369035536	6.386514156054385e-4	R.vs.S_24h	0.5148705614508028	0.004264413918612326	black	6_RagTag	9402107	9415439	Similar to Os02g0209000: Putative coatomer subunit beta'-3 (Oryza sativa subsp. japonica)
LOLMU_00035184	black	0.40439133430210916	0.029568501670577	S_0h.vs.24h	0.5145353811877869	0.0042937951117434404	black	6_RagTag	64814780	64826864	Similar to KIN7D: Kinesin-like protein KIN-7D%2C chloroplastic (Oryza sativa subsp. japonica)
LOLMU_00025345	black	0.6015962653174529	5.563448855367735e-4	R.vs.S_24h	0.5144931629109628	0.0042975081130044125	black	5_RagTag	219871326	219876066	Similar to Trappc6b: Trafficking protein particle complex subunit 6B (Mus musculus)
LOLMU_00036380	black	0.3758927661941712	0.04447502391728046	S_0h.vs.3h	0.5138393013751971	0.004355364990162613	black	6_RagTag	124327095	124328192	Similar to Polyubiquitin (Avena fatua)
LOLMU_00017947	black	0.7550183526533164	2.2115799608717713e-6	R.vs.S_0h	0.5132005188731994	0.0044125288512084394	black	2_RagTag	107345379	107348258	Similar to CRK6: Cysteine-rich receptor-like protein kinase 6 (Oryza sativa subsp. japonica)
LOLMU_00001832	black	0.7769169366613746	7.199516189270309e-7	S_0h.vs.6h	0.513067223403237	0.004424537759280155	black	4_RagTag	95065652	95067678	Similar to AMT3-2: Ammonium transporter 3 member 2 (Oryza sativa subsp. japonica)
LOLMU_00026153	black	0.7588271926396035	1.834819938600379e-6	R.vs.S_3h	0.5127254730393406	0.004455454458401977	black	5_RagTag	266180328	266185130	Similar to At5g27430: Signal peptidase complex subunit 3B (Arabidopsis thaliana)
LOLMU_00004555	black	0.7368535186516726	5.157922506377304e-6	S_0h.vs.24h	0.5127219878492917	0.004455770696435232	black	4_RagTag	244983463	244988487	Protein of unknown function
LOLMU_00005490	black	0.7937853315545272	2.775473602567489e-7	R_0h.vs.24h	0.5123461127741341	0.004489989422176321	black	4_RagTag	322952053	322958927	Similar to BETAC-AD: Beta-adaptin-like protein C (Arabidopsis thaliana)
LOLMU_00006708	black	0.7196071902622593	1.084572582945789e-5	R.vs.S_6h	0.5115533355266374	0.004562898140637596	black	4_RagTag	383146484	383158911	Similar to BIG2: Brefeldin A-inhibited guanine nucleotide-exchange protein 2 (Arabidopsis thaliana)
LOLMU_00034916	black	0.7781894258304516	6.719308586738808e-7	R.vs.S_24h	0.5115481168656392	0.0045633814087434835	black	6_RagTag	51524481	51527070	Similar to SEC6: Exocyst complex component SEC6 (Arabidopsis thaliana)
LOLMU_00040061	black	0.4512844752339261	0.014001348941172876	R.vs.S_3h	0.5114718920025128	0.004570445105407882	black	7_RagTag	35795962	35798607	Similar to TUBB3: Tubulin beta-3 chain (Triticum aestivum)
LOLMU_00039698	black	0.4780046833709584	0.008725247533880756	R_0h.vs.24h	0.5113436117228832	0.0045823538040899465	black	7_RagTag	18678446	18680965	Similar to RUB2: Ubiquitin-NEDD8-like protein RUB2 (Oryza sativa subsp. japonica)
LOLMU_00035278	black	0.5690419275704063	0.0012758748044790888	R_0h.vs.24h	0.5097764948643996	0.004729986068658731	black	6_RagTag	69908335	69909495	Protein of unknown function
LOLMU_00008332	black	0.4301262428573176	0.019861640595003477	R.vs.S_3h	0.509509193008975	0.004755568276719069	black	4_RagTag	466693772	466697957	Protein of unknown function
LOLMU_00041334	black	0.6939708107555749	2.978542648698285e-5	S_0h.vs.3h	0.5089295274520825	0.0048114510480602194	black	7_RagTag	94140577	94144060	Similar to trpB2: Tryptophan synthase beta chain 2 (Aquifex aeolicus (strain VF5))
LOLMU_00006692	black	0.754620305304777	2.254734277446887e-6	R.vs.S_6h	0.5086206031628764	0.004841461003675537	black	4_RagTag	382461819	382463481	Similar to CYP76B6: Geraniol 8-hydroxylase (Catharanthus roseus)
LOLMU_00025300	black	0.6360100470123139	2.0878040335171066e-4	S_0h.vs.3h	0.5085209663059346	0.00485117403932302	black	5_RagTag	217623937	217624902	Protein of unknown function
LOLMU_00018919	black	0.47671143960241685	0.00893485799879695	R_0h.vs.24h	0.5083070709100714	0.0048720816241288635	black	2_RagTag	199814891	199828745	Similar to LRK10L-2.1: LEAF RUST 10 DISEASE-RESISTANCE LOCUS RECEPTOR-LIKE PROTEIN KINASE-like 2.1 (Arabidopsis thaliana)
LOLMU_00003232	black	0.6872893350864784	3.811894423426402e-5	S_0h.vs.24h	0.5081317196269267	0.004889278900531011	black	4_RagTag	168572587	168575022	Similar to AVT1H: Amino acid transporter AVT1H (Arabidopsis thaliana)
LOLMU_00036152	black	0.4922241740110656	0.00668070953551299	R_0h.vs.6h	0.5081136589236527	0.004891053108689791	black	6_RagTag	113256210	113261910	Similar to LLG1: GPI-anchored protein LLG1 (Arabidopsis thaliana)
LOLMU_00019866	black	0.42869752776306314	0.02032089505098308	R.vs.S_24h	0.5077810101692468	0.004923829416034588	black	2_RagTag	265062676	265067944	Similar to YSL12: Probable metal-nicotianamine transporter YSL12 (Oryza sativa subsp. japonica)
LOLMU_00043070	black	0.5413238655252248	0.0024254231702970606	R.vs.S_0h	0.5074449852922752	0.004957128262760076	black	7_RagTag	197760935	197766505	Similar to CNGC17: Cyclic nucleotide-gated ion channel 17 (Arabidopsis thaliana)
LOLMU_00025739	black	0.5588865975570179	0.001624872131647814	S_0h.vs.24h	0.5074262654731856	0.00495898895874782	black	5_RagTag	242687167	242692551	Protein of unknown function
LOLMU_00036818	black	0.7908295581028244	3.300392026911592e-7	S_0h.vs.3h	0.5068419354107062	0.0050173697044939075	black	6_RagTag	155611240	155615698	Similar to ZB8: Phenylalanine ammonia-lyase (Oryza sativa subsp. indica)
LOLMU_00012139	black	0.5585921983956987	0.001636115515673522	R.vs.S_3h	0.5066035171230179	0.005041357867763831	black	3_RagTag	232125264	232131099	Similar to fmdA: Formamidase (Methylophilus methylotrophus)
LOLMU_00004254	black	0.8111858961002413	9.431908717671966e-8	R_0h.vs.3h	0.5063412598475328	0.005067857347249138	black	4_RagTag	227888230	227895892	Protein of unknown function
LOLMU_00005022	black	0.41201950398219916	0.026357813993314064	R.vs.S_3h	0.5059290814836279	0.005109745203563089	black	4_RagTag	295577979	295581481	Protein of unknown function
LOLMU_00030254	black	0.7018026677881797	2.2119336132174574e-5	S_0h.vs.3h	0.5059198947111868	0.005110682163745101	black	1_RagTag	119420078	119423711	Similar to At3g47570: Probable LRR receptor-like serine/threonine-protein kinase At3g47570 (Arabidopsis thaliana)
LOLMU_00038354	black	0.7008904332928109	2.2910429719633242e-5	S_0h.vs.24h	0.5057636040973288	0.005126644700988742	black	6_RagTag	268658255	268667377	Similar to LIN: Putative E3 ubiquitin-protein ligase LIN (Medicago truncatula)
LOLMU_00025301	black	0.7754137275361219	7.806730941847557e-7	R_0h.vs.6h	0.5055661453099304	0.005146872592484145	black	5_RagTag	217859856	217861902	Protein of unknown function
LOLMU_00004530	black	0.4688281565701113	0.010306376167245801	R_0h.vs.24h	0.5054481414425129	0.005158993452891078	black	4_RagTag	243828838	243832766	Similar to PAE1: Proteasome subunit alpha type-5 (Oryza sativa subsp. japonica)
LOLMU_00023122	black	0.39643175816771725	0.03324952955273713	R.vs.S	0.5050705731319665	0.005197939134220911	black	5_RagTag	37336075	37337601	Similar to DOF3.6: Dof zinc finger protein DOF3.6 (Arabidopsis thaliana)
LOLMU_00031650	black	0.5124114094716238	0.004484028922854361	R.vs.S_0h	0.504630511764597	0.005243646545719726	black	1_RagTag	222003631	222009596	Similar to STT3A: Dolichyl-diphosphooligosaccharide--protein glycosyltransferase subunit STT3A (Oryza sativa subsp. japonica)
LOLMU_00031650	black	0.5124114094716238	0.004484028922854361	S_0h.vs.6h	0.5045158561001206	0.005255611403084753	black	1_RagTag	222003631	222009596	Similar to STT3A: Dolichyl-diphosphooligosaccharide--protein glycosyltransferase subunit STT3A (Oryza sativa subsp. japonica)
LOLMU_00034905	black	0.38401258559018697	0.039723189862792066	R.vs.S_6h	0.5043478722527116	0.005273183272867543	black	6_RagTag	50827663	50830815	Similar to AIL5: AP2-like ethylene-responsive transcription factor AIL5 (Arabidopsis thaliana)
LOLMU_00036130	black	0.5235922862222117	0.0035580039067839467	R.vs.S_0h	0.5033428535019518	0.005379360873389922	black	6_RagTag	112467328	112472567	Similar to CSLE2: Cellulose synthase-like protein E2 (Oryza sativa subsp. japonica)
LOLMU_00040848	black	0.37701675164660275	0.0437915246508002	S_0h.vs.6h	0.5031041686707097	0.005404842907220409	black	7_RagTag	72786856	72791649	Similar to DDB_G0290647: SPX and EXS domain-containing protein 5 (Dictyostelium discoideum)
LOLMU_00020002	black	0.48058273202977175	0.008319733354848684	R_0h.vs.24h	0.5030718892198051	0.005408296937982597	black	2_RagTag	270683071	270684961	Similar to YSL9: Probable metal-nicotianamine transporter YSL9 (Oryza sativa subsp. japonica)
LOLMU_00021760	black	0.40234848139500773	0.030480119811956974	S_0h.vs.24h	0.5029082191922982	0.005425839204737491	black	2_RagTag	352267190	352268523	Protein of unknown function
LOLMU_00047325	black	0.7092230990539555	1.653942816620267e-5	R.vs.S_0h	0.5026424317256498	0.005454429622504521	black	scaffold_54	2353422	2354431	Similar to ECH2: Enoyl-CoA hydratase 2%2C peroxisomal (Arabidopsis thaliana)
LOLMU_00034689	black	0.4640131063430741	0.011227874670111748	R.vs.S_6h	0.5025249280345035	0.005467110137858792	black	6_RagTag	42639118	42640784	Similar to At1g28600: GDSL esterase/lipase At1g28600 (Arabidopsis thaliana)
LOLMU_00029588	black	0.5034242518937451	0.005370694175943818	R.vs.S	0.502452674425413	0.005474919894318072	black	1_RagTag	86156139	86167199	Similar to RAP74: Transcription initiation factor IIF subunit alpha (Arabidopsis thaliana)
LOLMU_00026153	black	0.7588271926396035	1.834819938600379e-6	R_0h.vs.6h	0.502133891391064	0.0055094899497218205	black	5_RagTag	266180328	266185130	Similar to At5g27430: Signal peptidase complex subunit 3B (Arabidopsis thaliana)
LOLMU_00010953	black	0.7819709115543775	5.458533698053552e-7	R.vs.S_0h	0.5018552359185708	0.005539860318467865	black	3_RagTag	140724550	140728131	Similar to At5g45910: GDSL esterase/lipase At5g45910 (Arabidopsis thaliana)
LOLMU_00033573	black	0.43558293415337174	0.018185505234103554	S_0h.vs.6h	0.5014820532101562	0.005580756031148285	black	1_RagTag	331798151	331800129	Similar to At5g41800: Probable GABA transporter 2 (Arabidopsis thaliana)
LOLMU_00015671	black	0.7470025268788058	3.2415808633709506e-6	R.vs.S_6h	0.501317101413492	0.005598914131925291	black	3_RagTag	393233372	393236365	Similar to RPN2: Dolichyl-diphosphooligosaccharide--protein glycosyltransferase subunit 2 (Oryza sativa subsp. japonica)
LOLMU_00013000	black	0.49489528883375833	0.00634597012816512	S_0h.vs.6h	0.5011628335547658	0.005615941565622125	black	3_RagTag	266219726	266222946	Similar to COG1: Conserved oligomeric Golgi complex subunit 1 (Arabidopsis thaliana)
LOLMU_00035966	black	0.6730569343513704	6.314773853642685e-5	R.vs.S_6h	0.5008247621610554	0.005653410472110071	black	6_RagTag	103701165	103712973	Similar to DRP2A: Dynamin-2A (Arabidopsis thaliana)
LOLMU_00023474	black	0.5185526287025277	0.003952796058580278	R_0h.vs.24h	0.5006279056543048	0.0056753260834387495	black	5_RagTag	56257299	56266060	Similar to At4g22660: Putative F-box protein At4g22660 (Arabidopsis thaliana)
LOLMU_00016166	black	0.5407843766806927	0.002454619465223614	S_0h.vs.3h	0.5001568727045843	0.005728058481954874	black	2_RagTag	10180722	10184922	Similar to At3g47570: Probable LRR receptor-like serine/threonine-protein kinase At3g47570 (Arabidopsis thaliana)
LOLMU_00015370	black	0.4450344717758118	0.015558971872622217	S_0h.vs.24h	0.4999815029440023	0.0057477973109901015	black	3_RagTag	380334644	380336708	Similar to GRXC2: Putative glutaredoxin-C2 (Oryza sativa subsp. japonica)
LOLMU_00003736	black	0.39386814887986776	0.03451084151620827	S_0h.vs.3h	0.4999049996279124	0.005756426270170148	black	4_RagTag	200085865	200091041	Similar to CBSCBSPB3: CBS domain-containing protein CBSCBSPB3 (Arabidopsis thaliana)
LOLMU_00002998	black	0.740469690266735	4.38180824160816e-6	R.vs.S_24h	0.4997085782047627	0.005778631459224043	black	4_RagTag	152040197	152048807	Similar to CAT1: Cationic amino acid transporter 1 (Arabidopsis thaliana)
LOLMU_00022946	black	0.6591279745740138	1.0088905330193231e-4	S_0h.vs.3h	0.4995011164819077	0.0058021637328065446	black	5_RagTag	28471795	28476223	Similar to FAH1: Dihydroceramide fatty acyl 2-hydroxylase FAH1 (Arabidopsis thaliana)
LOLMU_00037004	black	0.4136723990360673	0.025701006139361667	S_0h.vs.3h	0.49942973620469316	0.0058102791637602395	black	6_RagTag	168795917	168803501	Similar to LETM1: Mitochondrial proton/calcium exchanger protein (Gallus gallus)
LOLMU_00035184	black	0.40439133430210916	0.029568501670577	R.vs.S_0h	0.4989606874039391	0.005863846957887319	black	6_RagTag	64814780	64826864	Similar to KIN7D: Kinesin-like protein KIN-7D%2C chloroplastic (Oryza sativa subsp. japonica)
LOLMU_00019865	black	0.698464650114549	2.5138827590844598e-5	R_0h.vs.3h	0.4986412615089363	0.005900566685611581	black	2_RagTag	265030143	265034269	Similar to YSL13: Probable metal-nicotianamine transporter YSL13 (Oryza sativa subsp. japonica)
LOLMU_00030421	black	0.8107596833567935	9.697180795136201e-8	R.vs.S_0h	0.49852345833442735	0.005914158000477576	black	1_RagTag	152692776	152696316	Similar to KAT1: 3-ketoacyl CoA thiolase 1%2C peroxisomal (Petunia hybrida)
LOLMU_00004254	black	0.8111858961002413	9.431908717671966e-8	R.vs.S_24h	0.49735880602247806	0.006049964526206	black	4_RagTag	227888230	227895892	Protein of unknown function
LOLMU_00030807	black	0.4996884552217769	0.0057809104411604495	R.vs.S_6h	0.49731277246885963	0.006055386292002056	black	1_RagTag	175899061	175900217	Similar to HIPP12: Heavy metal-associated isoprenylated plant protein 12 (Arabidopsis thaliana)
LOLMU_00021639	black	0.8790660766028968	3.519888311078474e-10	R_0h.vs.3h	0.4972404614834193	0.006063911304390884	black	2_RagTag	347887796	347889473	Similar to CYP99A2: Cytochrome P450 99A2 (Oryza sativa subsp. japonica)
LOLMU_00029588	black	0.5034242518937451	0.005370694175943818	R.vs.S_24h	0.496980408356073	0.0060946541973338686	black	1_RagTag	86156139	86167199	Similar to RAP74: Transcription initiation factor IIF subunit alpha (Arabidopsis thaliana)
LOLMU_00034293	black	0.4627135197371475	0.011488081398026869	R.vs.S_6h	0.49626437099027626	0.006179986992585789	black	6_RagTag	29148347	29152090	Similar to RS31: Serine/arginine-rich splicing factor RS31 (Arabidopsis thaliana)
LOLMU_00047486	black	0.5186069232387244	0.003948350953443364	R.vs.S_0h	0.49598054453196816	0.0062140910941781554	black	scaffold_55	2771086	2783056	Similar to PP2B8: Putative F-box protein PP2-B8 (Arabidopsis thaliana)
LOLMU_00001832	black	0.7769169366613746	7.199516189270309e-7	S_0h.vs.3h	0.4954293808659061	0.0062807742648487335	black	4_RagTag	95065652	95067678	Similar to AMT3-2: Ammonium transporter 3 member 2 (Oryza sativa subsp. japonica)
LOLMU_00027843	black	0.3734828089829974	0.045969130868831025	R_0h.vs.24h	0.4953886252214315	0.006285729143161226	black	5_RagTag	346718344	346719869	Protein of unknown function
LOLMU_00004168	black	0.6578230926713946	1.0528782618422213e-4	S_0h.vs.6h	0.4953621216682538	0.006288953098637101	black	4_RagTag	222425503	222430092	Similar to GL1-11: Very-long-chain aldehyde decarbonylase GL1-11 (Oryza sativa subsp. japonica)
LOLMU_00026501	black	0.6264343046860487	2.774443425076676e-4	R_0h.vs.24h	0.495305039301613	0.006295901498057307	black	5_RagTag	283256106	283259486	Similar to RuBisCO large subunit-binding protein subunit alpha%2C chloroplastic (Fragment) (Brassica napus)
LOLMU_00026254	black	0.4369000347438363	0.01779893171398098	R_0h.vs.24h	0.49517217587749474	0.006312099633412541	black	5_RagTag	271460803	271479641	Similar to Os12g0604600: Protein ROOT HAIR DEFECTIVE 3 homolog 1 (Oryza sativa subsp. japonica)
LOLMU_00044893	black	0.7683486189896682	1.1330461007232416e-6	S_0h.vs.6h	0.495111284933085	0.006319534998698865	black	scaffold_3	32653471	32659128	Similar to AP2M: AP-2 complex subunit mu (Arabidopsis thaliana)
LOLMU_00000265	black	0.8216194849341778	4.6771916840877436e-8	R.vs.S_24h	0.4947973621847269	0.006357985946530792	black	4_RagTag	13608378	13609851	Similar to WAK5: Wall-associated receptor kinase 5 (Arabidopsis thaliana)
LOLMU_00005490	black	0.7937853315545272	2.775473602567489e-7	R.vs.S_6h	0.49393416059779066	0.006464739908659711	black	4_RagTag	322952053	322958927	Similar to BETAC-AD: Beta-adaptin-like protein C (Arabidopsis thaliana)
LOLMU_00035430	black	0.44935002215717246	0.014468932393351236	R.vs.S_24h	0.4937253726065698	0.00649078816672057	black	6_RagTag	78773625	78776736	Similar to PUB35: U-box domain-containing protein 35 (Arabidopsis thaliana)
LOLMU_00022239	black	0.6524564020805307	1.2522449750258292e-4	R.vs.S_0h	0.49359283321422637	0.006507369821428247	black	5_RagTag	565161	570350	Protein of unknown function
LOLMU_00004862	black	0.4039226464523065	0.029775673004842546	R_0h.vs.3h	0.49353900318840627	0.006514114600259306	black	4_RagTag	282493343	282499371	Similar to DRAP1: Dr1-associated corepressor (Bos taurus)
LOLMU_00011301	black	0.7216999406912665	9.939211853128164e-6	R_0h.vs.3h	0.4930356388596118	0.006577472297424176	black	3_RagTag	158921708	158928714	Similar to SEC23A: Protein transport protein SEC23 A (Arabidopsis thaliana)
LOLMU_00007751	black	0.42275410672522673	0.022326102404654206	R_0h.vs.6h	0.4924197312463697	0.006655705388090108	black	4_RagTag	435383317	435390277	Similar to NPGR1: Protein NPGR1 (Arabidopsis thaliana)
LOLMU_00042590	black	0.7673749410125433	1.1915234140345509e-6	S_0h.vs.24h	0.4923338189682947	0.0066666804366184804	black	7_RagTag	169892154	169896232	Similar to PIKS-2: Disease resistance protein Piks-2 (Oryza sativa subsp. japonica)
LOLMU_00036152	black	0.4922241740110656	0.00668070953551299	R.vs.S_3h	0.4922169545956921	0.00668163413843793	black	6_RagTag	113256210	113261910	Similar to LLG1: GPI-anchored protein LLG1 (Arabidopsis thaliana)
LOLMU_00002829	black	0.8869853892034032	1.480943546700709e-10	R.vs.S_24h	0.49217052115506343	0.0066875835403063365	black	4_RagTag	142909630	142912975	Similar to Os12g0624000: 5-methyltetrahydropteroyltriglutamate--homocysteine methyltransferase 2 (Oryza sativa subsp. japonica)
LOLMU_00047325	black	0.7092230990539555	1.653942816620267e-5	R_0h.vs.3h	0.49188160335757486	0.006724702793470569	black	scaffold_54	2353422	2354431	Similar to ECH2: Enoyl-CoA hydratase 2%2C peroxisomal (Arabidopsis thaliana)
LOLMU_00035301	black	0.6596577444953061	9.915033298835007e-5	R.vs.S	0.49187354765119407	0.006725740261187726	black	6_RagTag	71589358	71594998	Similar to GLR2.7: Glutamate receptor 2.7 (Arabidopsis thaliana)
LOLMU_00017947	black	0.7550183526533164	2.2115799608717713e-6	R_0h.vs.6h	0.49155292930720634	0.006767141863796494	black	2_RagTag	107345379	107348258	Similar to CRK6: Cysteine-rich receptor-like protein kinase 6 (Oryza sativa subsp. japonica)
LOLMU_00030807	black	0.4996884552217769	0.0057809104411604495	R_0h.vs.6h	0.49132970665810444	0.0067960939992970934	black	1_RagTag	175899061	175900217	Similar to HIPP12: Heavy metal-associated isoprenylated plant protein 12 (Arabidopsis thaliana)
LOLMU_00044976	black	0.37287810381586534	0.046350216524331106	S_0h.vs.24h	0.49096684693063486	0.006843381013061774	black	scaffold_3	36663793	36667250	Protein of unknown function
LOLMU_00037592	black	0.8616963128824309	1.9357622841733112e-9	R_0h.vs.3h	0.4909176586745621	0.0068498125012215515	black	6_RagTag	201825715	201832891	Similar to TSN1: Ribonuclease TUDOR 1 (Arabidopsis thaliana)
LOLMU_00026732	black	0.7592557732562961	1.7962836741252524e-6	S_0h.vs.6h	0.4907473793988569	0.006872116486511261	black	5_RagTag	291084621	291088924	Similar to TCF25: Transcription factor 25 (Homo sapiens)
LOLMU_00018919	black	0.47671143960241685	0.00893485799879695	R_0h.vs.3h	0.49062947551007025	0.0068875960995895	black	2_RagTag	199814891	199828745	Similar to LRK10L-2.1: LEAF RUST 10 DISEASE-RESISTANCE LOCUS RECEPTOR-LIKE PROTEIN KINASE-like 2.1 (Arabidopsis thaliana)
LOLMU_00009932	black	0.4080516614780109	0.02799043701476271	S_0h.vs.24h	0.4903053325959361	0.006930305082089572	black	3_RagTag	72777742	72783425	Protein of unknown function
LOLMU_00019055	black	0.7497612405437319	2.846435310821331e-6	S_0h.vs.6h	0.490071620618191	0.0069612378224662395	black	2_RagTag	210371949	210373967	Similar to SIT2: L-type lectin-domain containing receptor kinase SIT2 (Oryza sativa subsp. japonica)
LOLMU_00010081	black	0.7518302882657139	2.579204882663891e-6	R_0h.vs.3h	0.48958501260671144	0.007026017522448578	black	3_RagTag	82389490	82390005	Similar to RASTL-2: Thaumatin-like pathogenesis-related protein 2 (Avena sativa)
LOLMU_00034985	black	0.6037103654528077	5.255214961158614e-4	R.vs.S_3h	0.48935956051725965	0.007056203339540599	black	6_RagTag	55556634	55558461	Similar to UGT85A24: 7-deoxyloganetin glucosyltransferase (Gardenia jasminoides)
LOLMU_00014066	black	0.727826182460868	7.663477183926936e-6	R.vs.S_24h	0.4893195198830902	0.007061575846224468	black	3_RagTag	319056012	319057119	Similar to Glucan endo-1%2C3-beta-glucosidase%2C acidic isoform (Zea mays)
LOLMU_00007981	black	0.3680173095604359	0.04950536842043522	R_0h.vs.24h	0.4892302641272729	0.007073564318291567	black	4_RagTag	448160262	448160684	Similar to Cortical cell-delineating protein (Zea mays)
LOLMU_00028521	black	0.6805495890510922	4.857757587526902e-5	R.vs.S_24h	0.48900564935784047	0.007103809893478162	black	1_RagTag	18277997	18283514	Similar to PUB43: U-box domain-containing protein 43 (Arabidopsis thaliana)
LOLMU_00005022	black	0.41201950398219916	0.026357813993314064	R.vs.S	0.4888860686842787	0.007119956653403741	black	4_RagTag	295577979	295581481	Protein of unknown function
LOLMU_00016346	black	0.6339807462943605	2.2192294501923658e-4	R.vs.S_6h	0.4887305696126497	0.007140999842638003	black	2_RagTag	16220961	16223896	Dbxref=InterPro:IPR003959,PFAM:PF00004
LOLMU_00008684	black	0.40737714618063947	0.028275976303644416	R_0h.vs.3h	0.48832115697920603	0.007196656133671375	black	3_RagTag	7308418	7318792	Similar to SEC16B: Protein transport protein SEC16B homolog (Arabidopsis thaliana)
LOLMU_00002998	black	0.740469690266735	4.38180824160816e-6	S_0h.vs.24h	0.4880785021515606	0.007229815920273741	black	4_RagTag	152040197	152048807	Similar to CAT1: Cationic amino acid transporter 1 (Arabidopsis thaliana)
LOLMU_00002542	black	0.6058290875551218	4.961449015862152e-4	R.vs.S_0h	0.4877052263780194	0.007281077854393972	black	4_RagTag	128120361	128125065	Similar to Os09g0127800: Coatomer subunit alpha-3 (Oryza sativa subsp. japonica)
LOLMU_00044026	black	0.618664421001423	3.470823475415674e-4	R.vs.S_6h	0.4875041263460169	0.007308822076942971	black	7_RagTag	255946972	255950317	Similar to JMJ30: Lysine-specific demethylase JMJ30 (Arabidopsis thaliana)
LOLMU_00017941	black	0.5966532723963773	6.346772172073292e-4	R_0h.vs.6h	0.48736992153782077	0.007327386972371622	black	2_RagTag	106939382	106945005	Similar to CRK6: Cysteine-rich receptor-like protein kinase 6 (Oryza sativa subsp. japonica)
LOLMU_00034100	black	0.8620284679943231	1.877792831595607e-9	S_0h.vs.6h	0.4871780681895227	0.007353995770095242	black	6_RagTag	12538593	12543502	Similar to EPSIN3: Clathrin interactor EPSIN 3 (Arabidopsis thaliana)
LOLMU_00016315	black	0.6073770943698377	4.7560303024247764e-4	S_0h.vs.6h	0.4869386579229532	0.007387314940935276	black	2_RagTag	15384621	15397260	Similar to STXBP5L: Syntaxin-binding protein 5-like (Homo sapiens)
LOLMU_00026254	black	0.4369000347438363	0.01779893171398098	R.vs.S_3h	0.4867763455589426	0.00740997677070514	black	5_RagTag	271460803	271479641	Similar to Os12g0604600: Protein ROOT HAIR DEFECTIVE 3 homolog 1 (Oryza sativa subsp. japonica)
LOLMU_00035511	black	0.6780154266735821	5.312868335926168e-5	R.vs.S_24h	0.4866698266002255	0.007424880716907569	black	6_RagTag	82083944	82089353	Similar to DAGLA: Diacylglycerol lipase-alpha (Homo sapiens)
LOLMU_00025345	black	0.6015962653174529	5.563448855367735e-4	R.vs.S_6h	0.4865169788367028	0.007446311170687423	black	5_RagTag	219871326	219876066	Similar to Trappc6b: Trafficking protein particle complex subunit 6B (Mus musculus)
LOLMU_00040036	black	0.5580533833517808	0.0016568681522064362	R_0h.vs.24h	0.48601646913548	0.007516852829863517	black	7_RagTag	33511043	33516464	Similar to HAK13: Probable potassium transporter 13 (Oryza sativa subsp. japonica)
LOLMU_00008641	black	0.5190884211575031	0.003909117436337151	R_0h.vs.24h	0.48601646913548	0.007516852829863517	black	3_RagTag	6481426	6482368	Similar to SGPP: Haloacid dehalogenase-like hydrolase domain-containing protein Sgpp (Arabidopsis thaliana)
LOLMU_00010081	black	0.7518302882657139	2.579204882663891e-6	S_0h.vs.24h	0.485990141890007	0.007520578962505541	black	3_RagTag	82389490	82390005	Similar to RASTL-2: Thaumatin-like pathogenesis-related protein 2 (Avena sativa)
LOLMU_00033307	black	0.5018359556325748	0.0055419669124272646	R_0h.vs.24h	0.48559824469981633	0.007576229548031662	black	1_RagTag	318848331	318849482	Similar to RABA1F: Ras-related protein RABA1f (Arabidopsis thaliana)
LOLMU_00043131	black	0.3893989297325718	0.036801677218957905	R.vs.S_3h	0.4852640618311866	0.007623958996757632	black	7_RagTag	201460771	201464829	Similar to HPGT2: Hydroxyproline O-galactosyltransferase HPGT2 (Arabidopsis thaliana)
LOLMU_00048203	black	0.42671277359660115	0.02097334459675689	R_0h.vs.24h	0.48519596832999357	0.007633715494926964	black	scaffold_67	1114807	1117222	Similar to Sec11c: Signal peptidase complex catalytic subunit SEC11C (Rattus norvegicus)
LOLMU_00031650	black	0.5124114094716238	0.004484028922854361	R_0h.vs.3h	0.48442313597352504	0.007745188829573031	black	1_RagTag	222003631	222009596	Similar to STT3A: Dolichyl-diphosphooligosaccharide--protein glycosyltransferase subunit STT3A (Oryza sativa subsp. japonica)
LOLMU_00034277	black	0.6646589096352338	8.400305731338828e-5	R_0h.vs.3h	0.48430037088298	0.007763022368764459	black	6_RagTag	28033621	28041371	Similar to SEC24A: Protein transport protein SEC24 A (Arabidopsis thaliana)
LOLMU_00003232	black	0.6872893350864784	3.811894423426402e-5	R.vs.S_24h	0.48415350566338533	0.007784402369631021	black	4_RagTag	168572587	168575022	Similar to AVT1H: Amino acid transporter AVT1H (Arabidopsis thaliana)
LOLMU_00034985	black	0.6037103654528077	5.255214961158614e-4	S_0h.vs.6h	0.483964647187966	0.007811968626565675	black	6_RagTag	55556634	55558461	Similar to UGT85A24: 7-deoxyloganetin glucosyltransferase (Gardenia jasminoides)
LOLMU_00036152	black	0.4922241740110656	0.00668070953551299	S_0h.vs.3h	0.4834094542867447	0.007893483744918377	black	6_RagTag	113256210	113261910	Similar to LLG1: GPI-anchored protein LLG1 (Arabidopsis thaliana)
LOLMU_00013707	black	0.6985116512382087	2.509387070490443e-5	R.vs.S_24h	0.4833196532316434	0.007906735832353224	black	3_RagTag	302620016	302622800	Similar to RPN2: Dolichyl-diphosphooligosaccharide--protein glycosyltransferase subunit 2 (Oryza sativa subsp. japonica)
LOLMU_00014434	black	0.6811017948703437	4.7633319361987684e-5	R.vs.S_3h	0.4832665291116854	0.007914584282510979	black	3_RagTag	340618057	340623099	Similar to MVD1: Diphosphomevalonate decarboxylase MVD1%2C peroxisomal (Arabidopsis thaliana)
LOLMU_00004554	black	0.4063351826143194	0.0287217123282154	R.vs.S_24h	0.4831476936930732	0.007932164598054918	black	4_RagTag	244978540	244981986	Similar to PLP3B: Thioredoxin domain-containing protein PLP3B (Arabidopsis thaliana)
LOLMU_00005049	black	0.5128698376811938	0.004442371974740158	R.vs.S_3h	0.48307659980597517	0.007942697859712286	black	4_RagTag	297905902	297908845	Similar to LBD38: LOB domain-containing protein 38 (Arabidopsis thaliana)
LOLMU_00034736	black	0.44569554594144867	0.015387709096289302	R.vs.S_6h	0.483062727321651	0.007944754581269255	black	6_RagTag	43952194	43956229	Similar to PUB33: U-box domain-containing protein 33 (Arabidopsis thaliana)
LOLMU_00015881	black	0.6622138080293095	9.112991994858035e-5	R.vs.S_0h	0.482932720397945	0.007964051141643771	black	2_RagTag	2266764	2269854	Similar to At4g34880: Probable amidase At4g34880 (Arabidopsis thaliana)
LOLMU_00041334	black	0.6939708107555749	2.978542648698285e-5	R.vs.S_6h	0.48271305980213924	0.007996744621546089	black	7_RagTag	94140577	94144060	Similar to trpB2: Tryptophan synthase beta chain 2 (Aquifex aeolicus (strain VF5))
LOLMU_00003516	black	0.42014835677202544	0.023254958408453	R.vs.S_6h	0.4825210924357078	0.008025409015312578	black	4_RagTag	186881551	186886768	Similar to PIP5K9: Phosphatidylinositol 4-phosphate 5-kinase 9 (Arabidopsis thaliana)
LOLMU_00011991	black	0.5852893836272809	8.523716574096051e-4	R.vs.S	0.4824945707509144	0.00802937601761299	black	3_RagTag	225719638	225726015	Similar to COG4: Conserved oligomeric Golgi complex subunit 4 (Arabidopsis thaliana)
LOLMU_00014073	black	0.8227064790781595	4.33637280579722e-8	R.vs.S_3h	0.4824900656297666	0.008030050039106899	black	3_RagTag	319763007	319764129	Similar to Glucan endo-1%2C3-beta-glucosidase%2C acidic isoform (Zea mays)
LOLMU_00030131	black	0.7090035416626759	1.6684416921474447e-5	S_0h.vs.6h	0.48241682720376666	0.00804101410657662	black	1_RagTag	114411615	114415057	Similar to Subtilisin-chymotrypsin inhibitor-2A (Hordeum vulgare)
LOLMU_00011354	black	0.7929893937491865	2.9087942848349044e-7	S_0h.vs.24h	0.4823389487613634	0.008052686656824284	black	3_RagTag	161946306	161950939	Similar to SAR1A: GTP-binding protein SAR1A (Arabidopsis thaliana)
LOLMU_00024769	black	0.4766033334448858	0.008952570304518034	R.vs.S	0.4820553563379073	0.008095312858446392	black	5_RagTag	187184391	187189427	Protein of unknown function
LOLMU_00035278	black	0.5690419275704063	0.0012758748044790888	R.vs.S_0h	0.481997462042456	0.008104038189304132	black	6_RagTag	69908335	69909495	Protein of unknown function
LOLMU_00030957	black	0.4807433233228551	0.00829500802327891	R_0h.vs.6h	0.48189170621918126	0.008119997282963148	black	1_RagTag	183059750	183077484	Similar to NRPA2: DNA-directed RNA polymerase I subunit 2 (Arabidopsis thaliana)
LOLMU_00009644	black	0.844040309286199	8.78172643190951e-9	R_0h.vs.6h	0.4814795434071877	0.008182448014905547	black	3_RagTag	55424844	55427634	Similar to RER1B: Protein RER1B (Arabidopsis thaliana)
LOLMU_00003004	black	0.41085063106155056	0.02683048910182151	R_0h.vs.6h	0.4811358720362053	0.008234830228583982	black	4_RagTag	152339512	152342868	Similar to RPS20: 40S ribosomal protein S20 (Oryza sativa subsp. japonica)
LOLMU_00006753	black	0.43598486035208955	0.01806681082402275	R.vs.S_3h	0.4811307324203777	0.00823561574737331	black	4_RagTag	385877615	385881974	Protein of unknown function
LOLMU_00011831	black	0.3903378645236646	0.03631053923309763	S_0h.vs.24h	0.4806003327023804	0.008317020450599876	black	3_RagTag	218447290	218448239	Similar to LRK10L-2.1: LEAF RUST 10 DISEASE-RESISTANCE LOCUS RECEPTOR-LIKE PROTEIN KINASE-like 2.1 (Arabidopsis thaliana)
LOLMU_00043070	black	0.5413238655252248	0.0024254231702970606	R.vs.S_6h	0.4803466422112836	0.008356195576558187	black	7_RagTag	197760935	197766505	Similar to CNGC17: Cyclic nucleotide-gated ion channel 17 (Arabidopsis thaliana)
LOLMU_00037404	black	0.49896256312594384	0.005863631908159588	R_0h.vs.6h	0.48002629464007623	0.008405886096003123	black	6_RagTag	188541621	188546091	Similar to SPL: Sphingosine-1-phosphate lyase (Oryza sativa subsp. japonica)
LOLMU_00037683	black	0.4678768090240377	0.010483232283277171	S_0h.vs.24h	0.48001672730158756	0.008407373950019958	black	6_RagTag	223988919	223995083	Protein of unknown function
LOLMU_00033842	black	0.4002321599777743	0.0314483898864497	S_0h.vs.24h	0.4792248866624657	0.008531288122548426	black	6_RagTag	4698896	4700191	Similar to nep1: Aspartic proteinase nepenthesin-1 (Nepenthes gracilis)
LOLMU_00009932	black	0.4080516614780109	0.02799043701476271	R.vs.S_6h	0.4789567518018349	0.008573595471074202	black	3_RagTag	72777742	72783425	Protein of unknown function
LOLMU_00031360	black	0.5100530431662633	0.0047036425644215625	S_0h.vs.6h	0.47894893996149784	0.008574830698482921	black	1_RagTag	208015184	208017279	Similar to RACK1A: Guanine nucleotide-binding protein subunit beta-like protein A (Oryza sativa subsp. japonica)
LOLMU_00029394	black	0.5095075266776512	0.004755728122849812	S_0h.vs.24h	0.477975254066008	0.008729971000110739	black	1_RagTag	62953160	62968084	Similar to UPL6: E3 ubiquitin-protein ligase UPL6 (Arabidopsis thaliana)
LOLMU_00028818	black	0.8177862038226887	6.083150583907257e-8	R.vs.S_0h	0.47785675136644706	0.008749012737593992	black	1_RagTag	33502407	33506200	Similar to PDIL2-1: Protein disulfide isomerase-like 2-1 (Oryza sativa subsp. japonica)
LOLMU_00030569	black	0.5620168303756579	0.0015094068473939862	R.vs.S_6h	0.4777130454582769	0.008772151197358252	black	1_RagTag	163053791	163058943	Similar to DRB6: Double-stranded RNA-binding protein 6 (Oryza sativa subsp. japonica)
LOLMU_00003714	black	0.3862903463648056	0.0384658994355725	R_0h.vs.6h	0.4775701790822331	0.008795205542180239	black	4_RagTag	199416580	199420663	Similar to 60SP0: 60S acidic ribosomal protein P0 (Oryza sativa subsp. japonica)
LOLMU_00035301	black	0.6596577444953061	9.915033298835007e-5	S_0h.vs.6h	0.47754021656758616	0.00880004705920092	black	6_RagTag	71589358	71594998	Similar to GLR2.7: Glutamate receptor 2.7 (Arabidopsis thaliana)
LOLMU_00011162	black	0.3725964775864272	0.04652855132202151	R.vs.S	0.4773397256767599	0.008832501325180089	black	3_RagTag	151683913	151686656	Similar to PSL4: Glucosidase 2 subunit beta (Arabidopsis thaliana)
LOLMU_00042302	black	0.6019368848003247	5.512740002154389e-4	R.vs.S_6h	0.4771810631064843	0.008858256051613578	black	7_RagTag	156363774	156371677	Similar to RNP1: Heterogeneous nuclear ribonucleoprotein 1 (Arabidopsis thaliana)
LOLMU_00036033	black	0.4894816274902621	0.007039846177749542	R_0h.vs.6h	0.4768858000441638	0.00890635263000843	black	6_RagTag	107284335	107285713	Similar to ARL8C: ADP-ribosylation factor-like protein 8c (Arabidopsis thaliana)
LOLMU_00035414	black	0.38453174579444116	0.039433767656690814	R.vs.S_0h	0.476814973019157	0.008917922560653014	black	6_RagTag	78122571	78127338	Similar to CNGC17: Cyclic nucleotide-gated ion channel 17 (Arabidopsis thaliana)
LOLMU_00015510	black	0.4240209784347129	0.021885620997329845	R.vs.S_3h	0.47637680653070646	0.008989780742117906	black	3_RagTag	385468265	385472940	Similar to NTF2: Nuclear transport factor 2 (Arabidopsis thaliana)
LOLMU_00034042	black	0.8434563362592514	9.202553223266822e-9	S_0h.vs.3h	0.47624912214666565	0.0090108121167652	black	6_RagTag	9787667	9788931	Similar to CCR1: Cinnamoyl-CoA reductase 1 (Oryza sativa subsp. japonica)
LOLMU_00034747	black	0.6170151704685951	3.6370409581125884e-4	R.vs.S	0.47592733875726967	0.009063998013920575	black	6_RagTag	44347313	44352535	Similar to NET2D: Protein NETWORKED 2D (Arabidopsis thaliana)
LOLMU_00003055	black	0.5790252727842017	9.98263643732331e-4	R.vs.S_6h	0.4756951072688781	0.009102546248260623	black	4_RagTag	155948269	155954944	Similar to WRKY74: Probable WRKY transcription factor 74 (Arabidopsis thaliana)
LOLMU_00031797	black	0.42823678238157226	0.020470848429430887	R_0h.vs.24h	0.47532595298508956	0.009164106241908462	black	1_RagTag	229047002	229050367	Similar to NAF1: H/ACA ribonucleoprotein complex non-core subunit NAF1 (Homo sapiens)
LOLMU_00003807	black	0.5094699397550818	0.004759334940456465	R.vs.S_6h	0.4753110960818321	0.009166591085152742	black	4_RagTag	203680786	203689832	Protein of unknown function
LOLMU_00002431	black	0.8397100199631204	1.2370708418853163e-8	S_0h.vs.3h	0.4752772797356849	0.009172249041978789	black	4_RagTag	121845620	121847320	Similar to UGT76C2: UDP-glycosyltransferase 76C2 (Arabidopsis thaliana)
LOLMU_00023149	black	0.8263497348480291	3.352442192587942e-8	S_0h.vs.6h	0.47469990637564297	0.00926930606853475	black	5_RagTag	38585308	38592748	Similar to Os11g0285000: Achilleol B synthase (Oryza sativa subsp. japonica)
LOLMU_00023022	black	0.7082514832483451	1.718973380638939e-5	S_0h.vs.6h	0.4744384426171359	0.009313541684440924	black	5_RagTag	32529146	32538603	Similar to GAUT13: Probable galacturonosyltransferase 13 (Arabidopsis thaliana)
LOLMU_00010026	black	0.6032168429715428	5.325795941388367e-4	R.vs.S_0h	0.4743844106634659	0.009322705151685684	black	3_RagTag	78404724	78410236	Similar to ABCC3: ABC transporter C family member 3 (Arabidopsis thaliana)
LOLMU_00023149	black	0.8263497348480291	3.352442192587942e-8	R_0h.vs.3h	0.4740215718388907	0.009384436859636245	black	5_RagTag	38585308	38592748	Similar to Os11g0285000: Achilleol B synthase (Oryza sativa subsp. japonica)
LOLMU_00048203	black	0.42671277359660115	0.02097334459675689	S_0h.vs.3h	0.4739525301880021	0.009396222117661713	black	scaffold_67	1114807	1117222	Similar to Sec11c: Signal peptidase complex catalytic subunit SEC11C (Rattus norvegicus)
LOLMU_00015553	black	0.5121435350016549	0.004508524461328132	S_0h.vs.6h	0.47378880898334746	0.009424218715400182	black	3_RagTag	387120930	387124698	Similar to TOM20: Probable mitochondrial import receptor subunit TOM20 (Oryza sativa subsp. indica)
LOLMU_00048457	black	0.7117244899271898	1.4965571282273342e-5	R_0h.vs.3h	0.47347313148409453	0.009478398083024689	black	scaffold_71	1288336	1293000	Dbxref=InterPro:IPR003959,PFAM:PF00004
LOLMU_00022071	black	0.3925418944738786	0.03517833047881531	R.vs.S_24h	0.47325600235514437	0.009515815480426184	black	2_RagTag	368793417	368795866	Similar to Os04g0671100: Probable adenylate kinase 6%2C chloroplastic (Oryza sativa subsp. japonica)
LOLMU_00005022	black	0.41201950398219916	0.026357813993314064	R_0h.vs.24h	0.4731114394338773	0.009540796480582356	black	4_RagTag	295577979	295581481	Protein of unknown function
LOLMU_00030588	black	0.8389738856729297	1.309960401561669e-8	R.vs.S	0.4729701717575925	0.009565261273005603	black	1_RagTag	164307164	164311737	Protein of unknown function
LOLMU_00036380	black	0.3758927661941712	0.04447502391728046	S_0h.vs.6h	0.47279877933496506	0.009595013842429213	black	6_RagTag	124327095	124328192	Similar to Polyubiquitin (Avena fatua)
LOLMU_00043128	black	0.8415519705424768	1.0706159336512619e-8	S_0h.vs.6h	0.4726625700383665	0.00961871428269534	black	7_RagTag	200980322	200989444	Similar to SRG1: Protein SRG1 (Arabidopsis thaliana)
LOLMU_00000316	black	0.5611822763809302	0.0015394723711080894	S_0h.vs.3h	0.47255015693303326	0.009638311214424797	black	4_RagTag	15255190	15261557	Similar to At4g15970: Uncharacterized protein At4g15970 (Arabidopsis thaliana)
LOLMU_00035414	black	0.38453174579444116	0.039433767656690814	S_0h.vs.24h	0.4724135382570704	0.009662173043383907	black	6_RagTag	78122571	78127338	Similar to CNGC17: Cyclic nucleotide-gated ion channel 17 (Arabidopsis thaliana)
LOLMU_00012873	black	0.6472547620349709	1.4767577777272301e-4	R.vs.S_6h	0.4723641150210541	0.00967081752624151	black	3_RagTag	261068712	261069944	Similar to SABP2: Salicylic acid-binding protein 2 (Nicotiana tabacum)
LOLMU_00014066	black	0.727826182460868	7.663477183926936e-6	R.vs.S_0h	0.47200267237004656	0.009734234205627447	black	3_RagTag	319056012	319057119	Similar to Glucan endo-1%2C3-beta-glucosidase%2C acidic isoform (Zea mays)
LOLMU_00048977	black	0.4747756854720698	0.009256518496587573	R_0h.vs.24h	0.4714045207910318	0.009839949810227374	black	scaffold_131	84133	85545	Similar to At3g50280: Uncharacterized acetyltransferase At3g50280 (Arabidopsis thaliana)
LOLMU_00000663	black	0.39519871606973067	0.03385146993805461	R_0h.vs.24h	0.4714045207910318	0.009839949810227374	black	4_RagTag	36801462	36809451	Similar to Fancl: E3 ubiquitin-protein ligase FANCL (Mus musculus)
LOLMU_00035485	black	0.38458760885946497	0.039402725869745026	R_0h.vs.24h	0.4714045207910318	0.009839949810227374	black	6_RagTag	81520404	81523056	Similar to WAK3: Wall-associated receptor kinase 3 (Arabidopsis thaliana)
LOLMU_00039806	black	0.4866103069675674	0.007433219629296656	R_0h.vs.24h	0.47140452079103173	0.009839949810227374	black	7_RagTag	22834100	22844076	Similar to 4CL4: 4-coumarate--CoA ligase 4 (Oryza sativa subsp. japonica)
LOLMU_00015992	black	0.4712568584435404	0.009866195100339181	R_0h.vs.24h	0.47140452079103173	0.009839949810227374	black	2_RagTag	4722998	4729346	Similar to NPR4: Ankyrin repeat-containing protein NPR4 (Oryza sativa subsp. japonica)
LOLMU_00021563	black	0.44128495812298296	0.016560530047181908	R_0h.vs.24h	0.47140452079103173	0.009839949810227374	black	2_RagTag	345551796	345553646	Similar to At1g56130: Probable LRR receptor-like serine/threonine-protein kinase At1g56130 (Arabidopsis thaliana)
LOLMU_00000776	black	0.43132666414643656	0.01948240523343644	R_0h.vs.24h	0.47140452079103173	0.009839949810227374	black	4_RagTag	43988490	43992613	Protein of unknown function
LOLMU_00002228	black	0.40689830663636684	0.02848011359385241	R_0h.vs.24h	0.47140452079103173	0.009839949810227374	black	4_RagTag	112676110	112678363	Similar to GSVIVT00026920001: Probable polygalacturonase (Vitis vinifera)
LOLMU_00043165	black	0.398287583561503	0.03235986801572528	R_0h.vs.24h	0.47140452079103173	0.009839949810227374	black	7_RagTag	203259371	203265420	Similar to ALB3L3: ALBINO3-like protein 3%2C mitochondrial (Arabidopsis thaliana)
LOLMU_00003304	black	0.5398272387854964	0.0025071643828981673	R.vs.S_3h	0.47138092729795744	0.009844139343287265	black	4_RagTag	172704170	172709339	Similar to At4g08330: Uncharacterized protein At4g08330%2C chloroplastic (Arabidopsis thaliana)
LOLMU_00002978	black	0.6986439158730898	2.4967744767282534e-5	S_0h.vs.6h	0.47114614768581126	0.009885911205622756	black	4_RagTag	150896617	150904863	Similar to CYP71BE54: Desmethyl-deoxy-podophyllotoxin synthase (Sinopodophyllum hexandrum)
LOLMU_00030957	black	0.4807433233228551	0.00829500802327891	R.vs.S_6h	0.4708870013842907	0.009932191086467555	black	1_RagTag	183059750	183077484	Similar to NRPA2: DNA-directed RNA polymerase I subunit 2 (Arabidopsis thaliana)
LOLMU_00022949	black	0.7284260252670869	7.468072718803562e-6	R_0h.vs.6h	0.4707459867554604	0.00995745064367774	black	5_RagTag	28964810	28970619	Similar to ABCG37: ABC transporter G family member 37 (Oryza sativa subsp. japonica)
LOLMU_00025345	black	0.6015962653174529	5.563448855367735e-4	S_0h.vs.6h	0.4702957758686912	0.010038456921235821	black	5_RagTag	219871326	219876066	Similar to Trappc6b: Trafficking protein particle complex subunit 6B (Mus musculus)
LOLMU_00002690	black	0.787230451238598	4.0604532803251384e-7	S_0h.vs.3h	0.47019411311961984	0.010056825415496129	black	4_RagTag	135621506	135627647	Similar to RZ1C: Glycine-rich RNA-binding protein RZ1C (Arabidopsis thaliana)
LOLMU_00039154	black	0.5008538267985831	0.0056501808716296915	R_0h.vs.6h	0.47011722621510815	0.010070736122199749	black	6_RagTag	315881382	315886200	Similar to SAHH: Adenosylhomocysteinase (Triticum aestivum)
LOLMU_00047555	black	0.5364579325998035	0.002699920911615013	R.vs.S_0h	0.4699783331075747	0.010095906193995578	black	scaffold_56	1561500	1570529	Similar to efuD: Transcription factor efuD (Hormonema carpetanum)
LOLMU_00000504	black	0.44272883114235556	0.016168708683727603	R.vs.S	0.4696858563560462	0.010149081222998195	black	4_RagTag	27044114	27047471	Similar to MYOB2: Myosin-binding protein 2 (Arabidopsis thaliana)
LOLMU_00030254	black	0.7018026677881797	2.2119336132174574e-5	Fvfm	0.46890879113269013	0.010291501911379078	black	1_RagTag	119420078	119423711	Similar to At3g47570: Probable LRR receptor-like serine/threonine-protein kinase At3g47570 (Arabidopsis thaliana)
LOLMU_00005682	black	0.7610122875580342	1.6458712278528789e-6	R.vs.S_24h	0.46796079516471756	0.010467517493110352	black	4_RagTag	333435538	333436229	Similar to VSR1: Vacuolar-sorting receptor 1 (Arabidopsis thaliana)
LOLMU_00027843	black	0.3734828089829974	0.045969130868831025	R.vs.S_6h	0.46715893797553654	0.010618363317832754	black	5_RagTag	346718344	346719869	Protein of unknown function
LOLMU_00023154	black	0.8399834690907569	1.2109521085538837e-8	R.vs.S_24h	0.46706404139532554	0.010636335286002527	black	5_RagTag	39250146	39251889	Similar to ANR: Anthocyanidin reductase ((2S)-flavan-3-ol-forming) (Vitis vinifera)
LOLMU_00025739	black	0.5588865975570179	0.001624872131647814	R_0h.vs.24h	0.46657206574949	0.010729917218125386	black	5_RagTag	242687167	242692551	Protein of unknown function
LOLMU_00024199	black	0.5201803877320589	0.0038213761161457077	R.vs.S	0.46634744295736236	0.010772873062306409	black	5_RagTag	141397731	141400696	Similar to UPS2: Ureide permease 2 (Arabidopsis thaliana)
LOLMU_00034277	black	0.6646589096352338	8.400305731338828e-5	S_0h.vs.3h	0.46603529067116006	0.01083280683001026	black	6_RagTag	28033621	28041371	Similar to SEC24A: Protein transport protein SEC24 A (Arabidopsis thaliana)
LOLMU_00016166	black	0.5407843766806927	0.002454619465223614	R_0h.vs.24h	0.46599127291896053	0.010841280742657455	black	2_RagTag	10180722	10184922	Similar to At3g47570: Probable LRR receptor-like serine/threonine-protein kinase At3g47570 (Arabidopsis thaliana)
LOLMU_00040848	black	0.37701675164660275	0.0437915246508002	R_0h.vs.3h	0.46508113273120105	0.011017741453469596	black	7_RagTag	72786856	72791649	Similar to DDB_G0290647: SPX and EXS domain-containing protein 5 (Dictyostelium discoideum)
LOLMU_00034333	black	0.42150615746954134	0.022767082826431025	R_0h.vs.3h	0.4644736416464642	0.01113685706087225	black	6_RagTag	30780683	30782283	Similar to yif1b: Protein YIF1B (Danio rerio)
LOLMU_00000735	black	0.5569558742452957	0.0016998458487471042	R.vs.S	0.46423473389206055	0.01118399603538067	black	4_RagTag	40736826	40738336	Similar to UGT85A24: 7-deoxyloganetin glucosyltransferase (Gardenia jasminoides)
LOLMU_00011354	black	0.7929893937491865	2.9087942848349044e-7	R.vs.S_24h	0.46383762883419394	0.011262718475786825	black	3_RagTag	161946306	161950939	Similar to SAR1A: GTP-binding protein SAR1A (Arabidopsis thaliana)
LOLMU_00005138	black	0.49497726273802356	0.006335926561220093	R.vs.S_0h	0.4635869085784323	0.011312659899014576	black	4_RagTag	303884861	303894086	Similar to VPS52: Vacuolar protein sorting-associated protein 52 A (Arabidopsis thaliana)
LOLMU_00005490	black	0.7937853315545272	2.775473602567489e-7	R_0h.vs.6h	0.4633536121215121	0.011359296961740251	black	4_RagTag	322952053	322958927	Similar to BETAC-AD: Beta-adaptin-like protein C (Arabidopsis thaliana)
LOLMU_00043070	black	0.5413238655252248	0.0024254231702970606	R_0h.vs.3h	0.46283029235632017	0.011464496486087963	black	7_RagTag	197760935	197766505	Similar to CNGC17: Cyclic nucleotide-gated ion channel 17 (Arabidopsis thaliana)
LOLMU_00012873	black	0.6472547620349709	1.4767577777272301e-4	R_0h.vs.6h	0.4628124990856653	0.011468087627698504	black	3_RagTag	261068712	261069944	Similar to SABP2: Salicylic acid-binding protein 2 (Nicotiana tabacum)
LOLMU_00010427	black	0.5669058568867685	0.0013433055262581659	R.vs.S_3h	0.46265044860956933	0.011500836932351544	black	3_RagTag	104827761	104832357	Similar to Eukaryotic translation initiation factor 5A (Dianthus caryophyllus)
LOLMU_00034916	black	0.7781894258304516	6.719308586738808e-7	S_0h.vs.3h	0.46245272809968285	0.011540900827972756	black	6_RagTag	51524481	51527070	Similar to SEC6: Exocyst complex component SEC6 (Arabidopsis thaliana)
LOLMU_00043736	black	0.4442698951511724	0.015759017359865377	R_0h.vs.3h	0.4623322088424602	0.011565378729388988	black	7_RagTag	232880941	232883691	Similar to CRLK2: Calcium/calmodulin-regulated receptor-like kinase 2 (Arabidopsis thaliana)
LOLMU_00002998	black	0.740469690266735	4.38180824160816e-6	R_0h.vs.3h	0.4622627276855646	0.011579510327873055	black	4_RagTag	152040197	152048807	Similar to CAT1: Cationic amino acid transporter 1 (Arabidopsis thaliana)
LOLMU_00038661	black	0.5282408721056228	0.0032243107655767953	S_0h.vs.24h	0.46199234181578264	0.011634640954918405	black	6_RagTag	287833004	287834558	Similar to TRZ1: tRNase Z TRZ1 (Arabidopsis thaliana)
LOLMU_00043128	black	0.8415519705424768	1.0706159336512619e-8	R_0h.vs.3h	0.4619495251896257	0.011643391196128876	black	7_RagTag	200980322	200989444	Similar to SRG1: Protein SRG1 (Arabidopsis thaliana)
LOLMU_00047486	black	0.5186069232387244	0.003948350953443364	R_0h.vs.3h	0.4619356380985054	0.011646230420043169	black	scaffold_55	2771086	2783056	Similar to PP2B8: Putative F-box protein PP2-B8 (Arabidopsis thaliana)
LOLMU_00035966	black	0.6730569343513704	6.314773853642685e-5	R_0h.vs.6h	0.4616177671865424	0.011711377779039358	black	6_RagTag	103701165	103712973	Similar to DRP2A: Dynamin-2A (Arabidopsis thaliana)
LOLMU_00037588	black	0.5900152026112161	7.549876341002201e-4	R_0h.vs.3h	0.46140547698350753	0.011755055935561913	black	6_RagTag	201130814	201139158	Similar to ACS: Acetyl-coenzyme A synthetase%2C chloroplastic/glyoxysomal (Arabidopsis thaliana)
LOLMU_00019257	black	0.3856557668818704	0.038812928612411104	R.vs.S	0.4612696486107775	0.011783073647283841	black	2_RagTag	227054145	227054725	Similar to Low molecular mass early light-inducible protein HV90%2C chloroplastic (Hordeum vulgare)
LOLMU_00043070	black	0.5413238655252248	0.0024254231702970606	S_0h.vs.24h	0.4604672540709993	0.01194972725246528	black	7_RagTag	197760935	197766505	Similar to CNGC17: Cyclic nucleotide-gated ion channel 17 (Arabidopsis thaliana)
LOLMU_00000265	black	0.8216194849341778	4.6771916840877436e-8	S_0h.vs.6h	0.4601222903954265	0.012021977572929861	black	4_RagTag	13608378	13609851	Similar to WAK5: Wall-associated receptor kinase 5 (Arabidopsis thaliana)
LOLMU_00037004	black	0.4136723990360673	0.025701006139361667	R_0h.vs.3h	0.45985470546176105	0.012078272471771475	black	6_RagTag	168795917	168803501	Similar to LETM1: Mitochondrial proton/calcium exchanger protein (Gallus gallus)
LOLMU_00021137	black	0.6950617902045266	2.8591818152110308e-5	R_0h.vs.6h	0.4592738205128316	0.012201238104438586	black	2_RagTag	328883573	328888195	Similar to CAX3: Vacuolar cation/proton exchanger 3 (Oryza sativa subsp. japonica)
LOLMU_00035184	black	0.40439133430210916	0.029568501670577	S_0h.vs.3h	0.45912552984081917	0.012232796242045388	black	6_RagTag	64814780	64826864	Similar to KIN7D: Kinesin-like protein KIN-7D%2C chloroplastic (Oryza sativa subsp. japonica)
LOLMU_00012468	black	0.7990816499579352	2.0205683660081279e-7	R.vs.S_0h	0.4591154899559064	0.01223493531844445	black	3_RagTag	245423088	245429515	Similar to At3g55350: Protein ALP1-like (Arabidopsis thaliana)
LOLMU_00044893	black	0.7683486189896682	1.1330461007232416e-6	R.vs.S_24h	0.45902371909864575	0.012254502301927196	black	scaffold_3	32653471	32659128	Similar to AP2M: AP-2 complex subunit mu (Arabidopsis thaliana)
LOLMU_00032178	black	0.5781141661065343	0.0010212011197528205	S_0h.vs.6h	0.4589278985910632	0.01227496061416209	black	1_RagTag	250629233	250631892	Similar to CYCB1-2: Cyclin-B1-2 (Oryza sativa subsp. japonica)
LOLMU_00015277	black	0.6537057709748656	1.2030592793957547e-4	S_0h.vs.24h	0.4585249455853495	0.012361306163546124	black	3_RagTag	377640172	377641374	Similar to Glucan endo-1%2C3-beta-glucosidase%2C acidic isoform (Zea mays)
LOLMU_00005088	black	0.5493377974356594	0.002025689694573225	S_0h.vs.6h	0.45813071007211215	0.012446273873436267	black	4_RagTag	300603025	300609879	Similar to PUB1: Probable ubiquitin conjugation factor E4 (Arabidopsis thaliana)
LOLMU_00027156	black	0.6528252487157347	1.237541675528753e-4	S_0h.vs.24h	0.45757582759777987	0.012566690582743791	black	5_RagTag	307743259	307749914	Similar to WAK3: Wall-associated receptor kinase 3 (Arabidopsis thaliana)
LOLMU_00036715	black	0.5778410831714439	0.0010281649903259617	R.vs.S	0.4573505000192555	0.012615866371391391	black	6_RagTag	148423752	148428637	Similar to LAF1: Transcription factor LAF1 (Arabidopsis thaliana)
LOLMU_00044028	black	0.9023380403161211	2.2656284684087213e-11	R.vs.S_6h	0.45734517146777	0.012617031222131684	black	7_RagTag	256098769	256103418	Similar to CM-LOX2: Probable lipoxygenase 8%2C chloroplastic (Oryza sativa subsp. japonica)
LOLMU_00004168	black	0.6578230926713946	1.0528782618422213e-4	R.vs.S_3h	0.4572010485563015	0.012648571342063833	black	4_RagTag	222425503	222430092	Similar to GL1-11: Very-long-chain aldehyde decarbonylase GL1-11 (Oryza sativa subsp. japonica)
LOLMU_00018397	black	0.40314606815356036	0.030121527966631038	R.vs.S_6h	0.4566026996736439	0.012780219478066637	black	2_RagTag	171383090	171387857	Similar to OST48: Dolichyl-diphosphooligosaccharide--protein glycosyltransferase 48 kDa subunit (Oryza sativa subsp. japonica)
LOLMU_00041548	black	0.4437020894150786	0.015908955165731403	R.vs.S_3h	0.456436227541697	0.012817049064000587	black	7_RagTag	107376229	107387139	Similar to RSA1: Protein SHORT ROOT IN SALT MEDIUM 1 (Arabidopsis thaliana)
LOLMU_00000959	black	0.4674747050570676	0.010558744993086145	R.vs.S_0h	0.4563974321556365	0.012825644696423635	black	4_RagTag	52905250	52911112	Similar to ABCB25: ABC transporter B family member 25 (Oryza sativa subsp. japonica)
LOLMU_00026104	black	0.5453323602212493	0.0022177149088044392	R.vs.S_0h	0.456274384946392	0.012852939251353815	black	5_RagTag	264958227	264968500	Similar to GN: ARF guanine-nucleotide exchange factor GNOM (Arabidopsis thaliana)
LOLMU_00028929	black	0.48297914976154255	0.00795715522660945	S_0h.vs.24h	0.4560157689211315	0.012910463853285682	black	1_RagTag	38414837	38418433	Similar to ERD2B: ER lumen protein-retaining receptor B (Arabidopsis thaliana)
LOLMU_00000959	black	0.4674747050570676	0.010558744993086145	R_0h.vs.6h	0.4559842382781623	0.012917491952066464	black	4_RagTag	52905250	52911112	Similar to ABCB25: ABC transporter B family member 25 (Oryza sativa subsp. japonica)
LOLMU_00024384	black	0.8500135659817013	5.380098596882531e-9	R.vs.S	0.4556849014943893	0.012984372398557542	black	5_RagTag	155202445	155206446	Similar to CBP60B: Calmodulin-binding protein 60 B (Arabidopsis thaliana)
LOLMU_00013707	black	0.6985116512382087	2.509387070490443e-5	R_0h.vs.3h	0.45521419564490556	0.013090125429443801	black	3_RagTag	302620016	302622800	Similar to RPN2: Dolichyl-diphosphooligosaccharide--protein glycosyltransferase subunit 2 (Oryza sativa subsp. japonica)
LOLMU_00012072	black	0.6893548887369536	3.5344176451575335e-5	R.vs.S_24h	0.4547709270049538	0.013190369621642106	black	3_RagTag	229351670	229353336	Similar to RGA3: Putative disease resistance protein RGA3 (Solanum bulbocastanum)
LOLMU_00045037	black	0.40505949963905036	0.029275178645510044	S_0h.vs.3h	0.45452042888438987	0.013247301566517275	black	scaffold_3	40057888	40067418	Similar to Tbc1d15: TBC1 domain family member 15 (Mus musculus)
LOLMU_00003807	black	0.5094699397550818	0.004759334940456465	R_0h.vs.6h	0.4544235121550869	0.013269383175616406	black	4_RagTag	203680786	203689832	Protein of unknown function
LOLMU_00000590	black	0.7599306550448204	1.7370823219984714e-6	S_0h.vs.6h	0.4542680851449437	0.013304859856317724	black	4_RagTag	31971065	31975962	Similar to At2g19130: G-type lectin S-receptor-like serine/threonine-protein kinase At2g19130 (Arabidopsis thaliana)
LOLMU_00011257	black	0.7203733536852069	1.0505572278506496e-5	R.vs.S_0h	0.4542068178565634	0.013318865996681447	black	3_RagTag	156327572	156332514	Similar to ACLB-1: ATP-citrate synthase beta chain protein 1 (Oryza sativa subsp. japonica)
LOLMU_00016315	black	0.6073770943698377	4.7560303024247764e-4	R.vs.S_3h	0.4526964628249406	0.013668048012260162	black	2_RagTag	15384621	15397260	Similar to STXBP5L: Syntaxin-binding protein 5-like (Homo sapiens)
LOLMU_00031643	black	0.6389570632854455	1.90920052641553e-4	R.vs.S	0.45241391753919985	0.013734209036543316	black	1_RagTag	221798501	221799346	Protein of unknown function
LOLMU_00033104	black	0.7553685498550031	2.174231873616586e-6	R.vs.S_0h	0.4523420628701365	0.013751077034696704	black	1_RagTag	308826180	308827464	Protein of unknown function
LOLMU_00029034	black	0.7287325483850425	7.3699610264771155e-6	R.vs.S_3h	0.45222976250340047	0.01377747425972474	black	1_RagTag	44364021	44369051	Similar to CPS1: Ent-copalyl diphosphate synthase 1%2C chloroplastic (Oryza sativa subsp. japonica)
LOLMU_00026104	black	0.5453323602212493	0.0022177149088044392	S_0h.vs.24h	0.45222496719952043	0.01377860237793117	black	5_RagTag	264958227	264968500	Similar to GN: ARF guanine-nucleotide exchange factor GNOM (Arabidopsis thaliana)
LOLMU_00018397	black	0.40314606815356036	0.030121527966631038	R.vs.S_0h	0.45173659139745026	0.013893898485603563	black	2_RagTag	171383090	171387857	Similar to OST48: Dolichyl-diphosphooligosaccharide--protein glycosyltransferase 48 kDa subunit (Oryza sativa subsp. japonica)
LOLMU_00000590	black	0.7599306550448204	1.7370823219984714e-6	R.vs.S_6h	0.4515900069546729	0.013928660481567741	black	4_RagTag	31971065	31975962	Similar to At2g19130: G-type lectin S-receptor-like serine/threonine-protein kinase At2g19130 (Arabidopsis thaliana)
LOLMU_00030588	black	0.8389738856729297	1.309960401561669e-8	S_0h.vs.3h	0.45155616179966673	0.01393669701900742	black	1_RagTag	164307164	164311737	Protein of unknown function
LOLMU_00043963	black	0.5018641007507691	0.005538891961706654	R_0h.vs.24h	0.45141706931575587	0.013969765073418813	black	7_RagTag	253014750	253019872	Similar to CLC-F: Chloride channel protein CLC-f (Arabidopsis thaliana)
LOLMU_00030923	black	0.42479912675509146	0.021618616709889522	R_0h.vs.24h	0.4506986668574804	0.014141600247815125	black	1_RagTag	181743517	181748923	Similar to Os10g0493600: Alpha-galactosidase (Oryza sativa subsp. japonica)
LOLMU_00021641	black	0.48313577181952166	0.007933930118129673	R.vs.S	0.4503443322583941	0.014226998986540732	black	2_RagTag	348038213	348040782	Similar to KSL3: Ent-kaurene synthase-like 3 (Oryza sativa subsp. japonica)
LOLMU_00003807	black	0.5094699397550818	0.004759334940456465	S_0h.vs.3h	0.4503029535828414	0.014236999631472819	black	4_RagTag	203680786	203689832	Protein of unknown function
LOLMU_00022331	black	0.3710360607446048	0.047526546869870276	R_0h.vs.3h	0.4502824265511759	0.014241962895709543	black	5_RagTag	4215383	4221164	Similar to MAP2B: Methionine aminopeptidase 2B (Arabidopsis thaliana)
LOLMU_00019145	black	0.4776168964039303	0.008787661161297276	R_0h.vs.6h	0.45009201399841675	0.014288071671294925	black	2_RagTag	217454297	217455764	Similar to At1g49730: Probable receptor-like protein kinase At1g49730 (Arabidopsis thaliana)
LOLMU_00048457	black	0.7117244899271898	1.4965571282273342e-5	R.vs.S_6h	0.4486776831537885	0.014634454640128308	black	scaffold_71	1288336	1293000	Dbxref=InterPro:IPR003959,PFAM:PF00004
LOLMU_00021563	black	0.44128495812298296	0.016560530047181908	R.vs.S_24h	0.44856885293975574	0.014661394775689647	black	2_RagTag	345551796	345553646	Similar to At1g56130: Probable LRR receptor-like serine/threonine-protein kinase At1g56130 (Arabidopsis thaliana)
LOLMU_00039728	black	0.7281870980980408	7.545361709466202e-6	R.vs.S_0h	0.4485300698571242	0.01467100520134694	black	7_RagTag	19990468	19994226	Similar to Os06g0652400: Probable GDP-L-fucose synthase 1 (Oryza sativa subsp. japonica)
LOLMU_00041042	black	0.5848124964820824	8.627826961292854e-4	S_0h.vs.6h	0.44783110111573526	0.014845108462375583	black	7_RagTag	81772802	81775692	Similar to UTR3: UDP-galactose/UDP-glucose transporter 3 (Arabidopsis thaliana)
LOLMU_00036825	black	0.6118649433000781	4.2021086699478664e-4	R.vs.S	0.44776709749096266	0.01486113626027637	black	6_RagTag	155883599	155888220	Similar to ADK2: Adenosine kinase 2 (Arabidopsis thaliana)
LOLMU_00009644	black	0.844040309286199	8.78172643190951e-9	S_0h.vs.6h	0.44737694725925836	0.014959148873984862	black	3_RagTag	55424844	55427634	Similar to RER1B: Protein RER1B (Arabidopsis thaliana)
LOLMU_00033039	black	0.8034509096577092	1.544029445768346e-7	S_0h.vs.3h	0.44683111839066014	0.015097170969795985	black	1_RagTag	305301486	305302715	Similar to Cht8: Chitinase 8 (Oryza sativa subsp. japonica)
LOLMU_00034173	black	0.6970419919232551	2.6534202521970765e-5	R.vs.S_6h	0.44589901775560276	0.01533531206562904	black	6_RagTag	15231394	15233686	Protein of unknown function
LOLMU_00043287	black	0.4587397977440029	0.012315204339559805	R_0h.vs.3h	0.4456449308084063	0.015400766293501908	black	7_RagTag	209926785	209936612	Similar to radA: DNA repair protein RadA (Bacillus subtilis (strain 168))
LOLMU_00025739	black	0.5588865975570179	0.001624872131647814	R.vs.S_0h	0.44543146305104653	0.015455935798285617	black	5_RagTag	242687167	242692551	Protein of unknown function
LOLMU_00034689	black	0.4640131063430741	0.011227874670111748	S_0h.vs.24h	0.445295001394347	0.015491289349366893	black	6_RagTag	42639118	42640784	Similar to At1g28600: GDSL esterase/lipase At1g28600 (Arabidopsis thaliana)
LOLMU_00035278	black	0.5690419275704063	0.0012758748044790888	R.vs.S_6h	0.44501379271930397	0.015564354537275267	black	6_RagTag	69908335	69909495	Protein of unknown function
LOLMU_00048203	black	0.42671277359660115	0.02097334459675689	R.vs.S_0h	0.44490165274859655	0.0155935709673047	black	scaffold_67	1114807	1117222	Similar to Sec11c: Signal peptidase complex catalytic subunit SEC11C (Rattus norvegicus)
LOLMU_00039728	black	0.7281870980980408	7.545361709466202e-6	R.vs.S	0.4448025029537209	0.015619440869138716	black	7_RagTag	19990468	19994226	Similar to Os06g0652400: Probable GDP-L-fucose synthase 1 (Oryza sativa subsp. japonica)
LOLMU_00025739	black	0.5588865975570179	0.001624872131647814	R_0h.vs.3h	0.44476434017428373	0.01562940768202704	black	5_RagTag	242687167	242692551	Protein of unknown function
LOLMU_00031360	black	0.5100530431662633	0.0047036425644215625	S_0h.vs.24h	0.44402083514038304	0.015824640582914305	black	1_RagTag	208015184	208017279	Similar to RACK1A: Guanine nucleotide-binding protein subunit beta-like protein A (Oryza sativa subsp. japonica)
LOLMU_00043070	black	0.5413238655252248	0.0024254231702970606	S_0h.vs.3h	0.4439763555836946	0.015836384022438817	black	7_RagTag	197760935	197766505	Similar to CNGC17: Cyclic nucleotide-gated ion channel 17 (Arabidopsis thaliana)
LOLMU_00032178	black	0.5781141661065343	0.0010212011197528205	R_0h.vs.24h	0.4437469187658594	0.015897074458682135	black	1_RagTag	250629233	250631892	Similar to CYCB1-2: Cyclin-B1-2 (Oryza sativa subsp. japonica)
LOLMU_00003516	black	0.42014835677202544	0.023254958408453	S_0h.vs.6h	0.44256188547402514	0.016213615979843818	black	4_RagTag	186881551	186886768	Similar to PIP5K9: Phosphatidylinositol 4-phosphate 5-kinase 9 (Arabidopsis thaliana)
LOLMU_00031360	black	0.5100530431662633	0.0047036425644215625	R.vs.S_0h	0.44250207923923374	0.016229728581793546	black	1_RagTag	208015184	208017279	Similar to RACK1A: Guanine nucleotide-binding protein subunit beta-like protein A (Oryza sativa subsp. japonica)
LOLMU_00027509	black	0.7761699442967918	7.49569303199768e-7	R.vs.S_6h	0.4424074225995771	0.016255257457934925	black	5_RagTag	327138124	327142494	Similar to GLR2.7: Glutamate receptor 2.7 (Arabidopsis thaliana)
LOLMU_00011354	black	0.7929893937491865	2.9087942848349044e-7	R.vs.S_3h	0.4420546121121856	0.016350703585440655	black	3_RagTag	161946306	161950939	Similar to SAR1A: GTP-binding protein SAR1A (Arabidopsis thaliana)
LOLMU_00046971	black	0.42211058803153606	0.022552616232961266	R_0h.vs.24h	0.4410447877675163	0.016626460829384262	black	scaffold_3	189220243	189222506	Similar to MST1: Sugar transport protein MST1 (Oryza sativa subsp. japonica)
LOLMU_00017187	black	0.8114438978700921	9.274556535829637e-8	R.vs.S_6h	0.44088055536874354	0.016671670334248496	black	2_RagTag	55990858	55999380	Similar to AAMT1: Anthranilate O-methyltransferase 1 (Zea mays)
LOLMU_00034747	black	0.6170151704685951	3.6370409581125884e-4	S_0h.vs.6h	0.44062967135704	0.016740929484052484	black	6_RagTag	44347313	44352535	Similar to NET2D: Protein NETWORKED 2D (Arabidopsis thaliana)
LOLMU_00008771	black	0.8103241182223347	9.975272121947099e-8	R.vs.S_24h	0.44039347863421197	0.016806350381982433	black	3_RagTag	15171595	15175002	Protein of unknown function
LOLMU_00036791	black	0.6305668874510495	2.4568820326699865e-4	R.vs.S_6h	0.44025118883067405	0.016845863958888627	black	6_RagTag	152896043	152897829	Similar to PNSL3: Photosynthetic NDH subunit of lumenal location 3%2C chloroplastic (Arabidopsis thaliana)
LOLMU_00021387	black	0.7083452162297146	1.712601365238933e-5	R.vs.S_24h	0.4399862075410265	0.01691965356052399	black	2_RagTag	338239500	338242459	Similar to At1g61610: Putative G-type lectin S-receptor-like serine/threonine-protein kinase At1g61610 (Arabidopsis thaliana)
LOLMU_00037004	black	0.4136723990360673	0.025701006139361667	R.vs.S_3h	0.43956085256616817	0.017038661575686082	black	6_RagTag	168795917	168803501	Similar to LETM1: Mitochondrial proton/calcium exchanger protein (Gallus gallus)
LOLMU_00034905	black	0.38401258559018697	0.039723189862792066	R.vs.S	0.43928729121034765	0.017115565167837316	black	6_RagTag	50827663	50830815	Similar to AIL5: AP2-like ethylene-responsive transcription factor AIL5 (Arabidopsis thaliana)
LOLMU_00041916	black	0.6830223414594807	4.447547811690366e-5	S_0h.vs.3h	0.4392685056184585	0.017120856690242107	black	7_RagTag	131507792	131515832	Similar to Os08g0190100: Germin-like protein 8-11 (Oryza sativa subsp. japonica)
LOLMU_00041371	black	0.862210064218847	1.8467757637661643e-9	R.vs.S_6h	0.43895118262231153	0.01721044481337896	black	7_RagTag	96302637	96306905	Similar to At2g21160: Translocon-associated protein subunit alpha (Arabidopsis thaliana)
LOLMU_00037079	black	0.7558140196295077	2.1275468743284556e-6	R.vs.S_6h	0.4387697460416823	0.01726184277577395	black	6_RagTag	171707903	171715712	Similar to CSTLP5: CMP-sialic acid transporter 5 (Oryza sativa subsp. japonica)
LOLMU_00034747	black	0.6170151704685951	3.6370409581125884e-4	R_0h.vs.24h	0.43875573355170544	0.017265817554048695	black	6_RagTag	44347313	44352535	Similar to NET2D: Protein NETWORKED 2D (Arabidopsis thaliana)
LOLMU_00000959	black	0.4674747050570676	0.010558744993086145	R.vs.S_6h	0.43829394687260215	0.01739723180518232	black	4_RagTag	52905250	52911112	Similar to ABCB25: ABC transporter B family member 25 (Oryza sativa subsp. japonica)
LOLMU_00044026	black	0.618664421001423	3.470823475415674e-4	R_0h.vs.6h	0.43775622951115944	0.017551294958191348	black	7_RagTag	255946972	255950317	Similar to JMJ30: Lysine-specific demethylase JMJ30 (Arabidopsis thaliana)
LOLMU_00029612	black	0.5737326558478366	0.001138044292990952	R_0h.vs.3h	0.4374980565434491	0.0176256645225399	black	1_RagTag	87568789	87570279	Similar to LIP1: Small GTPase LIP1 (Arabidopsis thaliana)
LOLMU_00006708	black	0.7196071902622593	1.084572582945789e-5	R_0h.vs.3h	0.4373439596166923	0.01767017778051319	black	4_RagTag	383146484	383158911	Similar to BIG2: Brefeldin A-inhibited guanine nucleotide-exchange protein 2 (Arabidopsis thaliana)
LOLMU_00040275	black	0.5411376882959589	0.0024354647657074497	R.vs.S_6h	0.43701218934334957	0.017766329984372158	black	7_RagTag	45624548	45626007	Protein of unknown function
LOLMU_00013000	black	0.49489528883375833	0.00634597012816512	R.vs.S	0.43637354422554997	0.017952636073228265	black	3_RagTag	266219726	266222946	Similar to COG1: Conserved oligomeric Golgi complex subunit 1 (Arabidopsis thaliana)
LOLMU_00037592	black	0.8616963128824309	1.9357622841733112e-9	S_0h.vs.24h	0.4360826186820436	0.01803803833078634	black	6_RagTag	201825715	201832891	Similar to TSN1: Ribonuclease TUDOR 1 (Arabidopsis thaliana)
LOLMU_00038919	black	0.7024834478492867	2.1545002053575942e-5	R.vs.S_6h	0.4356768450590095	0.01815771457316726	black	6_RagTag	305169933	305171962	Similar to At4g28440: Uncharacterized protein At4g28440 (Arabidopsis thaliana)
LOLMU_00015277	black	0.6537057709748656	1.2030592793957547e-4	R.vs.S_3h	0.4350690098681718	0.018338211148099328	black	3_RagTag	377640172	377641374	Similar to Glucan endo-1%2C3-beta-glucosidase%2C acidic isoform (Zea mays)
LOLMU_00034042	black	0.8434563362592514	9.202553223266822e-9	S_0h.vs.6h	0.43469618967246065	0.018449650735146948	black	6_RagTag	9787667	9788931	Similar to CCR1: Cinnamoyl-CoA reductase 1 (Oryza sativa subsp. japonica)
LOLMU_00007571	black	0.6491630863596123	1.3905568760375577e-4	R_0h.vs.24h	0.4346590168670509	0.01846079261149158	black	4_RagTag	426208496	426209010	Protein of unknown function
LOLMU_00029706	black	0.7353750452089696	5.5094013182011755e-6	R.vs.S_24h	0.4329146847678323	0.018989901347142357	black	1_RagTag	91811860	91896878	Similar to Subtilisin-chymotrypsin inhibitor-2A (Hordeum vulgare)
LOLMU_00004554	black	0.4063351826143194	0.0287217123282154	R_0h.vs.24h	0.4327740315655273	0.019033104676966794	black	4_RagTag	244978540	244981986	Similar to PLP3B: Thioredoxin domain-containing protein PLP3B (Arabidopsis thaliana)
LOLMU_00007751	black	0.42275410672522673	0.022326102404654206	R.vs.S_6h	0.43189358793234767	0.019305387926347162	black	4_RagTag	435383317	435390277	Similar to NPGR1: Protein NPGR1 (Arabidopsis thaliana)
LOLMU_00030957	black	0.4807433233228551	0.00829500802327891	S_0h.vs.3h	0.43182984230785765	0.019325225619514656	black	1_RagTag	183059750	183077484	Similar to NRPA2: DNA-directed RNA polymerase I subunit 2 (Arabidopsis thaliana)
LOLMU_00043736	black	0.4442698951511724	0.015759017359865377	R.vs.S_3h	0.43171859849711736	0.019359885008259307	black	7_RagTag	232880941	232883691	Similar to CRLK2: Calcium/calmodulin-regulated receptor-like kinase 2 (Arabidopsis thaliana)
LOLMU_00006692	black	0.754620305304777	2.254734277446887e-6	R.vs.S	0.4316355692067262	0.01938578716814087	black	4_RagTag	382461819	382463481	Similar to CYP76B6: Geraniol 8-hydroxylase (Catharanthus roseus)
LOLMU_00036020	black	0.4521707553618852	0.01379136132122161	R.vs.S_3h	0.4312906736998116	0.019493687925286277	black	6_RagTag	105819425	105822448	Similar to Peroxygenase (Lilium longiflorum)
LOLMU_00022304	black	0.4976737779502947	0.006012978036047793	R.vs.S	0.4307048719511265	0.019678089506802124	black	5_RagTag	2972212	2979589	Similar to rnf-5: E3 ubiquitin ligase rnf-5 (Caenorhabditis elegans)
LOLMU_00030394	black	0.39240632184672175	0.035247143822734354	S_0h.vs.6h	0.4302032098430092	0.019837144407182542	black	1_RagTag	150480355	150491468	Similar to TMEM8B: Transmembrane protein 8B (Homo sapiens)
LOLMU_00024769	black	0.4766033334448858	0.008952570304518034	S_0h.vs.3h	0.42992367099469103	0.019926231897989033	black	5_RagTag	187184391	187189427	Protein of unknown function
LOLMU_00014073	black	0.8227064790781595	4.33637280579722e-8	S_0h.vs.6h	0.4298297099512009	0.01995625059018477	black	3_RagTag	319763007	319764129	Similar to Glucan endo-1%2C3-beta-glucosidase%2C acidic isoform (Zea mays)
LOLMU_00036380	black	0.3758927661941712	0.04447502391728046	R.vs.S	0.42957168606563234	0.020038875557024365	black	6_RagTag	124327095	124328192	Similar to Polyubiquitin (Avena fatua)
LOLMU_00002978	black	0.6986439158730898	2.4967744767282534e-5	R.vs.S_3h	0.4295418383450956	0.020048451593542398	black	4_RagTag	150896617	150904863	Similar to CYP71BE54: Desmethyl-deoxy-podophyllotoxin synthase (Sinopodophyllum hexandrum)
LOLMU_00040848	black	0.37701675164660275	0.0437915246508002	R.vs.S_0h	0.4295200524880204	0.02005544352104343	black	7_RagTag	72786856	72791649	Similar to DDB_G0290647: SPX and EXS domain-containing protein 5 (Dictyostelium discoideum)
LOLMU_00047175	black	0.4858353343596489	0.007542520681286453	S_0h.vs.24h	0.42931884639431556	0.02012011324018326	black	JAEVFB010000110.1_RagTag	3766563	3770918	Similar to NPF2.11: Protein NRT1/ PTR FAMILY 2.11 (Arabidopsis thaliana)
LOLMU_00036130	black	0.5235922862222117	0.0035580039067839467	R.vs.S	0.42917717579451176	0.02016575046966313	black	6_RagTag	112467328	112472567	Similar to CSLE2: Cellulose synthase-like protein E2 (Oryza sativa subsp. japonica)
LOLMU_00011225	black	0.6156214962404019	3.782924320863945e-4	R_0h.vs.24h	0.42916051293217755	0.02017112377267611	black	3_RagTag	154695973	154701603	Similar to Os01g0281400: Coatomer subunit beta-2 (Oryza sativa subsp. japonica)
LOLMU_00033484	black	0.45300397652183294	0.013596342134995143	S_0h.vs.3h	0.4290664526925601	0.020201477637975723	black	1_RagTag	326919733	326923672	Similar to FK: Delta(14)-sterol reductase (Arabidopsis thaliana)
LOLMU_00009017	black	0.6226476628253587	3.096673993811366e-4	R_0h.vs.24h	0.4287107616465606	0.020316601356413316	black	3_RagTag	24689565	24696309	Protein of unknown function
LOLMU_00003736	black	0.39386814887986776	0.03451084151620827	R.vs.S	0.4285522781613003	0.020368069916292336	black	4_RagTag	200085865	200091041	Similar to CBSCBSPB3: CBS domain-containing protein CBSCBSPB3 (Arabidopsis thaliana)
LOLMU_00029034	black	0.7287325483850425	7.3699610264771155e-6	R_0h.vs.6h	0.4285338170652995	0.020374072244733855	black	1_RagTag	44364021	44369051	Similar to CPS1: Ent-copalyl diphosphate synthase 1%2C chloroplastic (Oryza sativa subsp. japonica)
LOLMU_00021526	black	0.7246113968310601	8.791300553901097e-6	R.vs.S_0h	0.428481131205384	0.020391210203551308	black	2_RagTag	343871559	343883751	Similar to ABCC2: ABC transporter C family member 2 (Arabidopsis thaliana)
LOLMU_00016346	black	0.6339807462943605	2.2192294501923658e-4	S_0h.vs.3h	0.42842087062977857	0.020410826639439356	black	2_RagTag	16220961	16223896	Dbxref=InterPro:IPR003959,PFAM:PF00004
LOLMU_00022006	black	0.52174277336571	0.003698770971659186	R_0h.vs.24h	0.4282939062799772	0.020452207731651264	black	2_RagTag	364911069	364919562	Protein of unknown function
LOLMU_00019923	black	0.5225086776956829	0.003639909496427361	R_0h.vs.6h	0.4282907934006644	0.020453223168269835	black	2_RagTag	266955791	266962688	Similar to NET1D: Protein NETWORKED 1D (Arabidopsis thaliana)
LOLMU_00042539	black	0.71545668685657	1.2866442565533317e-5	S_0h.vs.3h	0.4277270992431597	0.02063778756910559	black	7_RagTag	166820624	166823957	Similar to Os08g0548900: Proteasome subunit alpha type-7-A (Oryza sativa subsp. japonica)
LOLMU_00021639	black	0.8790660766028968	3.519888311078474e-10	R.vs.S_24h	0.4276161928089501	0.020674261144830775	black	2_RagTag	347887796	347889473	Similar to CYP99A2: Cytochrome P450 99A2 (Oryza sativa subsp. japonica)
LOLMU_00010333	black	0.7762776126438541	7.45233342758805e-7	R.vs.S_24h	0.42752009682971537	0.020705906857546745	black	3_RagTag	97941706	97946782	Similar to At2g26970: Oligoribonuclease (Arabidopsis thaliana)
LOLMU_00025068	black	0.5525591261171019	0.0018818539204023019	R.vs.S	0.4268429453454648	0.020930032434164327	black	5_RagTag	201808776	201811765	Similar to LBD12: LOB domain-containing protein 12 (Arabidopsis thaliana)
LOLMU_00037683	black	0.4678768090240377	0.010483232283277171	R.vs.S_24h	0.42602798324435526	0.021202409644463724	black	6_RagTag	223988919	223995083	Protein of unknown function
LOLMU_00026153	black	0.7588271926396035	1.834819938600379e-6	R.vs.S_24h	0.4257196448217661	0.021306218663866026	black	5_RagTag	266180328	266185130	Similar to At5g27430: Signal peptidase complex subunit 3B (Arabidopsis thaliana)
LOLMU_00038919	black	0.7024834478492867	2.1545002053575942e-5	R.vs.S_3h	0.4252568775939953	0.021462802380473947	black	6_RagTag	305169933	305171962	Similar to At4g28440: Uncharacterized protein At4g28440 (Arabidopsis thaliana)
LOLMU_00022949	black	0.7284260252670869	7.468072718803562e-6	S_0h.vs.24h	0.4251948360800496	0.02148386660406454	black	5_RagTag	28964810	28970619	Similar to ABCG37: ABC transporter G family member 37 (Oryza sativa subsp. japonica)
LOLMU_00003714	black	0.3862903463648056	0.0384658994355725	R.vs.S_6h	0.4243655714191241	0.021767049826823724	black	4_RagTag	199416580	199420663	Similar to 60SP0: 60S acidic ribosomal protein P0 (Oryza sativa subsp. japonica)
LOLMU_00034689	black	0.4640131063430741	0.011227874670111748	R.vs.S_24h	0.4235127801179829	0.022061453516735913	black	6_RagTag	42639118	42640784	Similar to At1g28600: GDSL esterase/lipase At1g28600 (Arabidopsis thaliana)
LOLMU_00012089	black	0.779343280737786	6.309169097062299e-7	R.vs.S_0h	0.42291612458381816	0.02226936813080316	black	3_RagTag	229955968	229959329	Similar to PAB1: Proteasome subunit alpha type-2 (Oryza sativa subsp. japonica)
LOLMU_00017941	black	0.5966532723963773	6.346772172073292e-4	R_0h.vs.24h	0.42279059412687253	0.022313315178711986	black	2_RagTag	106939382	106945005	Similar to CRK6: Cysteine-rich receptor-like protein kinase 6 (Oryza sativa subsp. japonica)
LOLMU_00048457	black	0.7117244899271898	1.4965571282273342e-5	Fvfm	0.4222020160244122	0.022520319974522824	black	scaffold_71	1288336	1293000	Dbxref=InterPro:IPR003959,PFAM:PF00004
LOLMU_00041042	black	0.5848124964820824	8.627826961292854e-4	S_0h.vs.24h	0.4219515672973801	0.022608879520897372	black	7_RagTag	81772802	81775692	Similar to UTR3: UDP-galactose/UDP-glucose transporter 3 (Arabidopsis thaliana)
LOLMU_00022949	black	0.7284260252670869	7.468072718803562e-6	S_0h.vs.3h	0.4215190698697776	0.022762483796463538	black	5_RagTag	28964810	28970619	Similar to ABCG37: ABC transporter G family member 37 (Oryza sativa subsp. japonica)
LOLMU_00036056	black	0.501608855125824	0.0055668315810376325	S_0h.vs.3h	0.42138386873919015	0.022810676343058427	black	6_RagTag	108834393	108837912	Similar to APCB1: Aspartyl protease APCB1 (Arabidopsis thaliana)
LOLMU_00042160	black	0.6467166525969733	1.5019057067583737e-4	R.vs.S_0h	0.4213394078885221	0.02282654269352633	black	7_RagTag	148453558	148455380	Similar to ACA7: Alpha carbonic anhydrase 7 (Arabidopsis thaliana)
LOLMU_00010427	black	0.5669058568867685	0.0013433055262581659	R.vs.S	0.42070533464673243	0.023053804076964605	black	3_RagTag	104827761	104832357	Similar to Eukaryotic translation initiation factor 5A (Dianthus caryophyllus)
LOLMU_00000504	black	0.44272883114235556	0.016168708683727603	R.vs.S_6h	0.42057091875022984	0.023102217914607055	black	4_RagTag	27044114	27047471	Similar to MYOB2: Myosin-binding protein 2 (Arabidopsis thaliana)
LOLMU_00006373	black	0.7354459890233219	5.492055239484558e-6	S_0h.vs.6h	0.4204885506450239	0.023131926314628234	black	4_RagTag	368024664	368030914	Protein of unknown function
LOLMU_00030356	black	0.6120834982216269	4.1766464628259265e-4	R_0h.vs.6h	0.4202192030773761	0.023229292585687525	black	1_RagTag	126939264	126947036	Similar to eif2b2: Translation initiation factor eIF-2B subunit beta (Dictyostelium discoideum)
LOLMU_00016166	black	0.5407843766806927	0.002454619465223614	S_0h.vs.6h	0.4196836099905961	0.023423900478726997	black	2_RagTag	10180722	10184922	Similar to At3g47570: Probable LRR receptor-like serine/threonine-protein kinase At3g47570 (Arabidopsis thaliana)
LOLMU_00013234	black	0.416608195136389	0.024567339616126244	S_0h.vs.24h	0.4195897498473074	0.023458141558650905	black	3_RagTag	277176172	277178278	Similar to LAC8: Laccase-8 (Oryza sativa subsp. japonica)
LOLMU_00011162	black	0.3725964775864272	0.04652855132202151	R.vs.S_3h	0.4192415745327369	0.02358551715029851	black	3_RagTag	151683913	151686656	Similar to PSL4: Glucosidase 2 subunit beta (Arabidopsis thaliana)
LOLMU_00046971	black	0.42211058803153606	0.022552616232961266	R_0h.vs.3h	0.419239373876024	0.02358632402860864	black	scaffold_3	189220243	189222506	Similar to MST1: Sugar transport protein MST1 (Oryza sativa subsp. japonica)
LOLMU_00020253	black	0.4135638261083878	0.02574373598177317	R_0h.vs.6h	0.4186002485007677	0.02382161895770627	black	2_RagTag	283118187	283120083	Similar to RBL6: RHOMBOID-like protein 6%2C mitochondrial (Arabidopsis thaliana)
LOLMU_00019220	black	0.6470465515668736	1.4864436261095688e-4	S_0h.vs.6h	0.4184113661667268	0.023891522515866605	black	2_RagTag	224499933	224508074	Similar to At1g56130: Probable LRR receptor-like serine/threonine-protein kinase At1g56130 (Arabidopsis thaliana)
LOLMU_00021388	black	0.8830341708276221	2.2988139005608023e-10	R.vs.S_24h	0.4176343406405726	0.02418085866436344	black	2_RagTag	338242503	338244210	Similar to CRK10: Cysteine-rich receptor-like protein kinase 10 (Arabidopsis thaliana)
LOLMU_00021526	black	0.7246113968310601	8.791300553901097e-6	R.vs.S_3h	0.41762015218503623	0.024186168431664677	black	2_RagTag	343871559	343883751	Similar to ABCC2: ABC transporter C family member 2 (Arabidopsis thaliana)
LOLMU_00019257	black	0.3856557668818704	0.038812928612411104	R_0h.vs.3h	0.4174846636191401	0.024236920533021865	black	2_RagTag	227054145	227054725	Similar to Low molecular mass early light-inducible protein HV90%2C chloroplastic (Hordeum vulgare)
LOLMU_00034742	black	0.7628982922971249	1.4971303197464823e-6	R_0h.vs.6h	0.41708675212666113	0.024386475866096477	black	6_RagTag	44316680	44322105	Similar to ogdh: 2-oxoglutarate dehydrogenase%2C mitochondrial (Dictyostelium discoideum)
LOLMU_00034736	black	0.44569554594144867	0.015387709096289302	R.vs.S_24h	0.41683970825154615	0.024479706235133715	black	6_RagTag	43952194	43956229	Similar to PUB33: U-box domain-containing protein 33 (Arabidopsis thaliana)
LOLMU_00048457	black	0.7117244899271898	1.4965571282273342e-5	R_0h.vs.6h	0.4166879632907785	0.02453711653132863	black	scaffold_71	1288336	1293000	Dbxref=InterPro:IPR003959,PFAM:PF00004
LOLMU_00022304	black	0.4976737779502947	0.006012978036047793	R.vs.S_6h	0.41662234263014175	0.024561977103399153	black	5_RagTag	2972212	2979589	Similar to rnf-5: E3 ubiquitin ligase rnf-5 (Caenorhabditis elegans)
LOLMU_00027600	black	0.8446616284026053	8.353350220351286e-9	R.vs.S_6h	0.41644211677494064	0.024630362036309437	black	5_RagTag	332135384	332137210	Similar to 2ODD11: 2-oxoglutarate-dependent dioxygenase 11 (Oryza sativa subsp. japonica)
LOLMU_00043736	black	0.4442698951511724	0.015759017359865377	R_0h.vs.6h	0.41639908661261765	0.024646712382007815	black	7_RagTag	232880941	232883691	Similar to CRLK2: Calcium/calmodulin-regulated receptor-like kinase 2 (Arabidopsis thaliana)
LOLMU_00040848	black	0.37701675164660275	0.0437915246508002	R.vs.S_6h	0.4162142804972245	0.02471703472615219	black	7_RagTag	72786856	72791649	Similar to DDB_G0290647: SPX and EXS domain-containing protein 5 (Dictyostelium discoideum)
LOLMU_00020675	black	0.5360384299535713	0.002724790857552872	R_0h.vs.3h	0.4161055903817577	0.024758469899646973	black	2_RagTag	305321170	305325738	Protein of unknown function
LOLMU_00002829	black	0.8869853892034032	1.480943546700709e-10	R_0h.vs.3h	0.4159677216709087	0.024811110205425226	black	4_RagTag	142909630	142912975	Similar to Os12g0624000: 5-methyltetrahydropteroyltriglutamate--homocysteine methyltransferase 2 (Oryza sativa subsp. japonica)
LOLMU_00019145	black	0.4776168964039303	0.008787661161297276	S_0h.vs.24h	0.41576720520233973	0.024887833410574812	black	2_RagTag	217454297	217455764	Similar to At1g49730: Probable receptor-like protein kinase At1g49730 (Arabidopsis thaliana)
LOLMU_00042348	black	0.745874233374166	3.416976928144409e-6	R.vs.S	0.4156622448745893	0.024928071323909336	black	7_RagTag	158585643	158590007	Similar to ABCF1: ABC transporter F family member 1 (Arabidopsis thaliana)
LOLMU_00034293	black	0.4627135197371475	0.011488081398026869	R.vs.S_0h	0.41564919106517	0.024933079383193717	black	6_RagTag	29148347	29152090	Similar to RS31: Serine/arginine-rich splicing factor RS31 (Arabidopsis thaliana)
LOLMU_00004254	black	0.8111858961002413	9.431908717671966e-8	S_0h.vs.3h	0.415249398613842	0.025086856903016687	black	4_RagTag	227888230	227895892	Protein of unknown function
LOLMU_00021643	black	0.7961584712732724	2.410232737043014e-7	S_0h.vs.3h	0.41508985651841884	0.025148439385017284	black	2_RagTag	348145475	348150343	Similar to VSR7: Vacuolar-sorting receptor 7 (Arabidopsis thaliana)
LOLMU_00004898	black	0.65768815366837	1.0575228770639025e-4	S_0h.vs.6h	0.41488228846011976	0.025228744251020573	black	4_RagTag	286810685	286812841	Similar to UAM1: UDP-arabinopyranose mutase 1 (Oryza sativa subsp. japonica)
LOLMU_00041916	black	0.6830223414594807	4.447547811690366e-5	S_0h.vs.24h	0.4146416770596553	0.025322094789550227	black	7_RagTag	131507792	131515832	Similar to Os08g0190100: Germin-like protein 8-11 (Oryza sativa subsp. japonica)
LOLMU_00034655	black	0.4317794657281038	0.01934091473010127	R_0h.vs.24h	0.4145730889988724	0.025348756601717405	black	6_RagTag	41199629	41205809	Similar to ptges2: Prostaglandin E synthase 2 (Danio rerio)
[truncated: 66,075 more rows]
