# Supplementary material for: The Genome of Lolium multiflorum Reveals the Genetic Architecture of Paraquat Resistance
Source: Mol Ecol. 2025 Apr 26;34(10):e17775. doi: 10.1111/mec.17775 (PMC12051776; doi:10.1111/mec.17775)
Supplement: Supplementary file 5 — Table S6. WGCNA results for PRHC‐derived population containing module membership and gene trait significance. [file MEC-34-e17775-s002.csv]

gene	module	MM	MM_pval	comparison	gene_TS	gene_TS_pval	ME_color	Chr	start	end	annot
LOLMU_00014688	black	0.6788042730162819	1.9491907453440885e-5	R_0h.vs.6h	0.996840934730905	1.4440427544150996e-34	black	3_RagTag	355682890	355683661	Similar to ATP6: ATP synthase small subunit 6-B%2C mitochondrial (Arabidopsis thaliana)
LOLMU_00043845	black	0.7206232675439007	3.2990116631896737e-6	R.vs.S_24h	0.9858497054789037	7.874745687320701e-25	black	7_RagTag	243962271	243964712	Similar to DGAT2D: Diacylglycerol O-acyltransferase 2D (Glycine max)
LOLMU_00031913	black	0.4723203510697627	0.0063426051814621	R_0h.vs.24h	0.9854898726576241	1.1449607169754995e-24	black	1_RagTag	236541828	236548034	Similar to B3GALT8: Probable beta-1%2C3-galactosyltransferase 8 (Arabidopsis thaliana)
LOLMU_00001440	black	0.6784382621421994	1.9772422949861098e-5	R.vs.S_0h	0.9834027499602982	8.477629697013648e-24	black	4_RagTag	75301916	75302435	Similar to Cytochrome b-c1 complex subunit 7 (Solanum tuberosum)
LOLMU_00028954	black	0.5437202832127476	0.001298271110819497	R_0h.vs.6h	0.9834027499602982	8.477629697013648e-24	black	1_RagTag	39661638	39664498	Protein of unknown function
LOLMU_00031913	black	0.4723203510697627	0.0063426051814621	R.vs.S_0h	0.9677497025205494	1.6241887511807212e-19	black	1_RagTag	236541828	236548034	Similar to B3GALT8: Probable beta-1%2C3-galactosyltransferase 8 (Arabidopsis thaliana)
LOLMU_00042009	black	0.5559447015676154	9.54358469641716e-4	R.vs.S_0h	0.9649600668744818	5.5336081546396925e-19	black	7_RagTag	138177798	138178851	Similar to PUB8: U-box domain-containing protein 8 (Arabidopsis thaliana)
LOLMU_00006270	black	0.5380422560448016	0.0014919237618920445	S_0h.vs.24h	0.963357457974147	1.070784007968708e-18	black	4_RagTag	364290281	364291054	Similar to YIPF5: Protein YIPF5 (Macaca fascicularis)
LOLMU_00024922	black	0.634176380667301	9.72228261206706e-5	S_0h.vs.24h	0.956116902608021	1.525335450291608e-17	black	5_RagTag	193955803	193957075	Similar to NAP1: NAC domain-containing protein 1 (Solanum lycopersicum)
LOLMU_00042009	black	0.5559447015676154	9.54358469641716e-4	S_0h.vs.24h	0.9522542750672571	5.268492364638333e-17	black	7_RagTag	138177798	138178851	Similar to PUB8: U-box domain-containing protein 8 (Arabidopsis thaliana)
LOLMU_00008702	black	0.7387785196930543	1.3783687049678275e-6	R_0h.vs.6h	0.949739610179731	1.1187433429410208e-16	black	3_RagTag	7519971	7523664	Similar to 1-SST: Sucrose:sucrose 1-fructosyltransferase (Festuca arundinacea)
LOLMU_00019185	black	0.7811270749926379	1.3244740360356344e-7	R_0h.vs.6h	0.9454954753702922	3.668149873818024e-16	black	2_RagTag	220543544	220549955	Similar to UBC2: Ubiquitin-conjugating enzyme E2 2 (Medicago sativa)
LOLMU_00020689	black	0.7664170288375339	3.1566338522606754e-7	R_0h.vs.24h	0.9442046561565673	5.166029677993507e-16	black	2_RagTag	306131376	306138170	Similar to PDIL5-2: Protein disulfide isomerase-like 5-2 (Oryza sativa subsp. japonica)
LOLMU_00010492	black	0.6023054745345876	2.648607221395981e-4	R_0h.vs.6h	0.9401828375782366	1.4282705000185437e-15	black	3_RagTag	109361331	109363842	Similar to TOM1: Tobamovirus multiplication protein 1 (Arabidopsis thaliana)
LOLMU_00006485	black	0.5650686658157295	7.526207518857932e-4	R_0h.vs.3h	0.9393880363844919	1.7316944190001964e-15	black	4_RagTag	373394487	373406133	Protein of unknown function
LOLMU_00019275	black	0.5725418776295947	6.163939873548908e-4	S_0h.vs.24h	0.9376414125185335	2.6207308021881417e-15	black	2_RagTag	227862734	227864060	Protein of unknown function
LOLMU_00014859	black	0.5285887878167981	0.0018705687326563203	R_0h.vs.24h	0.9304503397195848	1.2831899555925402e-14	black	3_RagTag	360295835	360297101	Protein of unknown function
LOLMU_00027365	black	0.4123516444048978	0.019014717810468817	R_0h.vs.6h	0.9300337492229586	1.3994892994100071e-14	black	5_RagTag	320524718	320529184	Similar to Scai: Protein SCAI (Mus musculus)
LOLMU_00033467	black	0.7819418167132745	1.259846542590992e-7	S_0h.vs.24h	0.9262169894049499	3.025171699491881e-14	black	1_RagTag	326221394	326226471	Similar to At1g53240: Malate dehydrogenase 1%2C mitochondrial (Arabidopsis thaliana)
LOLMU_00021355	black	0.5604436318374041	8.496229094414174e-4	R.vs.S_3h	0.9258295429772776	3.263826643875391e-14	black	2_RagTag	337144771	337150013	Similar to MED15A: Mediator of RNA polymerase II transcription subunit 15a (Arabidopsis thaliana)
LOLMU_00041154	black	0.45086843252676284	0.009602807971685565	R_0h.vs.6h	0.9158033225373148	2.0420775525558632e-13	black	7_RagTag	86937948	86945791	Similar to CIPK24: CBL-interacting protein kinase 24 (Oryza sativa subsp. japonica)
LOLMU_00003742	black	0.7331591694223022	1.8192935715029105e-6	S_0h.vs.24h	0.9148021342037469	2.4216642900096193e-13	black	4_RagTag	200398752	200400556	Similar to VATP-P1: V-type proton ATPase 16 kDa proteolipid subunit (Avena sativa)
LOLMU_00001440	black	0.6784382621421994	1.9772422949861098e-5	S_0h.vs.24h	0.9145960011869518	2.507527569706148e-13	black	4_RagTag	75301916	75302435	Similar to Cytochrome b-c1 complex subunit 7 (Solanum tuberosum)
LOLMU_00000381	black	0.540942076141532	0.0013900846717430095	S_0h.vs.24h	0.9130283316420141	3.2590744473328234e-13	black	4_RagTag	18411161	18416856	Similar to At5g01610: Uncharacterized protein At5g01610 (Arabidopsis thaliana)
LOLMU_00045641	black	0.5559909268585078	9.532271827561579e-4	S_0h.vs.24h	0.9123150091699715	3.6659904811537634e-13	black	scaffold_3	71144654	71150211	Similar to Os02g0151300: Endoglucanase 5 (Oryza sativa subsp. japonica)
LOLMU_00043282	black	0.9257416675836503	3.320333216309935e-14	S_0h.vs.24h	0.9120713150914554	3.815473376852851e-13	black	7_RagTag	209694791	209696579	Similar to Os06g0152100: Profilin LP04 (Oryza sativa subsp. japonica)
LOLMU_00008772	black	0.8260858269311386	5.81384314211058e-9	S_0h.vs.24h	0.9110509197549665	4.5048973140621085e-13	black	3_RagTag	15200043	15201957	Similar to R40C1: Ricin B-like lectin R40C1 (Oryza sativa subsp. japonica)
LOLMU_00006603	black	0.5025389050548873	0.0033770505292511914	R.vs.S_3h	0.907859945735201	7.478515554197298e-13	black	4_RagTag	378558045	378565452	Similar to Dnajc8: DnaJ homolog subfamily C member 8 (Rattus norvegicus)
LOLMU_00043282	black	0.9257416675836503	3.320333216309935e-14	R_0h.vs.24h	0.9048322959000199	1.1896792327930705e-12	black	7_RagTag	209694791	209696579	Similar to Os06g0152100: Profilin LP04 (Oryza sativa subsp. japonica)
LOLMU_00022992	black	0.6310513627673052	1.0778995257287544e-4	S_0h.vs.24h	0.9045157516024348	1.2477284155380755e-12	black	5_RagTag	30974760	30978692	Similar to NRAMP6: Metal transporter Nramp6 (Oryza sativa subsp. japonica)
LOLMU_00045840	black	0.7700439706398913	2.563233886937921e-7	R_0h.vs.24h	0.900842721195289	2.1432516833961635e-12	black	scaffold_3	82796980	82798609	Similar to Phosphoglycerate kinase%2C cytosolic (Triticum aestivum)
LOLMU_00024791	black	0.6677072718976653	2.9800824906925275e-5	R_0h.vs.6h	0.8996665774686354	2.537357130850438e-12	black	5_RagTag	188469845	188472152	Similar to Os01g0813400: ADP-ribosylation factor 1 (Oryza sativa subsp. japonica)
LOLMU_00012999	black	0.5826525902635763	4.668676409621429e-4	R.vs.S_0h	0.8963300869942423	4.050691972878045e-12	black	3_RagTag	266203702	266208785	Similar to A36: Aspartic proteinase 36 (Arabidopsis thaliana)
LOLMU_00044407	black	0.7734819358257771	2.0967674451222748e-7	S_0h.vs.24h	0.8952579178473321	4.691942816949066e-12	black	7_RagTag	278660970	278663203	Similar to CCP1: Cysteine proteinase 1 (Zea mays)
LOLMU_00017659	black	0.7671368732038565	3.0297259812321134e-7	R_0h.vs.24h	0.8944946926150958	5.204366360429075e-12	black	2_RagTag	85277312	85281788	Similar to Os07g0577700: Succinate--CoA ligase [ADP-forming] subunit alpha%2C mitochondrial (Oryza sativa subsp. japonica)
LOLMU_00020439	black	0.8412175521194036	1.6520347255952503e-9	S_0h.vs.24h	0.8939817760758393	5.577344517270412e-12	black	2_RagTag	292762751	292764562	Similar to Cytochrome b-c1 complex subunit Rieske%2C mitochondrial (Zea mays)
LOLMU_00033466	black	0.7829683973067286	1.1825294813749293e-7	R_0h.vs.6h	0.8916063514636388	7.65014626536659e-12	black	1_RagTag	326216828	326219382	Similar to RAN2: GTP-binding nuclear protein Ran-2 (Oryza sativa subsp. japonica)
LOLMU_00026869	black	0.5127560628490994	0.0026933789719867647	R_0h.vs.3h	0.890849152073987	8.447957147786223e-12	black	5_RagTag	296953429	296958201	Similar to HOX6: Homeobox-leucine zipper protein HOX6 (Oryza sativa subsp. japonica)
LOLMU_00010492	black	0.6023054745345876	2.648607221395981e-4	R_0h.vs.3h	0.8903478761731498	9.017773984848634e-12	black	3_RagTag	109361331	109363842	Similar to TOM1: Tobamovirus multiplication protein 1 (Arabidopsis thaliana)
LOLMU_00033011	black	0.5131694749759147	0.0026684484104404077	R_0h.vs.6h	0.889527017600125	1.0028258294277533e-11	black	1_RagTag	303680757	303683196	Similar to MRS2-G: Putative magnesium transporter MRS2-G (Oryza sativa subsp. indica)
LOLMU_00019418	black	0.8563728597711922	4.081446079451306e-10	S_0h.vs.24h	0.888827667076829	1.0970820916237716e-11	black	2_RagTag	236664966	236667444	Similar to COX6B-3: Cytochrome c oxidase subunit 6b-3 (Arabidopsis thaliana)
LOLMU_00045641	black	0.5559909268585078	9.532271827561579e-4	R.vs.S_24h	0.8887150509134664	1.1130052860803746e-11	black	scaffold_3	71144654	71150211	Similar to Os02g0151300: Endoglucanase 5 (Oryza sativa subsp. japonica)
LOLMU_00048104	black	0.5219937844399477	0.002181946942096348	S_0h.vs.3h	0.8877305749703156	1.261599171629615e-11	black	scaffold_65	1453967	1454992	Similar to RXW8: CSC1-like protein RXW8 (Arabidopsis thaliana)
LOLMU_00047168	black	0.8596612851604722	2.950722419996031e-10	S_0h.vs.24h	0.8864563430362891	1.481219590319418e-11	black	JAEVFB010000110.1_RagTag	3215899	3221422	Similar to Exd1: piRNA biogenesis protein EXD1 (Mus musculus)
LOLMU_00036576	black	0.7136800982189491	4.526011705655365e-6	S_0h.vs.24h	0.8863940449511615	1.4928143054906848e-11	black	6_RagTag	137368408	137370460	Similar to GPX6: Probable phospholipid hydroperoxide glutathione peroxidase 6%2C mitochondrial (Arabidopsis thaliana)
LOLMU_00004735	black	0.6455766768742516	6.607913396632676e-5	R_0h.vs.24h	0.8836589917261193	2.0929978843690116e-11	black	4_RagTag	256886666	256888882	Similar to MYB60: Transcription factor MYB60 (Vitis vinifera)
LOLMU_00021355	black	0.5604436318374041	8.496229094414174e-4	R_0h.vs.3h	0.8808651762652224	2.930604627595615e-11	black	2_RagTag	337144771	337150013	Similar to MED15A: Mediator of RNA polymerase II transcription subunit 15a (Arabidopsis thaliana)
LOLMU_00007611	black	0.4101852693915465	0.01971618170141414	R.vs.S_24h	0.8804362683462532	3.083739589194631e-11	black	4_RagTag	428666460	428670463	Similar to SRF6: Protein STRUBBELIG-RECEPTOR FAMILY 6 (Arabidopsis thaliana)
LOLMU_00017372	black	0.8320413076682854	3.596117362829653e-9	S_0h.vs.24h	0.8792298799685576	3.5550599880560516e-11	black	2_RagTag	65710244	65712021	Similar to GEM: GLABRA2 expression modulator (Arabidopsis thaliana)
LOLMU_00019991	black	0.6930863821413712	1.0983318369094572e-5	R_0h.vs.24h	0.8761255098517273	5.091302816673785e-11	black	2_RagTag	270097371	270101336	Similar to SH3P2: SH3 domain-containing protein 2 (Arabidopsis thaliana)
LOLMU_00026591	black	0.742831789843037	1.1233782936706956e-6	R_0h.vs.24h	0.8747978017805655	5.919369035366549e-11	black	5_RagTag	286143906	286147244	Similar to Os09g0505700: Ribulose-phosphate 3-epimerase%2C cytoplasmic isoform (Oryza sativa subsp. japonica)
LOLMU_00008772	black	0.8260858269311386	5.81384314211058e-9	R_0h.vs.6h	0.8739653214703231	6.500320857532022e-11	black	3_RagTag	15200043	15201957	Similar to R40C1: Ricin B-like lectin R40C1 (Oryza sativa subsp. japonica)
LOLMU_00006852	black	0.4690112476043687	0.006773184787230632	S_0h.vs.24h	0.872064145613175	8.030215274109156e-11	black	4_RagTag	390808957	390817574	Similar to Os03g0232800: Lecithin-cholesterol acyltransferase-like 1 (Oryza sativa subsp. japonica)
LOLMU_00027276	black	0.5198103108925205	0.002294515417268025	R_0h.vs.24h	0.8705623681178147	9.467014871410453e-11	black	5_RagTag	315695238	315697156	Protein of unknown function
LOLMU_00011725	black	0.5501398869879797	0.0011061416599363026	R_0h.vs.3h	0.8676910233103239	1.2896095103031338e-10	black	3_RagTag	209468300	209475622	Similar to ATX5: Histone-lysine N-methyltransferase ATX5 (Arabidopsis thaliana)
LOLMU_00006790	black	0.548829574450919	0.0011431948261932238	S_0h.vs.3h	0.86765785151424	1.2941686230657264e-10	black	4_RagTag	387135636	387140554	Similar to PAP3: Purple acid phosphatase 3 (Arabidopsis thaliana)
LOLMU_00020129	black	0.6702014584252041	2.7130413490379926e-5	S_0h.vs.24h	0.8674282279618081	1.3261386318736802e-10	black	2_RagTag	276926519	276927266	Similar to HVA22: Protein HVA22 (Hordeum vulgare)
LOLMU_00005586	black	0.6351965403129111	9.397966698170545e-5	R_0h.vs.24h	0.8664179348606295	1.475658705755145e-10	black	4_RagTag	329276028	329277481	Similar to NEC2: Ferritin-like catalase Nec2 (Nesocodon mauritianus)
LOLMU_00013143	black	0.5599291325778746	8.610648922529733e-4	R_0h.vs.24h	0.8655733218852033	1.6124522146804832e-10	black	3_RagTag	272484631	272486774	Similar to AP: Fra a 1-associated protein (Fragaria ananassa)
LOLMU_00029894	black	0.6270113688888407	1.2296797197072242e-4	R_0h.vs.24h	0.8649324714698517	1.7239592964294737e-10	black	1_RagTag	101982276	101986299	Similar to DTC: Mitochondrial dicarboxylate/tricarboxylate transporter DTC (Arabidopsis thaliana)
LOLMU_00020294	black	0.787073617873682	9.148124760964803e-8	R_0h.vs.24h	0.8625593114585327	2.2018891384004617e-10	black	2_RagTag	284827659	284835073	Similar to Os04g0576800: Polyprenol reductase 1 (Oryza sativa subsp. japonica)
LOLMU_00034438	black	0.5405746282043186	0.0014026432406985302	R_0h.vs.24h	0.8602948162013212	2.769353801645256e-10	black	6_RagTag	33780213	33782925	Similar to imp1: Mitochondrial inner membrane protease subunit 1 (Schizosaccharomyces pombe (strain 972 / ATCC 24843))
LOLMU_00043845	black	0.7206232675439007	3.2990116631896737e-6	S_0h.vs.24h	0.8600661872029115	2.8335841922328644e-10	black	7_RagTag	243962271	243964712	Similar to DGAT2D: Diacylglycerol O-acyltransferase 2D (Glycine max)
LOLMU_00006790	black	0.548829574450919	0.0011431948261932238	R.vs.S_3h	0.8568112579945876	3.9105104823069136e-10	black	4_RagTag	387135636	387140554	Similar to PAP3: Purple acid phosphatase 3 (Arabidopsis thaliana)
LOLMU_00047168	black	0.8596612851604722	2.950722419996031e-10	R_0h.vs.6h	0.8540077927311117	5.128734050213168e-10	black	JAEVFB010000110.1_RagTag	3215899	3221422	Similar to Exd1: piRNA biogenesis protein EXD1 (Mus musculus)
LOLMU_00020448	black	0.5881670911274434	3.9967367898860446e-4	R_0h.vs.3h	0.8538489315867357	5.207280587844296e-10	black	2_RagTag	293068094	293076761	Similar to SNF4: Sucrose nonfermenting 4-like protein (Arabidopsis thaliana)
LOLMU_00037042	black	0.6096121152748721	2.1249268093325872e-4	S_0h.vs.6h	0.8533095602833688	5.482323590382582e-10	black	6_RagTag	170360799	170362359	Similar to At1g31830: Probable polyamine transporter At1g31830 (Arabidopsis thaliana)
LOLMU_00011105	black	0.4734388649473118	0.006202450422538045	S_0h.vs.24h	0.8531463966822146	5.568129788142796e-10	black	3_RagTag	147390066	147391288	Similar to Os05g0277500: Germin-like protein 5-1 (Oryza sativa subsp. japonica)
LOLMU_00038792	black	0.6747014817769235	2.2851941993206757e-5	S_0h.vs.24h	0.851968029361984	6.225591983422522e-10	black	6_RagTag	299204902	299206142	Similar to PER70: Peroxidase 70 (Zea mays)
LOLMU_00019584	black	0.7941250845717429	5.8087033913187686e-8	R_0h.vs.6h	0.8517342267226415	6.364267681467519e-10	black	2_RagTag	246607541	246613537	Similar to Os01g0587000: Probable V-type proton ATPase subunit d (Oryza sativa subsp. japonica)
LOLMU_00045422	black	0.4962487546417707	0.0038685398494022016	R.vs.S_24h	0.8514772033368789	6.520001434169937e-10	black	scaffold_3	60597901	60605157	Similar to Os02g0134000: Phosphopantetheine adenylyltransferase 2 (Oryza sativa subsp. japonica)
LOLMU_00024500	black	0.7224405822009372	3.0322801431778454e-6	S_0h.vs.24h	0.8498505835725024	7.590009003026362e-10	black	5_RagTag	162047920	162054420	Similar to DTX10: Protein DETOXIFICATION 10 (Arabidopsis thaliana)
LOLMU_00011652	black	0.6337879471549971	9.848376746558429e-5	S_0h.vs.24h	0.849539233548249	7.81243011045803e-10	black	3_RagTag	204029884	204030829	Similar to Carbonic anhydrase%2C chloroplastic (Hordeum vulgare)
LOLMU_00036257	black	0.6759118966100172	2.1810123280441034e-5	R_0h.vs.24h	0.8491721977101592	8.082347294516103e-10	black	6_RagTag	118367273	118370137	Similar to ATP synthase subunit O%2C mitochondrial (Ipomoea batatas)
LOLMU_00025729	black	0.7914526047179307	6.913817574684731e-8	S_0h.vs.6h	0.84594118096845	1.0857795036982554e-9	black	5_RagTag	241894985	241898667	Similar to RAD23: Probable ubiquitin receptor RAD23 (Oryza sativa subsp. japonica)
LOLMU_00004162	black	0.7886341374738199	8.28549133531202e-8	S_0h.vs.24h	0.8452391045379507	1.1566828759019243e-9	black	4_RagTag	222011000	222012745	Protein of unknown function
LOLMU_00033011	black	0.5131694749759147	0.0026684484104404077	R.vs.S_3h	0.8436453966890236	1.3337631662102915e-9	black	1_RagTag	303680757	303683196	Similar to MRS2-G: Putative magnesium transporter MRS2-G (Oryza sativa subsp. indica)
LOLMU_00016897	black	0.6731564245418805	2.4246903296900957e-5	R_0h.vs.24h	0.8431922925968831	1.3884889736589935e-9	black	2_RagTag	40040059	40043028	Similar to At3g12260: NADH dehydrogenase [ubiquinone] 1 alpha subcomplex subunit 6 (Arabidopsis thaliana)
LOLMU_00048096	black	0.397323345884596	0.0243359895359191	R.vs.S_24h	0.84286362560193	1.4294725094989697e-9	black	scaffold_65	1306160	1308560	Similar to OXS3: Protein OXIDATIVE STRESS 3 (Arabidopsis thaliana)
LOLMU_00019718	black	0.9111505572310002	4.432810977226869e-13	R_0h.vs.6h	0.842637319689277	1.4583371448713113e-9	black	2_RagTag	256427791	256431061	Similar to VHA-c''1: V-type proton ATPase subunit c''1 (Arabidopsis thaliana)
LOLMU_00011105	black	0.4734388649473118	0.006202450422538045	R.vs.S_24h	0.8412030188206044	1.654134666659492e-9	black	3_RagTag	147390066	147391288	Similar to Os05g0277500: Germin-like protein 5-1 (Oryza sativa subsp. japonica)
LOLMU_00013143	black	0.5599291325778746	8.610648922529733e-4	R.vs.S_24h	0.8399115237187016	1.8508821210210592e-9	black	3_RagTag	272484631	272486774	Similar to AP: Fra a 1-associated protein (Fragaria ananassa)
LOLMU_00000966	black	0.777367613816201	1.663875559793034e-7	S_0h.vs.24h	0.8397372339873104	1.8790255001135757e-9	black	4_RagTag	53102908	53106196	Similar to CAND2: Protein CANDIDATE G-PROTEIN COUPLED RECEPTOR 2 (Arabidopsis thaliana)
LOLMU_00043653	black	0.6833527854014843	1.62931861325777e-5	S_0h.vs.24h	0.8397352148079822	1.8793538449145243e-9	black	7_RagTag	227285768	227289275	Similar to DWF5: 7-dehydrocholesterol reductase (Arabidopsis thaliana)
LOLMU_00031842	black	0.7473667597079074	8.895646242289055e-7	S_0h.vs.24h	0.8391810731820444	1.971489945306403e-9	black	1_RagTag	231545921	231546712	Similar to GOS2: Protein translation factor SUI1 homolog (Oryza sativa subsp. japonica)
LOLMU_00026835	black	0.5246408207271525	0.0020519413991993366	R_0h.vs.3h	0.8360861556327147	2.567261243345629e-9	black	5_RagTag	295981531	295985321	Similar to PUX8: Plant UBX domain-containing protein 8 (Arabidopsis thaliana)
LOLMU_00041577	black	0.5703579701707612	6.537523504673101e-4	S_0h.vs.24h	0.8349344699184684	2.8284081226096544e-9	black	7_RagTag	108333933	108335116	Similar to V-type proton ATPase subunit B 2 (Hordeum vulgare)
LOLMU_00038574	black	0.6307778037070262	1.0876213504519332e-4	S_0h.vs.24h	0.8334220308515796	3.2085497351906596e-9	black	6_RagTag	280979406	280979697	Protein of unknown function
LOLMU_00011192	black	0.8101764477557569	1.9292759818595158e-8	R_0h.vs.24h	0.8325251093254887	3.4556614970559787e-9	black	3_RagTag	153058486	153060969	Similar to CAM3: Calmodulin-3 (Oryza sativa subsp. indica)
LOLMU_00025729	black	0.7914526047179307	6.913817574684731e-8	R_0h.vs.6h	0.8313888429339391	3.793870445789935e-9	black	5_RagTag	241894985	241898667	Similar to RAD23: Probable ubiquitin receptor RAD23 (Oryza sativa subsp. japonica)
LOLMU_00030964	black	0.6152149870792127	1.7880316161043036e-4	R.vs.S_0h	0.8311164576802923	3.879350729794093e-9	black	1_RagTag	183616979	183619515	Similar to P4H10: Probable prolyl 4-hydroxylase 10 (Arabidopsis thaliana)
LOLMU_00016447	black	0.7338744994774975	1.7568086921787865e-6	S_0h.vs.24h	0.8301159686253229	4.208774970628782e-9	black	2_RagTag	20754701	20759217	Similar to AGAL3: Alpha-galactosidase 3 (Arabidopsis thaliana)
LOLMU_00026439	black	0.47161133439218855	0.006432840652644586	S_0h.vs.24h	0.8298230711729588	4.3099782661030715e-9	black	5_RagTag	281153081	281156570	Similar to plcA: 1-phosphatidylinositol phosphodiesterase (Listeria monocytogenes serovar 1/2a (strain ATCC BAA-679 / EGD-e))
LOLMU_00039252	black	0.5732810328899632	6.041834856187772e-4	R_0h.vs.6h	0.8295905553912334	4.391908184955198e-9	black	7_RagTag	551201	553119	Similar to Lysmd1: LysM and putative peptidoglycan-binding domain-containing protein 1 (Mus musculus)
LOLMU_00004215	black	0.7085872492082843	5.674840545794655e-6	R_0h.vs.3h	0.8294517949005529	4.441482896507414e-9	black	4_RagTag	225522791	225525063	Similar to VPS2.1: Vacuolar protein sorting-associated protein 2 homolog 1 (Arabidopsis thaliana)
LOLMU_00048141	black	0.49766361560519534	0.003752924691654037	S_0h.vs.24h	0.8269602918599025	5.424054890132523e-9	black	scaffold_66	683689	685372	Similar to ARD2: Acireductone dioxygenase 2 (Oryza sativa subsp. japonica)
LOLMU_00038574	black	0.6307778037070262	1.0876213504519332e-4	R_0h.vs.24h	0.8267634740089327	5.509626127486024e-9	black	6_RagTag	280979406	280979697	Protein of unknown function
LOLMU_00040627	black	0.6981689448048688	8.885069561227198e-6	R_0h.vs.6h	0.8262617655146424	5.7334074180843825e-9	black	7_RagTag	60385619	60386988	Similar to PBG1: Proteasome subunit beta type-4 (Arabidopsis thaliana)
LOLMU_00019718	black	0.9111505572310002	4.432810977226869e-13	S_0h.vs.24h	0.8251362981275877	6.266166986712571e-9	black	2_RagTag	256427791	256431061	Similar to VHA-c''1: V-type proton ATPase subunit c''1 (Arabidopsis thaliana)
LOLMU_00001252	black	0.762019534186368	4.043376522569158e-7	R_0h.vs.24h	0.8247504950561285	6.4590310471589325e-9	black	4_RagTag	67496273	67501724	Similar to UBC2: Ubiquitin-conjugating enzyme E2 2 (Triticum aestivum)
LOLMU_00011724	black	0.7022519591049359	7.470158064048488e-6	S_0h.vs.24h	0.8233043813822829	7.231589668760053e-9	black	3_RagTag	209261959	209265835	Similar to CICDH: Cytosolic isocitrate dehydrogenase [NADP] (Arabidopsis thaliana)
LOLMU_00031488	black	0.5808826612392504	4.904567871592799e-4	S_0h.vs.24h	0.8226019010723986	7.636771645378492e-9	black	1_RagTag	213464949	213466583	Similar to Ras-related protein Rab7 (Glycine max)
LOLMU_00033006	black	0.7276059264036002	2.377573724587681e-6	R_0h.vs.3h	0.8209105499042153	8.699488893183297e-9	black	1_RagTag	303639535	303642766	Similar to ACR2.1: Arsenate reductase 2.1 (Oryza sativa subsp. japonica)
LOLMU_00029976	black	0.5711057706197009	6.407415911627473e-4	S_0h.vs.24h	0.8205750709235862	8.925801824742396e-9	black	1_RagTag	105639834	105642400	Similar to At5g45910: GDSL esterase/lipase At5g45910 (Arabidopsis thaliana)
LOLMU_00018095	black	0.692351089212699	1.1321419858902456e-5	R_0h.vs.24h	0.8187107837592005	1.028519828790738e-8	black	2_RagTag	123329835	123331778	Protein of unknown function
LOLMU_00043047	black	0.7359111282797863	1.5894504462574718e-6	S_0h.vs.24h	0.8183353050857435	1.058102871097477e-8	black	7_RagTag	197047123	197053226	Similar to UBC34: Ubiquitin-conjugating enzyme E2 34 (Arabidopsis thaliana)
LOLMU_00041154	black	0.45086843252676284	0.009602807971685565	S_0h.vs.3h	0.818261545180089	1.064005384452614e-8	black	7_RagTag	86937948	86945791	Similar to CIPK24: CBL-interacting protein kinase 24 (Oryza sativa subsp. japonica)
LOLMU_00004264	black	0.6202871735539491	1.5250011682669854e-4	R.vs.S_24h	0.818057767164801	1.0804701102276656e-8	black	4_RagTag	228711525	228714148	Similar to GPAT3: Probable glycerol-3-phosphate acyltransferase 3 (Arabidopsis thaliana)
LOLMU_00032003	black	0.701033955930361	7.869213086835158e-6	R.vs.S_24h	0.8178892402178385	1.0942632792864592e-8	black	1_RagTag	241449978	241454812	Similar to SEC23D: Protein transport protein SEC23 D (Arabidopsis thaliana)
LOLMU_00019432	black	0.5900837336793637	3.7841167167293043e-4	S_0h.vs.24h	0.817660118307194	1.1132756299317609e-8	black	2_RagTag	237280804	237284871	Similar to HHT4: Hydroxycinnamoyl-CoA:5-hydroxyanthranilate N-hydroxycinnamoyltransferase HHT4 (Avena sativa)
LOLMU_00033011	black	0.5131694749759147	0.0026684484104404077	R_0h.vs.3h	0.8174475338290734	1.1311868808511548e-8	black	1_RagTag	303680757	303683196	Similar to MRS2-G: Putative magnesium transporter MRS2-G (Oryza sativa subsp. indica)
LOLMU_00019170	black	0.5347274674512548	0.001616266126841707	S_0h.vs.24h	0.8159654995540205	1.2636077275021916e-8	black	2_RagTag	219426349	219429761	Similar to SYP132: Syntaxin-132 (Oryza sativa subsp. japonica)
LOLMU_00038406	black	0.5111893470369218	0.002789699584461218	R.vs.S_24h	0.8156657005361612	1.292069606149812e-8	black	6_RagTag	272110633	272112029	Similar to Os01g0233000: Salt stress root protein RS1 (Oryza sativa subsp. japonica)
LOLMU_00024500	black	0.7224405822009372	3.0322801431778454e-6	R_0h.vs.24h	0.814829093161343	1.3746404639161378e-8	black	5_RagTag	162047920	162054420	Similar to DTX10: Protein DETOXIFICATION 10 (Arabidopsis thaliana)
LOLMU_00038406	black	0.5111893470369218	0.002789699584461218	S_0h.vs.24h	0.8145759975116591	1.4005595929478666e-8	black	6_RagTag	272110633	272112029	Similar to Os01g0233000: Salt stress root protein RS1 (Oryza sativa subsp. japonica)
LOLMU_00012461	black	0.6867086550746297	1.4245855534494209e-5	S_0h.vs.24h	0.8137725462095251	1.4858456979666418e-8	black	3_RagTag	244737598	244745005	Protein of unknown function
LOLMU_00006485	black	0.5650686658157295	7.526207518857932e-4	R_0h.vs.6h	0.8135567899298918	1.50954742666903e-8	black	4_RagTag	373394487	373406133	Protein of unknown function
LOLMU_00011802	black	0.8397037771129806	1.8844728478725794e-9	R.vs.S_0h	0.8128868719554888	1.5853730566706756e-8	black	3_RagTag	217244695	217246553	Similar to At1g29970: 60S ribosomal protein L18a-like protein (Arabidopsis thaliana)
LOLMU_00032003	black	0.701033955930361	7.869213086835158e-6	S_0h.vs.6h	0.812393967059895	1.6433812374763285e-8	black	1_RagTag	241449978	241454812	Similar to SEC23D: Protein transport protein SEC23 D (Arabidopsis thaliana)
LOLMU_00043424	black	0.6740209442585134	2.345719531026756e-5	S_0h.vs.24h	0.8121886260975677	1.6681175374973156e-8	black	7_RagTag	215648130	215650187	Similar to SDH5: Succinate dehydrogenase subunit 5%2C mitochondrial (Oryza sativa subsp. japonica)
LOLMU_00043282	black	0.9257416675836503	3.320333216309935e-14	R_0h.vs.6h	0.8110231083558254	1.81512371532417e-8	black	7_RagTag	209694791	209696579	Similar to Os06g0152100: Profilin LP04 (Oryza sativa subsp. japonica)
LOLMU_00043047	black	0.7359111282797863	1.5894504462574718e-6	R_0h.vs.24h	0.8099437321030787	1.9617877661086972e-8	black	7_RagTag	197047123	197053226	Similar to UBC34: Ubiquitin-conjugating enzyme E2 34 (Arabidopsis thaliana)
LOLMU_00008772	black	0.8260858269311386	5.81384314211058e-9	S_0h.vs.6h	0.8082128287106736	2.219862192054773e-8	black	3_RagTag	15200043	15201957	Similar to R40C1: Ricin B-like lectin R40C1 (Oryza sativa subsp. japonica)
LOLMU_00047581	black	0.8145739926164248	1.4007666924326505e-8	S_0h.vs.24h	0.8081496203320777	2.2298511490213224e-8	black	scaffold_56	4506098	4508311	Similar to SYP52: Syntaxin-52 (Arabidopsis thaliana)
LOLMU_00033467	black	0.7819418167132745	1.259846542590992e-7	R.vs.S_24h	0.8073841382467466	2.3541442726304975e-8	black	1_RagTag	326221394	326226471	Similar to At1g53240: Malate dehydrogenase 1%2C mitochondrial (Arabidopsis thaliana)
LOLMU_00037042	black	0.6096121152748721	2.1249268093325872e-4	S_0h.vs.24h	0.8055665941507594	2.6751776093545824e-8	black	6_RagTag	170360799	170362359	Similar to At1g31830: Probable polyamine transporter At1g31830 (Arabidopsis thaliana)
LOLMU_00012282	black	0.5237821901688131	0.0020933529540189855	S_0h.vs.24h	0.8050597474459411	2.7716102316987745e-8	black	3_RagTag	237520313	237525900	Protein of unknown function
LOLMU_00017372	black	0.8320413076682854	3.596117362829653e-9	R.vs.S_24h	0.804603596870545	2.861115603784026e-8	black	2_RagTag	65710244	65712021	Similar to GEM: GLABRA2 expression modulator (Arabidopsis thaliana)
LOLMU_00026303	black	0.6609786669269215	3.822542306552334e-5	R_0h.vs.24h	0.8042018685581017	2.942132036564956e-8	black	5_RagTag	275144928	275150949	Protein of unknown function
LOLMU_00038306	black	0.43757500930354387	0.012261183419778861	S_0h.vs.6h	0.8035476703956603	3.078583428421725e-8	black	6_RagTag	265397713	265400329	Similar to Trappc1: Trafficking protein particle complex subunit 1 (Rattus norvegicus)
LOLMU_00048096	black	0.397323345884596	0.0243359895359191	R.vs.S_3h	0.8033877117316116	3.112819523264818e-8	black	scaffold_65	1306160	1308560	Similar to OXS3: Protein OXIDATIVE STRESS 3 (Arabidopsis thaliana)
LOLMU_00042533	black	0.7228176042089872	2.9794610855838587e-6	R_0h.vs.6h	0.8021219271098888	3.3963176914167006e-8	black	7_RagTag	166557417	166558854	Similar to ACL1.3: Acyl carrier protein 3%2C chloroplastic (Hordeum vulgare)
LOLMU_00020294	black	0.787073617873682	9.148124760964803e-8	S_0h.vs.24h	0.8006298455292238	3.7608425962657896e-8	black	2_RagTag	284827659	284835073	Similar to Os04g0576800: Polyprenol reductase 1 (Oryza sativa subsp. japonica)
LOLMU_00036179	black	0.5770271914451259	5.455214807851168e-4	R.vs.S_24h	0.799794840559469	3.980178245631874e-8	black	6_RagTag	114173025	114178893	Similar to FIM5: Fimbrin-5 (Arabidopsis thaliana)
LOLMU_00018438	black	0.5477062332311521	0.001175822196269922	R_0h.vs.24h	0.7996889958822664	4.008803934430559e-8	black	2_RagTag	174633262	174639328	Similar to Os07g0201100: Coatomer subunit gamma-2 (Oryza sativa subsp. japonica)
LOLMU_00031406	black	0.7890546172638433	8.06616527754309e-8	R_0h.vs.6h	0.7994257103035396	4.0808309135623395e-8	black	1_RagTag	210310719	210317089	Similar to Pdcd5: Programmed cell death protein 5 (Mus musculus)
LOLMU_00043279	black	0.7358212869725809	1.5965155994696593e-6	R_0h.vs.6h	0.7993357561899127	4.105710527897245e-8	black	7_RagTag	209567068	209567401	Similar to Os07g0631100: Transcription elongation factor 1 homolog (Oryza sativa subsp. japonica)
LOLMU_00002226	black	0.7586863898765617	4.861094964676288e-7	S_0h.vs.24h	0.7986404285098869	4.30277267262022e-8	black	4_RagTag	112665079	112672622	Similar to GSDA: Guanosine deaminase (Arabidopsis thaliana)
LOLMU_00030964	black	0.6152149870792127	1.7880316161043036e-4	R_0h.vs.6h	0.7985308813431671	4.334598922737461e-8	black	1_RagTag	183616979	183619515	Similar to P4H10: Probable prolyl 4-hydroxylase 10 (Arabidopsis thaliana)
LOLMU_00031173	black	0.4015563733704729	0.022726358801684565	R.vs.S_6h	0.7969471730390408	4.819502394743471e-8	black	1_RagTag	196195602	196198562	Similar to F36D4.5: Desumoylating isopeptidase 1 homolog (Caenorhabditis elegans)
LOLMU_00026839	black	0.7807026689290867	1.359328459684325e-7	R_0h.vs.6h	0.7954384973381995	5.32722968397807e-8	black	5_RagTag	296084904	296087477	Similar to RBL2: RHOMBOID-like protein 2 (Arabidopsis thaliana)
LOLMU_00032372	black	0.7272410479637419	2.41920847847911e-6	R_0h.vs.3h	0.7951535870847456	5.428449977844622e-8	black	1_RagTag	261679939	261681994	Protein of unknown function
LOLMU_00011652	black	0.6337879471549971	9.848376746558429e-5	R_0h.vs.6h	0.7940655880665772	5.831430161121228e-8	black	3_RagTag	204029884	204030829	Similar to Carbonic anhydrase%2C chloroplastic (Hordeum vulgare)
LOLMU_00010319	black	0.8198868032922829	9.407148862412831e-9	R_0h.vs.24h	0.7938205776773898	5.9258824122568895e-8	black	3_RagTag	97346956	97352712	Similar to At5g47890: NADH dehydrogenase [ubiquinone] 1 alpha subcomplex subunit 2 (Arabidopsis thaliana)
LOLMU_00011737	black	0.6318624504708864	1.0495299115578694e-4	R.vs.S_3h	0.7935671284553959	6.025062350889284e-8	black	3_RagTag	210275650	210285759	Similar to VPS25: Vacuolar protein sorting-associated protein 25 (Arabidopsis thaliana)
LOLMU_00042349	black	0.464560386912642	0.007391434438908481	R_0h.vs.3h	0.7929379117923866	6.277904357153307e-8	black	7_RagTag	158586455	158593140	Similar to OTU9: OVARIAN TUMOR DOMAIN-containing deubiquitinating enzyme 9 (Arabidopsis thaliana)
LOLMU_00035130	black	0.5995596895862189	2.873254440730493e-4	S_0h.vs.24h	0.7912807526366783	6.991084392446445e-8	black	6_RagTag	62608309	62611385	Protein of unknown function
LOLMU_00019876	black	0.5600432626493296	8.585151210699294e-4	R_0h.vs.24h	0.791119292902716	7.064399155367557e-8	black	2_RagTag	265491960	265500319	Similar to At5g64500: Probable sphingolipid transporter spinster homolog 2 (Arabidopsis thaliana)
LOLMU_00016437	black	0.6960432071934112	9.713947550170434e-6	S_0h.vs.24h	0.7906327163030362	7.289625110656532e-8	black	2_RagTag	20466198	20466586	Protein of unknown function
LOLMU_00008556	black	0.6557845473841277	4.613239000274682e-5	R.vs.S_3h	0.7898741802594966	7.653894043909487e-8	black	3_RagTag	3449612	3451491	Protein of unknown function
LOLMU_00033011	black	0.5131694749759147	0.0026684484104404077	S_0h.vs.24h	0.7896294752695239	7.774920152001622e-8	black	1_RagTag	303680757	303683196	Similar to MRS2-G: Putative magnesium transporter MRS2-G (Oryza sativa subsp. indica)
LOLMU_00043087	black	0.5182174359371038	0.002379785972796293	S_0h.vs.24h	0.7892155180171189	7.98365527155059e-8	black	7_RagTag	198675930	198679396	Protein of unknown function
LOLMU_00019185	black	0.7811270749926379	1.3244740360356344e-7	R_0h.vs.3h	0.7887525868453972	8.223160596092986e-8	black	2_RagTag	220543544	220549955	Similar to UBC2: Ubiquitin-conjugating enzyme E2 2 (Medicago sativa)
LOLMU_00043047	black	0.7359111282797863	1.5894504462574718e-6	S_0h.vs.3h	0.7882060656591808	8.514380040851172e-8	black	7_RagTag	197047123	197053226	Similar to UBC34: Ubiquitin-conjugating enzyme E2 34 (Arabidopsis thaliana)
LOLMU_00031143	black	0.46212762576872973	0.007749200279218582	S_0h.vs.3h	0.7880172573018863	8.617164891802579e-8	black	1_RagTag	193521775	193532391	Similar to GAUT11: Hexosyltransferase GAUT11 (Arabidopsis thaliana)
LOLMU_00026592	black	0.813854839185005	1.4768959394857733e-8	S_0h.vs.24h	0.7879909601419386	8.631570596650278e-8	black	5_RagTag	286148525	286151809	Similar to PBF1: Proteasome subunit beta type-1 (Oryza sativa subsp. japonica)
LOLMU_00012999	black	0.5826525902635763	4.668676409621429e-4	S_0h.vs.24h	0.787292093309467	9.022595232532785e-8	black	3_RagTag	266203702	266208785	Similar to A36: Aspartic proteinase 36 (Arabidopsis thaliana)
LOLMU_00041853	black	0.35195739869636994	0.0482135480953867	S_0h.vs.3h	0.7872388080182564	9.053064987828578e-8	black	7_RagTag	128904611	128909354	Similar to RAE1: Protein RAE1 (Arabidopsis thaliana)
LOLMU_00018284	black	0.6567776933131402	4.4515666172821655e-5	R_0h.vs.6h	0.7863901698856097	9.551219885091772e-8	black	2_RagTag	138324125	138328095	Similar to XBOS34: Probable E3 ubiquitin-protein ligase XBOS34 (Oryza sativa subsp. japonica)
LOLMU_00040627	black	0.6981689448048688	8.885069561227198e-6	R_0h.vs.24h	0.7861111852753838	9.720391258174113e-8	black	7_RagTag	60385619	60386988	Similar to PBG1: Proteasome subunit beta type-4 (Arabidopsis thaliana)
LOLMU_00043340	black	0.6527310030704117	5.1439002950414456e-5	R.vs.S_24h	0.7859017447621438	9.849191545225573e-8	black	7_RagTag	211613645	211615854	Similar to COX5B-2: Cytochrome c oxidase subunit 5b-2%2C mitochondrial (Arabidopsis thaliana)
LOLMU_00016897	black	0.6731564245418805	2.4246903296900957e-5	R.vs.S_6h	0.7856237457816975	1.0022568821210296e-7	black	2_RagTag	40040059	40043028	Similar to At3g12260: NADH dehydrogenase [ubiquinone] 1 alpha subcomplex subunit 6 (Arabidopsis thaliana)
LOLMU_00011783	black	0.6827032781359706	1.6718829475271348e-5	R_0h.vs.24h	0.7840863627316238	1.1032911468815294e-7	black	3_RagTag	215935423	215938251	Similar to ctdspl2: CTD small phosphatase-like protein 2 (Dictyostelium discoideum)
LOLMU_00019432	black	0.5900837336793637	3.7841167167293043e-4	R.vs.S_24h	0.7837712449707666	1.1251185422375079e-7	black	2_RagTag	237280804	237284871	Similar to HHT4: Hydroxycinnamoyl-CoA:5-hydroxyanthranilate N-hydroxycinnamoyltransferase HHT4 (Avena sativa)
LOLMU_00039733	black	0.4488268367325534	0.00997617993321866	R.vs.S_24h	0.7837585030937548	1.126009402466461e-7	black	7_RagTag	20211522	20216371	Similar to GL1-2: Very-long-chain aldehyde decarbonylase GL1-2 (Oryza sativa subsp. japonica)
LOLMU_00029894	black	0.6270113688888407	1.2296797197072242e-4	R_0h.vs.6h	0.7836119612415484	1.1363015608935883e-7	black	1_RagTag	101982276	101986299	Similar to DTC: Mitochondrial dicarboxylate/tricarboxylate transporter DTC (Arabidopsis thaliana)
LOLMU_00026446	black	0.6076194106465999	2.2577120978587462e-4	R_0h.vs.6h	0.7816778345061383	1.2804629059108953e-7	black	5_RagTag	281400244	281402990	Similar to BBR: E3 ubiquitin ligase BIG BROTHER-related (Arabidopsis thaliana)
LOLMU_00034056	black	0.35839307105406487	0.04399014445075121	S_0h.vs.6h	0.7815784468761199	1.2883045546227345e-7	black	6_RagTag	10652336	10658082	Similar to PHO1-2: Phosphate transporter PHO1-2 (Oryza sativa subsp. japonica)
LOLMU_00027242	black	0.6992516175349732	8.488008007216986e-6	S_0h.vs.24h	0.7813764707265555	1.304376056832921e-7	black	5_RagTag	314079919	314080637	Similar to HIPP20: Heavy metal-associated isoprenylated plant protein 20 (Arabidopsis thaliana)
LOLMU_00004128	black	0.4728450034340376	0.006276530950710566	R_0h.vs.6h	0.781014774313247	1.3336162307478074e-7	black	4_RagTag	221024386	221027929	Similar to NFD4: Protein NUCLEAR FUSION DEFECTIVE 4 (Arabidopsis thaliana)
LOLMU_00047250	black	0.6602667132049653	3.923164900658869e-5	R.vs.S_6h	0.7793313806277131	1.4777667289983557e-7	black	JAEVFB010000110.1_RagTag	7781409	7786865	Similar to ILL1: IAA-amino acid hydrolase ILR1-like 1 (Oryza sativa subsp. japonica)
LOLMU_00013304	black	0.4413667324975656	0.011446514845754967	S_0h.vs.3h	0.7789947398137992	1.5082512486981033e-7	black	3_RagTag	280206830	280208448	Protein of unknown function
LOLMU_00041647	black	0.3605095532542834	0.04266785795081178	R.vs.S_24h	0.7785077469770987	1.5533704614968855e-7	black	7_RagTag	113111562	113114870	Similar to TOL5: TOM1-like protein 5 (Arabidopsis thaliana)
LOLMU_00019418	black	0.8563728597711922	4.081446079451306e-10	R.vs.S_24h	0.7779995101133498	1.6017725922310928e-7	black	2_RagTag	236664966	236667444	Similar to COX6B-3: Cytochrome c oxidase subunit 6b-3 (Arabidopsis thaliana)
LOLMU_00011655	black	0.6057966448073724	2.3855852694996399e-4	S_0h.vs.24h	0.777867754477753	1.6145437121744363e-7	black	3_RagTag	204150205	204152741	Similar to Sb03g029220: CASP-like protein 4U1 (Sorghum bicolor)
LOLMU_00021757	black	0.8319580537626688	3.620810969149319e-9	R_0h.vs.24h	0.7778387155516946	1.6173709700581448e-7	black	2_RagTag	352205365	352205714	Similar to VATG: V-type proton ATPase subunit G (Citrus limon)
LOLMU_00009639	black	0.49900505899795705	0.003646071545857593	S_0h.vs.24h	0.7776602731233307	1.6348440091358833e-7	black	3_RagTag	55213761	55218287	Protein of unknown function
LOLMU_00026719	black	0.8794536969329478	3.462874573643207e-11	S_0h.vs.24h	0.7776512800357134	1.6357291661919468e-7	black	5_RagTag	290271139	290274401	Similar to FBL23: Putative F-box/LRR-repeat protein 23 (Arabidopsis thaliana)
LOLMU_00027276	black	0.5198103108925205	0.002294515417268025	S_0h.vs.6h	0.7768395055304844	1.7174603059280155e-7	black	5_RagTag	315695238	315697156	Protein of unknown function
LOLMU_00011657	black	0.4593278867585044	0.008179046348670694	R_0h.vs.24h	0.7764046395540704	1.7627648031039454e-7	black	3_RagTag	204193332	204196646	Similar to STY13: Serine/threonine-protein kinase STY13 (Arabidopsis thaliana)
LOLMU_00001440	black	0.6784382621421994	1.9772422949861098e-5	R_0h.vs.6h	0.7756421703964336	1.8448474672091742e-7	black	4_RagTag	75301916	75302435	Similar to Cytochrome b-c1 complex subunit 7 (Solanum tuberosum)
LOLMU_00012282	black	0.5237821901688131	0.0020933529540189855	R.vs.S_3h	0.775387354200795	1.8730495680563794e-7	black	3_RagTag	237520313	237525900	Protein of unknown function
LOLMU_00048748	black	0.7259736061120917	2.569033726807458e-6	R_0h.vs.6h	0.7750323490977657	1.9129980761745717e-7	black	scaffold_94	197675	202859	Similar to SCAMP6: Secretory carrier-associated membrane protein 6 (Oryza sativa subsp. japonica)
LOLMU_00024705	black	0.46650001180050377	0.007116349847964468	S_0h.vs.24h	0.7745910788423257	1.9637402923498566e-7	black	5_RagTag	183194640	183196178	Similar to PSE1: Protein LEAD-SENSITIVE 1 (Arabidopsis thaliana)
LOLMU_00004215	black	0.7085872492082843	5.674840545794655e-6	S_0h.vs.24h	0.773138039978142	2.1396571864821317e-7	black	4_RagTag	225522791	225525063	Similar to VPS2.1: Vacuolar protein sorting-associated protein 2 homolog 1 (Arabidopsis thaliana)
LOLMU_00047993	black	0.5093225208179326	0.0029083534411821297	S_0h.vs.24h	0.7728226256162788	2.1796988416618973e-7	black	scaffold_63	1758787	1763869	Similar to VAMP714: Vesicle-associated membrane protein 714 (Arabidopsis thaliana)
LOLMU_00008556	black	0.6557845473841277	4.613239000274682e-5	S_0h.vs.24h	0.7726048899515471	2.2077388886442026e-7	black	3_RagTag	3449612	3451491	Protein of unknown function
LOLMU_00011802	black	0.8397037771129806	1.8844728478725794e-9	R_0h.vs.24h	0.7724761568331665	2.224471981551094e-7	black	3_RagTag	217244695	217246553	Similar to At1g29970: 60S ribosomal protein L18a-like protein (Arabidopsis thaliana)
LOLMU_00004973	black	0.7080082483920668	5.820929333788174e-6	S_0h.vs.24h	0.7724341166935454	2.2299615536374075e-7	black	4_RagTag	292808419	292810049	Similar to PAP18: Purple acid phosphatase 18 (Arabidopsis thaliana)
LOLMU_00025850	black	0.7246609777310715	2.7330471855450944e-6	R.vs.S_6h	0.7722552688317617	2.253454151860206e-7	black	5_RagTag	250761216	250766529	Similar to SPBC2A9.03: Uncharacterized WD repeat-containing protein C2A9.03 (Schizosaccharomyces pombe (strain 972 / ATCC 24843))
LOLMU_00043087	black	0.5182174359371038	0.002379785972796293	R.vs.S_6h	0.7719288781560799	2.296911673732257e-7	black	7_RagTag	198675930	198679396	Protein of unknown function
LOLMU_00024922	black	0.634176380667301	9.72228261206706e-5	S_0h.vs.3h	0.770625680969738	2.4781764283249577e-7	black	5_RagTag	193955803	193957075	Similar to NAP1: NAC domain-containing protein 1 (Solanum lycopersicum)
LOLMU_00022992	black	0.6310513627673052	1.0778995257287544e-4	R.vs.S_24h	0.7701125011156302	2.5530765038309376e-7	black	5_RagTag	30974760	30978692	Similar to NRAMP6: Metal transporter Nramp6 (Oryza sativa subsp. japonica)
LOLMU_00041720	black	0.8023477868268966	3.344056391406474e-8	S_0h.vs.24h	0.7696830384905634	2.617342642271796e-7	black	7_RagTag	118814647	118818847	Similar to CSN3: COP9 signalosome complex subunit 3 (Arabidopsis thaliana)
LOLMU_00021355	black	0.5604436318374041	8.496229094414174e-4	R.vs.S_24h	0.7694879308913961	2.6470249394141833e-7	black	2_RagTag	337144771	337150013	Similar to MED15A: Mediator of RNA polymerase II transcription subunit 15a (Arabidopsis thaliana)
LOLMU_00035130	black	0.5995596895862189	2.873254440730493e-4	S_0h.vs.6h	0.7690211475395423	2.7192913201210797e-7	black	6_RagTag	62608309	62611385	Protein of unknown function
LOLMU_00019732	black	0.7691503327678072	2.6991127335531547e-7	S_0h.vs.24h	0.7686936484995504	2.7710659036844937e-7	black	2_RagTag	257186198	257190873	Similar to COX5B-2: Cytochrome c oxidase subunit 5b-2%2C mitochondrial (Arabidopsis thaliana)
LOLMU_00013131	black	0.4715195705297142	0.006444598964269312	S_0h.vs.24h	0.7681820261762882	2.8537547776056177e-7	black	3_RagTag	271968725	271971810	Similar to zgc:73324: Coenzyme Q-binding protein COQ10 homolog%2C mitochondrial (Danio rerio)
LOLMU_00036367	black	0.6222366073802287	1.433478349986216e-4	R_0h.vs.24h	0.7679924757942943	2.8849583953726486e-7	black	6_RagTag	123799135	123804006	Similar to TOL1: TOM1-like protein 1 (Arabidopsis thaliana)
LOLMU_00011725	black	0.5501398869879797	0.0011061416599363026	R_0h.vs.6h	0.7678537797775642	2.907987680088036e-7	black	3_RagTag	209468300	209475622	Similar to ATX5: Histone-lysine N-methyltransferase ATX5 (Arabidopsis thaliana)
LOLMU_00019303	black	0.4477525702292214	0.010177519800464139	S_0h.vs.3h	0.7678340572814824	2.9112760442333503e-7	black	2_RagTag	229889030	229896148	Similar to D2HGDH: Probable D-2-hydroxyglutarate dehydrogenase%2C mitochondrial (Oryza sativa subsp. japonica)
LOLMU_00033466	black	0.7829683973067286	1.1825294813749293e-7	S_0h.vs.6h	0.7675940690874761	2.95156293734845e-7	black	1_RagTag	326216828	326219382	Similar to RAN2: GTP-binding nuclear protein Ran-2 (Oryza sativa subsp. japonica)
LOLMU_00011652	black	0.6337879471549971	9.848376746558429e-5	R.vs.S_24h	0.7675039376430393	2.9668245065248777e-7	black	3_RagTag	204029884	204030829	Similar to Carbonic anhydrase%2C chloroplastic (Hordeum vulgare)
LOLMU_00005781	black	0.5668354092733924	7.182247151793569e-4	R_0h.vs.6h	0.7673554321968746	2.9921277136346696e-7	black	4_RagTag	341316353	341318092	Similar to ZBP14: 14 kDa zinc-binding protein (Zea mays)
LOLMU_00047581	black	0.8145739926164248	1.4007666924326505e-8	R_0h.vs.24h	0.7673035531012914	3.0010135603718913e-7	black	scaffold_56	4506098	4508311	Similar to SYP52: Syntaxin-52 (Arabidopsis thaliana)
LOLMU_00038306	black	0.43757500930354387	0.012261183419778861	S_0h.vs.3h	0.7672973961254899	3.0020697263366444e-7	black	6_RagTag	265397713	265400329	Similar to Trappc1: Trafficking protein particle complex subunit 1 (Rattus norvegicus)
LOLMU_00024490	black	0.6942883308776034	1.0450259516833741e-5	R.vs.S_0h	0.767004714055032	3.052670068706448e-7	black	5_RagTag	161436360	161437430	Similar to QCR6-1: Cytochrome b-c1 complex subunit 6-1%2C mitochondrial (Arabidopsis thaliana)
LOLMU_00034900	black	0.5475981225136122	0.0011790048779890074	S_0h.vs.24h	0.7668592346818973	3.0781102368371685e-7	black	6_RagTag	50410195	50411964	Similar to GAUT8: Galacturonosyltransferase 8 (Arabidopsis thaliana)
LOLMU_00026676	black	0.5203485276108504	0.002266309494751777	S_0h.vs.24h	0.7666007721544434	3.1237864123467687e-7	black	5_RagTag	289416196	289419562	Similar to RAD52-2: DNA repair RAD52-like protein 2%2C chloroplastic (Arabidopsis thaliana)
LOLMU_00005586	black	0.6351965403129111	9.397966698170545e-5	R.vs.S_6h	0.7665834778582089	3.1268647075970526e-7	black	4_RagTag	329276028	329277481	Similar to NEC2: Ferritin-like catalase Nec2 (Nesocodon mauritianus)
LOLMU_00002492	black	0.5545041038404899	9.902107882532813e-4	S_0h.vs.24h	0.7662719062854235	3.182799932534264e-7	black	4_RagTag	125488111	125496378	Similar to DHBK: Putative 3%2C4-dihydroxy-2-butanone kinase (Solanum lycopersicum)
LOLMU_00019584	black	0.7941250845717429	5.8087033913187686e-8	S_0h.vs.24h	0.7662594474017281	3.1850555252100337e-7	black	2_RagTag	246607541	246613537	Similar to Os01g0587000: Probable V-type proton ATPase subunit d (Oryza sativa subsp. japonica)
LOLMU_00012526	black	0.709356187817211	5.485967441965575e-6	S_0h.vs.6h	0.765560521871326	3.313956133189096e-7	black	3_RagTag	246966886	246969727	Similar to NFYB2: Nuclear transcription factor Y subunit B-2 (Oryza sativa subsp. japonica)
LOLMU_00001100	black	0.7544577719508369	6.11511836505284e-7	R.vs.S_3h	0.7653780581664366	3.3483830860948473e-7	black	4_RagTag	60189741	60194781	Similar to SDH1: Succinate dehydrogenase [ubiquinone] flavoprotein subunit%2C mitochondrial (Oryza sativa subsp. japonica)
LOLMU_00042886	black	0.516031679910775	0.002501264908317912	R_0h.vs.24h	0.7650934284613905	3.402739604696299e-7	black	7_RagTag	187225992	187226489	Similar to OPR2: Putative 12-oxophytodienoate reductase 2 (Oryza sativa subsp. japonica)
LOLMU_00035342	black	0.7229208898084439	2.9651378579732965e-6	S_0h.vs.24h	0.7645917899589803	3.500505782925555e-7	black	6_RagTag	74094620	74097376	Similar to serinc: Probable serine incorporator (Nematostella vectensis)
LOLMU_00045634	black	0.3513433273028116	0.04863285557489944	R_0h.vs.3h	0.7642214727731986	3.574317694642788e-7	black	scaffold_3	70955405	70960316	Similar to Os02g0150800: Putative adagio-like protein 2 (Oryza sativa subsp. japonica)
LOLMU_00047168	black	0.8596612851604722	2.950722419996031e-10	R_0h.vs.3h	0.7640544641914931	3.6080689847952953e-7	black	JAEVFB010000110.1_RagTag	3215899	3221422	Similar to Exd1: piRNA biogenesis protein EXD1 (Mus musculus)
LOLMU_00031644	black	0.4435903506367004	0.010990317942912445	R.vs.S_6h	0.7640387652107684	3.6112565676461576e-7	black	1_RagTag	221808627	221809451	Protein of unknown function
LOLMU_00048605	black	0.38608895072579047	0.029067130223132044	R.vs.S_0h	0.7634757706959072	3.7272843158169035e-7	black	scaffold_82	72298	75306	Protein of unknown function
LOLMU_00042969	black	0.4697808047653378	0.006670889272264433	S_0h.vs.24h	0.7633152987005187	3.76097423900898e-7	black	7_RagTag	192875859	192876829	Similar to FT: Protein FLOWERING LOCUS T (Arabidopsis thaliana)
LOLMU_00028446	black	0.48691256278358425	0.004711174625484146	R_0h.vs.6h	0.7621138845186567	4.0221776947094287e-7	black	1_RagTag	13608195	13613157	Similar to CDS2: Phosphatidate cytidylyltransferase 2 (Arabidopsis thaliana)
LOLMU_00025856	black	0.8013056843313032	3.591500164443658e-8	S_0h.vs.6h	0.7621069932488361	4.0237225955916563e-7	black	5_RagTag	251000814	251003369	Similar to HIR1: Hypersensitive-induced response protein 1 (Oryza sativa subsp. japonica)
LOLMU_00005158	black	0.6466166040394604	6.374211660873597e-5	S_0h.vs.24h	0.762049326906853	4.036671632689697e-7	black	4_RagTag	305426528	305432061	Protein of unknown function
LOLMU_00003742	black	0.7331591694223022	1.8192935715029105e-6	R.vs.S_24h	0.7615679376936011	4.146262634419357e-7	black	4_RagTag	200398752	200400556	Similar to VATP-P1: V-type proton ATPase 16 kDa proteolipid subunit (Avena sativa)
LOLMU_00031913	black	0.4723203510697627	0.0063426051814621	R.vs.S_3h	0.761306519087632	4.2069082493805883e-7	black	1_RagTag	236541828	236548034	Similar to B3GALT8: Probable beta-1%2C3-galactosyltransferase 8 (Arabidopsis thaliana)
LOLMU_00017983	black	0.6316534425483303	1.0567758270786002e-4	S_0h.vs.24h	0.761220584899308	4.227020079319759e-7	black	2_RagTag	110421947	110422789	Protein of unknown function
LOLMU_00028446	black	0.48691256278358425	0.004711174625484146	R.vs.S_6h	0.7609804926759748	4.28367703431168e-7	black	1_RagTag	13608195	13613157	Similar to CDS2: Phosphatidate cytidylyltransferase 2 (Arabidopsis thaliana)
LOLMU_00016384	black	0.3641207074733812	0.04048551879051233	R.vs.S_24h	0.7608070493547131	4.3250367685085485e-7	black	2_RagTag	18263923	18265070	Similar to GOLS2: Galactinol synthase 2 (Solanum lycopersicum)
LOLMU_00042567	black	0.5890367983980491	3.898980350780691e-4	S_0h.vs.24h	0.7604093999530352	4.4212415129514684e-7	black	7_RagTag	168763752	168770562	Similar to RABGAP22: Rab GTPase-activating protein 22 (Arabidopsis thaliana)
LOLMU_00008896	black	0.6600802205345278	3.949913136927604e-5	R_0h.vs.6h	0.7603251150087864	4.441882226234618e-7	black	3_RagTag	19868087	19870918	Similar to Gid4: Glucose-induced degradation protein 4 homolog (Mus musculus)
LOLMU_00044225	black	0.5382424084141649	0.0014846909227002841	R_0h.vs.3h	0.7596985115870941	4.598113342119662e-7	black	7_RagTag	268737492	268739936	Similar to NTF2: Nuclear transport factor 2 (Oryza sativa subsp. japonica)
LOLMU_00044225	black	0.5382424084141649	0.0014846909227002841	R.vs.S_0h	0.7596985115870941	4.598113342119662e-7	black	7_RagTag	268737492	268739936	Similar to NTF2: Nuclear transport factor 2 (Oryza sativa subsp. japonica)
LOLMU_00018069	black	0.6958571168871167	9.789738413402939e-6	S_0h.vs.24h	0.7595858966681952	4.6267178740407497e-7	black	2_RagTag	115570722	115572595	Similar to tmem184A: Transmembrane protein 184 homolog DDB_G0284525 (Dictyostelium discoideum)
LOLMU_00036973	black	0.6037529485775404	2.536581964726132e-4	R_0h.vs.6h	0.7594073926494326	4.672391522781811e-7	black	6_RagTag	165239817	165241016	Similar to SAMDC: S-adenosylmethionine decarboxylase proenzyme (Zea mays)
LOLMU_00000381	black	0.540942076141532	0.0013900846717430095	R.vs.S_24h	0.7590845902479004	4.756033567056544e-7	black	4_RagTag	18411161	18416856	Similar to At5g01610: Uncharacterized protein At5g01610 (Arabidopsis thaliana)
LOLMU_00043051	black	0.7810951835298235	1.327064410217301e-7	S_0h.vs.24h	0.7587352417486608	4.848092801880189e-7	black	7_RagTag	197216866	197220416	Dbxref=InterPro:IPR003959,PFAM:PF00004
LOLMU_00045840	black	0.7700439706398913	2.563233886937921e-7	R.vs.S_0h	0.7586364329845938	4.874424155680588e-7	black	scaffold_3	82796980	82798609	Similar to Phosphoglycerate kinase%2C cytosolic (Triticum aestivum)
LOLMU_00010426	black	0.4259702403289222	0.015063268009838388	R.vs.S_3h	0.758280940188721	4.970242464266083e-7	black	3_RagTag	104778580	104783121	Similar to Os08g0135800: Zinc finger CCCH domain-containing protein 55 (Oryza sativa subsp. japonica)
LOLMU_00016437	black	0.6960432071934112	9.713947550170434e-6	R_0h.vs.6h	0.7573186461422613	5.238308902926047e-7	black	2_RagTag	20466198	20466586	Protein of unknown function
LOLMU_00002492	black	0.5545041038404899	9.902107882532813e-4	S_0h.vs.6h	0.7571014504304807	5.300610158670727e-7	black	4_RagTag	125488111	125496378	Similar to DHBK: Putative 3%2C4-dihydroxy-2-butanone kinase (Solanum lycopersicum)
LOLMU_00020623	black	0.5153991126133461	0.0025374098759624298	S_0h.vs.3h	0.7571014504304807	5.300610158670727e-7	black	2_RagTag	303062389	303074051	Similar to At2g19130: G-type lectin S-receptor-like serine/threonine-protein kinase At2g19130 (Arabidopsis thaliana)
LOLMU_00008036	black	0.5027557261366475	0.003361117976711482	R.vs.S_0h	0.7569306798493468	5.350068844367761e-7	black	4_RagTag	451878708	451883040	Similar to SCPL14: Serine carboxypeptidase-like 14 (Arabidopsis thaliana)
LOLMU_00030919	black	0.5835713110566395	4.5502335628931515e-4	S_0h.vs.24h	0.7562742294338276	5.544138190591726e-7	black	1_RagTag	181324405	181332109	Similar to AGAL1: Alpha-galactosidase 1 (Arabidopsis thaliana)
LOLMU_00011655	black	0.6057966448073724	2.3855852694996399e-4	R_0h.vs.24h	0.7553226018461534	5.836896398333255e-7	black	3_RagTag	204150205	204152741	Similar to Sb03g029220: CASP-like protein 4U1 (Sorghum bicolor)
LOLMU_00037042	black	0.6096121152748721	2.1249268093325872e-4	R.vs.S_6h	0.755022392363804	5.932138795320904e-7	black	6_RagTag	170360799	170362359	Similar to At1g31830: Probable polyamine transporter At1g31830 (Arabidopsis thaliana)
LOLMU_00045422	black	0.4962487546417707	0.0038685398494022016	S_0h.vs.24h	0.7541066756883282	6.231482143585741e-7	black	scaffold_3	60597901	60605157	Similar to Os02g0134000: Phosphopantetheine adenylyltransferase 2 (Oryza sativa subsp. japonica)
LOLMU_00016897	black	0.6731564245418805	2.4246903296900957e-5	S_0h.vs.24h	0.7532042630034543	6.539900276076774e-7	black	2_RagTag	40040059	40043028	Similar to At3g12260: NADH dehydrogenase [ubiquinone] 1 alpha subcomplex subunit 6 (Arabidopsis thaliana)
LOLMU_00006603	black	0.5025389050548873	0.0033770505292511914	R_0h.vs.3h	0.7527063742392037	6.715965309315603e-7	black	4_RagTag	378558045	378565452	Similar to Dnajc8: DnaJ homolog subfamily C member 8 (Rattus norvegicus)
LOLMU_00010492	black	0.6023054745345876	2.648607221395981e-4	R.vs.S_3h	0.7523696833068199	6.837466597847753e-7	black	3_RagTag	109361331	109363842	Similar to TOM1: Tobamovirus multiplication protein 1 (Arabidopsis thaliana)
LOLMU_00008556	black	0.6557845473841277	4.613239000274682e-5	S_0h.vs.3h	0.751526860958911	7.150459845030522e-7	black	3_RagTag	3449612	3451491	Protein of unknown function
LOLMU_00020448	black	0.5881670911274434	3.9967367898860446e-4	R.vs.S_3h	0.7512237387670886	7.266186224456733e-7	black	2_RagTag	293068094	293076761	Similar to SNF4: Sucrose nonfermenting 4-like protein (Arabidopsis thaliana)
LOLMU_00032261	black	0.8664025914247037	1.4780450209948935e-10	R_0h.vs.6h	0.7509616206600999	7.367632730264789e-7	black	1_RagTag	255834620	255836388	Similar to ARF: ADP-ribosylation factor 2 (Oryza sativa subsp. japonica)
LOLMU_00025856	black	0.8013056843313032	3.591500164443658e-8	R_0h.vs.6h	0.7508937933554856	7.394093218172233e-7	black	5_RagTag	251000814	251003369	Similar to HIR1: Hypersensitive-induced response protein 1 (Oryza sativa subsp. japonica)
LOLMU_00040627	black	0.6981689448048688	8.885069561227198e-6	R_0h.vs.3h	0.7506227755050532	7.500688951200695e-7	black	7_RagTag	60385619	60386988	Similar to PBG1: Proteasome subunit beta type-4 (Arabidopsis thaliana)
LOLMU_00021938	black	0.5042445388761847	0.003253458912532449	R.vs.S_3h	0.7503892747414761	7.593650640946602e-7	black	2_RagTag	360647065	360647797	Similar to DOF1.7: Dof zinc finger protein DOF1.7 (Arabidopsis thaliana)
LOLMU_00036973	black	0.6037529485775404	2.536581964726132e-4	S_0h.vs.24h	0.7503348756022369	7.615458488315353e-7	black	6_RagTag	165239817	165241016	Similar to SAMDC: S-adenosylmethionine decarboxylase proenzyme (Zea mays)
LOLMU_00042009	black	0.5559447015676154	9.54358469641716e-4	R_0h.vs.6h	0.7502758691613507	7.639177911607307e-7	black	7_RagTag	138177798	138178851	Similar to PUB8: U-box domain-containing protein 8 (Arabidopsis thaliana)
LOLMU_00033466	black	0.7829683973067286	1.1825294813749293e-7	S_0h.vs.24h	0.7500805150683469	7.718188045449231e-7	black	1_RagTag	326216828	326219382	Similar to RAN2: GTP-binding nuclear protein Ran-2 (Oryza sativa subsp. japonica)
LOLMU_00047149	black	0.6790356815791337	1.931641086591071e-5	R.vs.S_24h	0.7494682805657947	7.970656601588156e-7	black	JAEVFB010000110.1_RagTag	1739592	1739855	Similar to HIPP22: Heavy metal-associated isoprenylated plant protein 22 (Arabidopsis thaliana)
LOLMU_00031488	black	0.5808826612392504	4.904567871592799e-4	R_0h.vs.6h	0.7478222939579323	8.68721486385704e-7	black	1_RagTag	213464949	213466583	Similar to Ras-related protein Rab7 (Glycine max)
LOLMU_00044074	black	0.6370574107177348	8.831227019478196e-5	R_0h.vs.6h	0.747671027076498	8.755928448767316e-7	black	7_RagTag	260098234	260099760	Similar to CTL1: Chitinase-like protein 1 (Arabidopsis thaliana)
LOLMU_00032782	black	0.432400911222222	0.013451013929521966	S_0h.vs.3h	0.7472089721176839	8.968898966249571e-7	black	1_RagTag	288630615	288634798	Similar to NDT1: Nicotinamide adenine dinucleotide transporter 1%2C chloroplastic (Arabidopsis thaliana)
LOLMU_00031949	black	0.5960481145373383	3.185124477764571e-4	S_0h.vs.24h	0.747064710211001	9.03635322799626e-7	black	1_RagTag	237822196	237827161	Similar to EMB8: Embryogenesis-associated protein EMB8 (Picea glauca)
LOLMU_00024922	black	0.634176380667301	9.72228261206706e-5	R.vs.S_0h	0.7465829238297745	9.264993404665072e-7	black	5_RagTag	193955803	193957075	Similar to NAP1: NAC domain-containing protein 1 (Solanum lycopersicum)
LOLMU_00043087	black	0.5182174359371038	0.002379785972796293	R_0h.vs.6h	0.7457279058853954	9.683782248738156e-7	black	7_RagTag	198675930	198679396	Protein of unknown function
LOLMU_00031644	black	0.4435903506367004	0.010990317942912445	S_0h.vs.6h	0.745695594081211	9.69994171740654e-7	black	1_RagTag	221808627	221809451	Protein of unknown function
LOLMU_00032972	black	0.8012537206246164	3.604267783318529e-8	R_0h.vs.6h	0.7447450731897087	1.018644604827583e-6	black	1_RagTag	301652681	301653291	Similar to At5g47570: NADH dehydrogenase [ubiquinone] 1 beta subcomplex subunit 8%2C mitochondrial (Arabidopsis thaliana)
LOLMU_00006852	black	0.4690112476043687	0.006773184787230632	R.vs.S_24h	0.7440301311240917	1.0566915641772072e-6	black	4_RagTag	390808957	390817574	Similar to Os03g0232800: Lecithin-cholesterol acyltransferase-like 1 (Oryza sativa subsp. japonica)
LOLMU_00041720	black	0.8023477868268966	3.344056391406474e-8	R.vs.S_24h	0.7439476634641379	1.061162530247121e-6	black	7_RagTag	118814647	118818847	Similar to CSN3: COP9 signalosome complex subunit 3 (Arabidopsis thaliana)
LOLMU_00010904	black	0.49946335139944925	0.003610172416561906	S_0h.vs.24h	0.7438071370138981	1.0688208752261094e-6	black	3_RagTag	137643295	137643525	Protein of unknown function
LOLMU_00027365	black	0.4123516444048978	0.019014717810468817	R.vs.S_6h	0.7433505342538862	1.0940536216501156e-6	black	5_RagTag	320524718	320529184	Similar to Scai: Protein SCAI (Mus musculus)
LOLMU_00032274	black	0.6793069095109395	1.9112531539779015e-5	R_0h.vs.3h	0.7418760232001305	1.1792903002281727e-6	black	1_RagTag	256436536	256439185	Similar to PAG1: Proteasome subunit alpha type-3 (Oryza sativa subsp. japonica)
LOLMU_00009639	black	0.49900505899795705	0.003646071545857593	R_0h.vs.3h	0.7418237825327527	1.1824182037487913e-6	black	3_RagTag	55213761	55218287	Protein of unknown function
LOLMU_00022600	black	0.4567467054098133	0.008593101745512295	R.vs.S_24h	0.7415083140993445	1.2014680213443763e-6	black	5_RagTag	13281076	13283166	Similar to CYCT1-5: Cyclin-T1-5 (Arabidopsis thaliana)
LOLMU_00018069	black	0.6958571168871167	9.789738413402939e-6	R.vs.S_24h	0.7411373706472884	1.2242251771906407e-6	black	2_RagTag	115570722	115572595	Similar to tmem184A: Transmembrane protein 184 homolog DDB_G0284525 (Dictyostelium discoideum)
LOLMU_00039362	black	0.35896224398541554	0.043631366069609656	S_0h.vs.3h	0.7410737315719136	1.2281686239385089e-6	black	7_RagTag	5434562	5444304	Similar to RGA1: Putative disease resistance protein RGA1 (Solanum bulbocastanum)
LOLMU_00001030	black	0.4707397813836848	0.00654526063454781	S_0h.vs.24h	0.7408141229364456	1.2443756580011061e-6	black	4_RagTag	56703827	56705528	Similar to EFM: Myb family transcription factor EFM (Arabidopsis thaliana)
LOLMU_00032372	black	0.7272410479637419	2.41920847847911e-6	R_0h.vs.6h	0.7404725160747598	1.2659985611349033e-6	black	1_RagTag	261679939	261681994	Protein of unknown function
LOLMU_00028954	black	0.5437202832127476	0.001298271110819497	R_0h.vs.3h	0.7400912414090778	1.2905361038767477e-6	black	1_RagTag	39661638	39664498	Protein of unknown function
LOLMU_00011192	black	0.8101764477557569	1.9292759818595158e-8	S_0h.vs.24h	0.7396543663206491	1.3191839289645856e-6	black	3_RagTag	153058486	153060969	Similar to CAM3: Calmodulin-3 (Oryza sativa subsp. indica)
LOLMU_00044407	black	0.7734819358257771	2.0967674451222748e-7	R.vs.S_24h	0.7393287181120765	1.3409135735554166e-6	black	7_RagTag	278660970	278663203	Similar to CCP1: Cysteine proteinase 1 (Zea mays)
LOLMU_00010426	black	0.4259702403289222	0.015063268009838388	R.vs.S_24h	0.7389555216477364	1.3662165113501933e-6	black	3_RagTag	104778580	104783121	Similar to Os08g0135800: Zinc finger CCCH domain-containing protein 55 (Oryza sativa subsp. japonica)
LOLMU_00028954	black	0.5437202832127476	0.001298271110819497	R.vs.S_0h	0.7388847855994849	1.3710611908453788e-6	black	1_RagTag	39661638	39664498	Protein of unknown function
LOLMU_00025850	black	0.7246609777310715	2.7330471855450944e-6	R_0h.vs.6h	0.7381547267620434	1.4219845681089505e-6	black	5_RagTag	250761216	250766529	Similar to SPBC2A9.03: Uncharacterized WD repeat-containing protein C2A9.03 (Schizosaccharomyces pombe (strain 972 / ATCC 24843))
LOLMU_00034056	black	0.35839307105406487	0.04399014445075121	S_0h.vs.3h	0.7380511796074675	1.4293450483098575e-6	black	6_RagTag	10652336	10658082	Similar to PHO1-2: Phosphate transporter PHO1-2 (Oryza sativa subsp. japonica)
LOLMU_00019170	black	0.5347274674512548	0.001616266126841707	R.vs.S_24h	0.7380235312535226	1.4313162458975796e-6	black	2_RagTag	219426349	219429761	Similar to SYP132: Syntaxin-132 (Oryza sativa subsp. japonica)
LOLMU_00025076	black	0.5709966846767005	6.42625205512067e-4	R_0h.vs.6h	0.7379203393592019	1.4386952225606491e-6	black	5_RagTag	201944456	201948288	Similar to At1g35710: Probable leucine-rich repeat receptor-like protein kinase At1g35710 (Arabidopsis thaliana)
LOLMU_00042886	black	0.516031679910775	0.002501264908317912	S_0h.vs.24h	0.7373605756672612	1.4793294872768632e-6	black	7_RagTag	187225992	187226489	Similar to OPR2: Putative 12-oxophytodienoate reductase 2 (Oryza sativa subsp. japonica)
LOLMU_00006603	black	0.5025389050548873	0.0033770505292511914	S_0h.vs.24h	0.7372084191264978	1.4905539785210666e-6	black	4_RagTag	378558045	378565452	Similar to Dnajc8: DnaJ homolog subfamily C member 8 (Rattus norvegicus)
LOLMU_00034056	black	0.35839307105406487	0.04399014445075121	R_0h.vs.3h	0.7371811330805271	1.4925750328394134e-6	black	6_RagTag	10652336	10658082	Similar to PHO1-2: Phosphate transporter PHO1-2 (Oryza sativa subsp. japonica)
LOLMU_00011657	black	0.4593278867585044	0.008179046348670694	S_0h.vs.6h	0.7370512439220918	1.5022300632773032e-6	black	3_RagTag	204193332	204196646	Similar to STY13: Serine/threonine-protein kinase STY13 (Arabidopsis thaliana)
LOLMU_00025761	black	0.7174241846701189	3.820827167823591e-6	R_0h.vs.6h	0.7369222910099561	1.5118717156303055e-6	black	5_RagTag	244687006	244690742	Protein of unknown function
LOLMU_00015141	black	0.5734815347395398	6.009083042475183e-4	S_0h.vs.24h	0.73690190430246	1.5134011519499113e-6	black	3_RagTag	372209614	372212912	Similar to SPP2: Signal peptide peptidase 2 (Oryza sativa subsp. japonica)
LOLMU_00032372	black	0.7272410479637419	2.41920847847911e-6	S_0h.vs.24h	0.7368564707324993	1.5168147041364259e-6	black	1_RagTag	261679939	261681994	Protein of unknown function
LOLMU_00031488	black	0.5808826612392504	4.904567871592799e-4	R.vs.S_6h	0.7362970229012867	1.5594260683480496e-6	black	1_RagTag	213464949	213466583	Similar to Ras-related protein Rab7 (Glycine max)
LOLMU_00006852	black	0.4690112476043687	0.006773184787230632	R.vs.S_3h	0.7360555771236355	1.5781505841472288e-6	black	4_RagTag	390808957	390817574	Similar to Os03g0232800: Lecithin-cholesterol acyltransferase-like 1 (Oryza sativa subsp. japonica)
LOLMU_00031173	black	0.4015563733704729	0.022726358801684565	R_0h.vs.6h	0.7359463528212902	1.586688151297463e-6	black	1_RagTag	196195602	196198562	Similar to F36D4.5: Desumoylating isopeptidase 1 homolog (Caenorhabditis elegans)
LOLMU_00035130	black	0.5995596895862189	2.873254440730493e-4	R.vs.S_6h	0.7358655542313173	1.5930308412668683e-6	black	6_RagTag	62608309	62611385	Protein of unknown function
LOLMU_00026869	black	0.5127560628490994	0.0026933789719867647	R.vs.S_0h	0.7342333082559721	1.7262076344674384e-6	black	5_RagTag	296953429	296958201	Similar to HOX6: Homeobox-leucine zipper protein HOX6 (Oryza sativa subsp. japonica)
LOLMU_00011783	black	0.6827032781359706	1.6718829475271348e-5	S_0h.vs.24h	0.7341598960584116	1.732428841680558e-6	black	3_RagTag	215935423	215938251	Similar to ctdspl2: CTD small phosphatase-like protein 2 (Dictyostelium discoideum)
LOLMU_00025189	black	0.6456929536291162	6.581406520833602e-5	R_0h.vs.6h	0.7319945339986251	1.9253645284969804e-6	black	5_RagTag	208776021	208787193	Similar to CSE: Caffeoylshikimate esterase (Arabidopsis thaliana)
LOLMU_00045855	black	0.5749065165248591	5.780791516705042e-4	S_0h.vs.24h	0.7319377612670671	1.9306761704952866e-6	black	scaffold_3	83911869	83916983	Similar to GAPCP1: Glyceraldehyde-3-phosphate dehydrogenase GAPCP1%2C chloroplastic (Arabidopsis thaliana)
LOLMU_00018284	black	0.6567776933131402	4.4515666172821655e-5	R_0h.vs.3h	0.7311433565853621	2.0064122533682665e-6	black	2_RagTag	138324125	138328095	Similar to XBOS34: Probable E3 ubiquitin-protein ligase XBOS34 (Oryza sativa subsp. japonica)
LOLMU_00008702	black	0.7387785196930543	1.3783687049678275e-6	R_0h.vs.3h	0.7303435584819545	2.085383340752501e-6	black	3_RagTag	7519971	7523664	Similar to 1-SST: Sucrose:sucrose 1-fructosyltransferase (Festuca arundinacea)
LOLMU_00013584	black	0.5978006290435799	3.0259150887662915e-4	S_0h.vs.3h	0.7282645131602773	2.3040706679716917e-6	black	3_RagTag	296866724	296869405	Similar to RNS2: Ribonuclease 2 (Arabidopsis thaliana)
LOLMU_00005158	black	0.6466166040394604	6.374211660873597e-5	R.vs.S_24h	0.728141867861301	2.3176001696744065e-6	black	4_RagTag	305426528	305432061	Protein of unknown function
LOLMU_00018230	black	0.4453667002735653	0.010636981336599448	R_0h.vs.24h	0.7281244376571633	2.3195288180594025e-6	black	2_RagTag	134269694	134275683	Similar to usf: Protein usf (Aquifex pyrophilus)
LOLMU_00013345	black	0.7477741711641198	8.709021318290278e-7	R_0h.vs.6h	0.7279335008280055	2.340751701158996e-6	black	3_RagTag	284602349	284605775	Similar to At2g26230: Uricase (Arabidopsis thaliana)
LOLMU_00017760	black	0.7351710892443128	1.6485056101275907e-6	R_0h.vs.6h	0.7268746020466885	2.461688190435762e-6	black	2_RagTag	91836748	91841755	Similar to HVA22K: HVA22-like protein k (Arabidopsis thaliana)
LOLMU_00043279	black	0.7358212869725809	1.5965155994696593e-6	R_0h.vs.24h	0.7264746857173955	2.5088208857168134e-6	black	7_RagTag	209567068	209567401	Similar to Os07g0631100: Transcription elongation factor 1 homolog (Oryza sativa subsp. japonica)
LOLMU_00001440	black	0.6784382621421994	1.9772422949861098e-5	R_0h.vs.24h	0.7263634292172872	2.5220782406552886e-6	black	4_RagTag	75301916	75302435	Similar to Cytochrome b-c1 complex subunit 7 (Solanum tuberosum)
LOLMU_00003989	black	0.534955054921337	0.0016074488183792715	S_0h.vs.6h	0.7256852790362235	2.604273393814056e-6	black	4_RagTag	214586318	214591642	Similar to IP5P5: Type I inositol polyphosphate 5-phosphatase 5 (Arabidopsis thaliana)
LOLMU_00038729	black	0.607344169499348	2.2766215375769308e-4	S_0h.vs.6h	0.7246581339415298	2.7334126180025176e-6	black	6_RagTag	293509856	293512546	Similar to PMP22: Peroxisomal membrane protein PMP22 (Arabidopsis thaliana)
LOLMU_00035739	black	0.535043051075039	0.0016040508974519347	R_0h.vs.6h	0.7245781659915631	2.7437068536893076e-6	black	6_RagTag	92283267	92289819	Similar to SKIPA: SNW/SKI-interacting protein A (Oryza sativa subsp. japonica)
LOLMU_00047202	black	0.7999586856869321	3.936236073756423e-8	R.vs.S_3h	0.724541866696451	2.7483912607048494e-6	black	JAEVFB010000110.1_RagTag	4585535	4587428	Similar to VHA-F: V-type proton ATPase subunit F (Arabidopsis thaliana)
LOLMU_00030213	black	0.6128732807138719	1.9225628496529718e-4	R_0h.vs.6h	0.7245013609531734	2.7536270878368303e-6	black	1_RagTag	118211692	118222995	Similar to UBP10: Ubiquitin carboxyl-terminal hydrolase 10 (Arabidopsis thaliana)
LOLMU_00026592	black	0.813854839185005	1.4768959394857733e-8	R_0h.vs.6h	0.7238982009113748	2.8326724185840103e-6	black	5_RagTag	286148525	286151809	Similar to PBF1: Proteasome subunit beta type-1 (Oryza sativa subsp. japonica)
LOLMU_00040627	black	0.6981689448048688	8.885069561227198e-6	S_0h.vs.24h	0.7227586857639193	2.9876597865362534e-6	black	7_RagTag	60385619	60386988	Similar to PBG1: Proteasome subunit beta type-4 (Arabidopsis thaliana)
LOLMU_00019275	black	0.5725418776295947	6.163939873548908e-4	R.vs.S_24h	0.7227016176711325	2.995620542060251e-6	black	2_RagTag	227862734	227864060	Protein of unknown function
LOLMU_00044425	black	0.5961892579784873	3.17203240712052e-4	R_0h.vs.24h	0.7223409981531601	3.046372713282474e-6	black	scaffold_3	13144	18333	Similar to Os02g0621700: Succinate--CoA ligase [ADP-forming] subunit beta%2C mitochondrial (Oryza sativa subsp. japonica)
LOLMU_00008772	black	0.8260858269311386	5.81384314211058e-9	R.vs.S_24h	0.72196264751742	3.1004589389337146e-6	black	3_RagTag	15200043	15201957	Similar to R40C1: Ricin B-like lectin R40C1 (Oryza sativa subsp. japonica)
LOLMU_00047149	black	0.6790356815791337	1.931641086591071e-5	S_0h.vs.24h	0.7216267358881062	3.1492079049416344e-6	black	JAEVFB010000110.1_RagTag	1739592	1739855	Similar to HIPP22: Heavy metal-associated isoprenylated plant protein 22 (Arabidopsis thaliana)
LOLMU_00014414	black	0.5428534267825259	0.001326331721249739	R_0h.vs.24h	0.7209685298547979	3.246753877941871e-6	black	3_RagTag	339917248	339918672	Protein of unknown function
LOLMU_00002144	black	0.5737253995877162	5.969459114363579e-4	S_0h.vs.6h	0.7202427482903786	3.3574898962281867e-6	black	4_RagTag	108495728	108497690	Similar to MIC10: MICOS complex subunit MIC10 (Arabidopsis thaliana)
LOLMU_00032003	black	0.701033955930361	7.869213086835158e-6	R_0h.vs.3h	0.7199020127433227	3.4106514425972498e-6	black	1_RagTag	241449978	241454812	Similar to SEC23D: Protein transport protein SEC23 D (Arabidopsis thaliana)
LOLMU_00024922	black	0.634176380667301	9.72228261206706e-5	R_0h.vs.24h	0.7192094162703518	3.521073524834318e-6	black	5_RagTag	193955803	193957075	Similar to NAP1: NAC domain-containing protein 1 (Solanum lycopersicum)
LOLMU_00026835	black	0.5246408207271525	0.0020519413991993366	R.vs.S_3h	0.7191805737072756	3.5257415787799655e-6	black	5_RagTag	295981531	295985321	Similar to PUX8: Plant UBX domain-containing protein 8 (Arabidopsis thaliana)
LOLMU_00039613	black	0.7630048003759362	3.826952277713812e-7	R_0h.vs.24h	0.7191644267382843	3.5283573544886847e-6	black	7_RagTag	14142192	14145174	Similar to At4g32130: ER membrane protein complex subunit 7 homolog (Arabidopsis thaliana)
LOLMU_00030213	black	0.6128732807138719	1.9225628496529718e-4	S_0h.vs.3h	0.7186697666367015	3.609350276349585e-6	black	1_RagTag	118211692	118222995	Similar to UBP10: Ubiquitin carboxyl-terminal hydrolase 10 (Arabidopsis thaliana)
LOLMU_00004863	black	0.6299127350536788	1.1188825006585401e-4	R.vs.S_24h	0.7183074465608296	3.6697416882567147e-6	black	4_RagTag	282655299	282668788	Similar to ZW10: Centromere/kinetochore protein zw10 homolog (Arabidopsis thaliana)
LOLMU_00017891	black	0.644063579425261	6.961681365049913e-5	R.vs.S_6h	0.7181402012718252	3.6979263624009993e-6	black	2_RagTag	102974569	102979962	Similar to Os07g0549700: Probable V-type proton ATPase subunit H (Oryza sativa subsp. japonica)
LOLMU_00006270	black	0.5380422560448016	0.0014919237618920445	R.vs.S_24h	0.717180213177992	3.8635432250216814e-6	black	4_RagTag	364290281	364291054	Similar to YIPF5: Protein YIPF5 (Macaca fascicularis)
LOLMU_00037042	black	0.6096121152748721	2.1249268093325872e-4	R_0h.vs.3h	0.7170446583500988	3.887463930967423e-6	black	6_RagTag	170360799	170362359	Similar to At1g31830: Probable polyamine transporter At1g31830 (Arabidopsis thaliana)
LOLMU_00008036	black	0.5027557261366475	0.003361117976711482	R_0h.vs.6h	0.7162885454464178	4.023375628670631e-6	black	4_RagTag	451878708	451883040	Similar to SCPL14: Serine carboxypeptidase-like 14 (Arabidopsis thaliana)
LOLMU_00008346	black	0.8188647361174063	1.0166116814757505e-8	R_0h.vs.24h	0.7161652343533503	4.045945443374946e-6	black	4_RagTag	467156361	467159325	Similar to SCE1: SUMO-conjugating enzyme SCE1 (Arabidopsis thaliana)
LOLMU_00006603	black	0.5025389050548873	0.0033770505292511914	R.vs.S_24h	0.7161366144906913	4.051200184001274e-6	black	4_RagTag	378558045	378565452	Similar to Dnajc8: DnaJ homolog subfamily C member 8 (Rattus norvegicus)
LOLMU_00040627	black	0.6981689448048688	8.885069561227198e-6	R.vs.S_24h	0.7141512445812238	4.431210621759154e-6	black	7_RagTag	60385619	60386988	Similar to PBG1: Proteasome subunit beta type-4 (Arabidopsis thaliana)
LOLMU_00034438	black	0.5405746282043186	0.0014026432406985302	R.vs.S_3h	0.713914887475732	4.4785412874049715e-6	black	6_RagTag	33780213	33782925	Similar to imp1: Mitochondrial inner membrane protease subunit 1 (Schizosaccharomyces pombe (strain 972 / ATCC 24843))
LOLMU_00025761	black	0.7174241846701189	3.820827167823591e-6	S_0h.vs.24h	0.7131990888326146	4.624692296977181e-6	black	5_RagTag	244687006	244690742	Protein of unknown function
LOLMU_00038372	black	0.5142219525789141	0.00260588002560971	R.vs.S_24h	0.7131788758051544	4.62888147734592e-6	black	6_RagTag	269810086	269816042	Similar to CKL3: Casein kinase 1-like protein 3 (Arabidopsis thaliana)
LOLMU_00024030	black	0.6542577883182038	4.872081209915583e-5	R_0h.vs.6h	0.7125345545909544	4.76423560788628e-6	black	5_RagTag	124230634	124237423	Similar to PTEN2A: Phosphatidylinositol 3%2C4%2C5-trisphosphate 3-phosphatase and protein-tyrosine-phosphatase PTEN2A (Arabidopsis thaliana)
LOLMU_00032274	black	0.6793069095109395	1.9112531539779015e-5	R_0h.vs.24h	0.7124118849555768	4.79040833436182e-6	black	1_RagTag	256436536	256439185	Similar to PAG1: Proteasome subunit alpha type-3 (Oryza sativa subsp. japonica)
LOLMU_00043424	black	0.6740209442585134	2.345719531026756e-5	S_0h.vs.3h	0.7119137886822409	4.89802738302204e-6	black	7_RagTag	215648130	215650187	Similar to SDH5: Succinate dehydrogenase subunit 5%2C mitochondrial (Oryza sativa subsp. japonica)
LOLMU_00015141	black	0.5734815347395398	6.009083042475183e-4	R.vs.S_24h	0.7115475224694092	4.978557268308462e-6	black	3_RagTag	372209614	372212912	Similar to SPP2: Signal peptide peptidase 2 (Oryza sativa subsp. japonica)
LOLMU_00028438	black	0.775763019649969	1.8316086368168535e-7	S_0h.vs.24h	0.7112693093099063	5.040527696549926e-6	black	1_RagTag	13243437	13245315	Similar to VATP-P1: V-type proton ATPase 16 kDa proteolipid subunit (Avena sativa)
LOLMU_00033431	black	0.6166466441089791	1.7099772297889292e-4	R.vs.S_24h	0.7110383019056499	5.092514043756736e-6	black	1_RagTag	324661780	324667049	Similar to ctps: CTP synthase (Dictyostelium discoideum)
LOLMU_00016437	black	0.6960432071934112	9.713947550170434e-6	R.vs.S_24h	0.7108562958532643	5.133815012602105e-6	black	2_RagTag	20466198	20466586	Protein of unknown function
LOLMU_00019418	black	0.8563728597711922	4.081446079451306e-10	R_0h.vs.6h	0.7101954305426275	5.286346101624608e-6	black	2_RagTag	236664966	236667444	Similar to COX6B-3: Cytochrome c oxidase subunit 6b-3 (Arabidopsis thaliana)
LOLMU_00001192	black	0.6347149355947331	9.549845652409386e-5	R_0h.vs.6h	0.7099318415039805	5.348321714794758e-6	black	4_RagTag	64297945	64299662	Similar to ACD11: Accelerated cell death 11 (Arabidopsis thaliana)
LOLMU_00019185	black	0.7811270749926379	1.3244740360356344e-7	S_0h.vs.24h	0.7092467591977983	5.5124936047567835e-6	black	2_RagTag	220543544	220549955	Similar to UBC2: Ubiquitin-conjugating enzyme E2 2 (Medicago sativa)
LOLMU_00033006	black	0.7276059264036002	2.377573724587681e-6	S_0h.vs.6h	0.7082602584168826	5.756930286370652e-6	black	1_RagTag	303639535	303642766	Similar to ACR2.1: Arsenate reductase 2.1 (Oryza sativa subsp. japonica)
LOLMU_00033673	black	0.5098569845025451	0.0028739453418618268	R.vs.S_3h	0.7079023668261413	5.848010312742961e-6	black	1_RagTag	335829915	335834231	Similar to VHA-C: V-type proton ATPase subunit C (Arabidopsis thaliana)
LOLMU_00004162	black	0.7886341374738199	8.28549133531202e-8	R_0h.vs.24h	0.7074130210281439	5.974658513360528e-6	black	4_RagTag	222011000	222012745	Protein of unknown function
LOLMU_00012461	black	0.6867086550746297	1.4245855534494209e-5	R.vs.S_24h	0.7070354553005731	6.074070338274662e-6	black	3_RagTag	244737598	244745005	Protein of unknown function
LOLMU_00004804	black	0.7409345237648137	1.236835119239563e-6	S_0h.vs.24h	0.7060723900879232	6.33446846168495e-6	black	4_RagTag	275470649	275472670	Similar to GF14D: 14-3-3-like protein GF14-D (Oryza sativa subsp. japonica)
LOLMU_00023606	black	0.5616092800436984	8.241932070244629e-4	R.vs.S_24h	0.7055901062173575	6.468635938443171e-6	black	5_RagTag	63795930	63798819	Similar to GPAT3: Probable glycerol-3-phosphate acyltransferase 3 (Arabidopsis thaliana)
LOLMU_00002365	black	0.4622647857751773	0.0077286450175040496	S_0h.vs.24h	0.7049433075003253	6.652612693040383e-6	black	4_RagTag	119020724	119024295	Similar to Os07g0233300: PHD finger protein ALFIN-LIKE 2 (Oryza sativa subsp. japonica)
LOLMU_00026719	black	0.8794536969329478	3.462874573643207e-11	R_0h.vs.6h	0.7044458418815426	6.797324349620705e-6	black	5_RagTag	290271139	290274401	Similar to FBL23: Putative F-box/LRR-repeat protein 23 (Arabidopsis thaliana)
LOLMU_00022056	black	0.6090330955583417	2.1627744655125286e-4	R.vs.S_24h	0.7039384850780758	6.9478454659788565e-6	black	2_RagTag	367476415	367479296	Similar to PEX22: Peroxisome biogenesis protein 22 (Arabidopsis thaliana)
LOLMU_00017395	black	0.6027742681823233	2.6118535993393475e-4	R_0h.vs.24h	0.7032641620301752	7.15257505699319e-6	black	2_RagTag	66550795	66552538	Similar to CML13: Probable calcium-binding protein CML13 (Oryza sativa subsp. japonica)
LOLMU_00045634	black	0.3513433273028116	0.04863285557489944	R_0h.vs.6h	0.703156457802324	7.1857763119551356e-6	black	scaffold_3	70955405	70960316	Similar to Os02g0150800: Putative adagio-like protein 2 (Oryza sativa subsp. japonica)
LOLMU_00013353	black	0.657168904580654	4.389292975527791e-5	S_0h.vs.24h	0.7030052614678569	7.232620156990601e-6	black	3_RagTag	285106102	285108679	Similar to YKT61: VAMP-like protein YKT61 (Arabidopsis thaliana)
LOLMU_00019089	black	0.701070205597306	7.857063253336435e-6	S_0h.vs.24h	0.702942777227914	7.252059754807396e-6	black	2_RagTag	213951165	213952328	Similar to RTNLB8: Reticulon-like protein B8 (Arabidopsis thaliana)
LOLMU_00032004	black	0.5709008203280606	6.442845480930998e-4	R_0h.vs.6h	0.7028319580770453	7.2866533682727746e-6	black	1_RagTag	241462567	241475028	Similar to DAR1: Protein DA1-related 1 (Arabidopsis thaliana)
LOLMU_00047993	black	0.5093225208179326	0.0029083534411821297	R_0h.vs.3h	0.7024322401897787	7.412675948975905e-6	black	scaffold_63	1758787	1763869	Similar to VAMP714: Vesicle-associated membrane protein 714 (Arabidopsis thaliana)
LOLMU_00016447	black	0.7338744994774975	1.7568086921787865e-6	R.vs.S_24h	0.7020941976485053	7.520790768937443e-6	black	2_RagTag	20754701	20759217	Similar to AGAL3: Alpha-galactosidase 3 (Arabidopsis thaliana)
LOLMU_00026839	black	0.7807026689290867	1.359328459684325e-7	S_0h.vs.6h	0.7016677849902274	7.659204989836026e-6	black	5_RagTag	296084904	296087477	Similar to RBL2: RHOMBOID-like protein 2 (Arabidopsis thaliana)
LOLMU_00018284	black	0.6567776933131402	4.4515666172821655e-5	R.vs.S_0h	0.7016439655226978	7.66700443092651e-6	black	2_RagTag	138324125	138328095	Similar to XBOS34: Probable E3 ubiquitin-protein ligase XBOS34 (Oryza sativa subsp. japonica)
LOLMU_00025850	black	0.7246609777310715	2.7330471855450944e-6	S_0h.vs.24h	0.701212199096934	7.80963458804155e-6	black	5_RagTag	250761216	250766529	Similar to SPBC2A9.03: Uncharacterized WD repeat-containing protein C2A9.03 (Schizosaccharomyces pombe (strain 972 / ATCC 24843))
LOLMU_00038724	black	0.7378236837709481	1.4456382053748313e-6	R_0h.vs.24h	0.7011299926391223	7.837061486434303e-6	black	6_RagTag	293074249	293085110	Similar to PEPD: Xaa-Pro dipeptidase (Homo sapiens)
LOLMU_00001100	black	0.7544577719508369	6.11511836505284e-7	R_0h.vs.24h	0.7007330538782068	7.970725375343941e-6	black	4_RagTag	60189741	60194781	Similar to SDH1: Succinate dehydrogenase [ubiquinone] flavoprotein subunit%2C mitochondrial (Oryza sativa subsp. japonica)
LOLMU_00044425	black	0.5961892579784873	3.17203240712052e-4	S_0h.vs.3h	0.700423446531505	8.076410847143465e-6	black	scaffold_3	13144	18333	Similar to Os02g0621700: Succinate--CoA ligase [ADP-forming] subunit beta%2C mitochondrial (Oryza sativa subsp. japonica)
LOLMU_00008036	black	0.5027557261366475	0.003361117976711482	S_0h.vs.24h	0.6996559073355324	8.343906680434622e-6	black	4_RagTag	451878708	451883040	Similar to SCPL14: Serine carboxypeptidase-like 14 (Arabidopsis thaliana)
LOLMU_00025761	black	0.7174241846701189	3.820827167823591e-6	R.vs.S_24h	0.699339107981804	8.456634070071852e-6	black	5_RagTag	244687006	244690742	Protein of unknown function
LOLMU_00032024	black	0.49119366312622403	0.004307037786110638	S_0h.vs.24h	0.6991247264939884	8.533698197867409e-6	black	1_RagTag	242834593	242838402	Similar to Os05g0447200: Auxin transporter-like protein 2 (Oryza sativa subsp. japonica)
LOLMU_00044074	black	0.6370574107177348	8.831227019478196e-5	R_0h.vs.3h	0.6984077963286915	8.796055134921087e-6	black	7_RagTag	260098234	260099760	Similar to CTL1: Chitinase-like protein 1 (Arabidopsis thaliana)
LOLMU_00040627	black	0.6981689448048688	8.885069561227198e-6	R.vs.S_0h	0.6979821041741615	8.955268233681114e-6	black	7_RagTag	60385619	60386988	Similar to PBG1: Proteasome subunit beta type-4 (Arabidopsis thaliana)
LOLMU_00012811	black	0.5575784431147235	9.150831579524382e-4	R.vs.S_3h	0.6977510847951045	9.042759405247798e-6	black	3_RagTag	259122759	259131147	Similar to AMC4: Metacaspase-4 (Arabidopsis thaliana)
LOLMU_00002694	black	0.5718211223718321	6.285096175670304e-4	R_0h.vs.6h	0.6975800715226295	9.108022713289282e-6	black	4_RagTag	135902492	135906339	Similar to UBC15: Ubiquitin-conjugating enzyme 15 (Arabidopsis thaliana)
LOLMU_00029460	black	0.7503234434497873	7.6200487343747e-7	R_0h.vs.6h	0.6975433695680631	9.122084616781987e-6	black	1_RagTag	77348670	77350296	Similar to P4H7: Probable prolyl 4-hydroxylase 7 (Arabidopsis thaliana)
LOLMU_00002365	black	0.4622647857751773	0.0077286450175040496	R.vs.S_24h	0.6975048972767145	9.136845894186236e-6	black	4_RagTag	119020724	119024295	Similar to Os07g0233300: PHD finger protein ALFIN-LIKE 2 (Oryza sativa subsp. japonica)
LOLMU_00017054	black	0.5766034118720851	5.518949344336785e-4	R_0h.vs.3h	0.6964175562093141	9.563088770316354e-6	black	2_RagTag	49898428	49900266	Similar to VIT1: Vacuolar iron transporter 1 (Oryza sativa subsp. japonica)
LOLMU_00007325	black	0.582088407611697	4.7427555328946104e-4	S_0h.vs.6h	0.6963666803339694	9.583465956808737e-6	black	4_RagTag	413545838	413548535	Similar to BARD1: BRCA1-associated RING domain protein 1 (Homo sapiens)
LOLMU_00034438	black	0.5405746282043186	0.0014026432406985302	R.vs.S_24h	0.6960117945590334	9.72670392279251e-6	black	6_RagTag	33780213	33782925	Similar to imp1: Mitochondrial inner membrane protease subunit 1 (Schizosaccharomyces pombe (strain 972 / ATCC 24843))
LOLMU_00035130	black	0.5995596895862189	2.873254440730493e-4	R_0h.vs.6h	0.6959657859472893	9.74541494289057e-6	black	6_RagTag	62608309	62611385	Protein of unknown function
LOLMU_00027969	black	0.609442897377657	2.135926304406405e-4	R_0h.vs.6h	0.6959582429630774	9.748485668272641e-6	black	5_RagTag	358863318	358869811	Similar to strap: Serine-threonine kinase receptor-associated protein (Dictyostelium discoideum)
LOLMU_00034274	black	0.5877617282453605	4.0430371927419154e-4	R_0h.vs.24h	0.6956082553364786	9.891930943339702e-6	black	6_RagTag	27770250	27775408	Protein of unknown function
LOLMU_00001031	black	0.582659607278435	4.6677615311397074e-4	S_0h.vs.6h	0.6951025790122765	1.010256072052889e-5	black	4_RagTag	56710524	56716265	Similar to SAPK8: Serine/threonine-protein kinase SAPK8 (Oryza sativa subsp. japonica)
LOLMU_00014686	black	0.6586742519947985	4.156905659342232e-5	R_0h.vs.6h	0.6947493399492525	1.0252093912723133e-5	black	3_RagTag	355612031	355612903	Protein of unknown function
LOLMU_00011737	black	0.6318624504708864	1.0495299115578694e-4	S_0h.vs.24h	0.6947111183881609	1.0268393325809743e-5	black	3_RagTag	210275650	210285759	Similar to VPS25: Vacuolar protein sorting-associated protein 25 (Arabidopsis thaliana)
LOLMU_00011802	black	0.8397037771129806	1.8844728478725794e-9	S_0h.vs.3h	0.694425303639617	1.0391022782748526e-5	black	3_RagTag	217244695	217246553	Similar to At1g29970: 60S ribosomal protein L18a-like protein (Arabidopsis thaliana)
LOLMU_00011783	black	0.6827032781359706	1.6718829475271348e-5	R.vs.S_3h	0.6942561583279427	1.046421743470961e-5	black	3_RagTag	215935423	215938251	Similar to ctdspl2: CTD small phosphatase-like protein 2 (Dictyostelium discoideum)
LOLMU_00010426	black	0.4259702403289222	0.015063268009838388	S_0h.vs.24h	0.6938431300039084	1.0644912077662248e-5	black	3_RagTag	104778580	104783121	Similar to Os08g0135800: Zinc finger CCCH domain-containing protein 55 (Oryza sativa subsp. japonica)
LOLMU_00008736	black	0.7622859150200006	3.98378665940731e-7	R_0h.vs.24h	0.6932570485150423	1.0906160466846469e-5	black	3_RagTag	8422314	8431165	Similar to ML2: Protein MEI2-like 2 (Oryza sativa subsp. japonica)
LOLMU_00036568	black	0.5276275690263144	0.0019133902525445008	S_0h.vs.24h	0.693050160477857	1.0999757477067677e-5	black	6_RagTag	137189862	137198914	Protein of unknown function
LOLMU_00026869	black	0.5127560628490994	0.0026933789719867647	R_0h.vs.6h	0.6929052221272786	1.1065760280468181e-5	black	5_RagTag	296953429	296958201	Similar to HOX6: Homeobox-leucine zipper protein HOX6 (Oryza sativa subsp. japonica)
LOLMU_00007611	black	0.4101852693915465	0.01971618170141414	R.vs.S_3h	0.6918324582088847	1.1565526496602223e-5	black	4_RagTag	428666460	428670463	Similar to SRF6: Protein STRUBBELIG-RECEPTOR FAMILY 6 (Arabidopsis thaliana)
LOLMU_00020689	black	0.7664170288375339	3.1566338522606754e-7	S_0h.vs.24h	0.6908227349463945	1.2054476779704565e-5	black	2_RagTag	306131376	306138170	Similar to PDIL5-2: Protein disulfide isomerase-like 5-2 (Oryza sativa subsp. japonica)
LOLMU_00009624	black	0.561057282196404	8.361508708626883e-4	R.vs.S_24h	0.6903748824075333	1.2277267579244489e-5	black	3_RagTag	54704134	54704667	Similar to Roc1a: RING-box protein 1A (Drosophila melanogaster)
LOLMU_00047168	black	0.8596612851604722	2.950722419996031e-10	R.vs.S_24h	0.6901810093367646	1.2374861807411374e-5	black	JAEVFB010000110.1_RagTag	3215899	3221422	Similar to Exd1: piRNA biogenesis protein EXD1 (Mus musculus)
LOLMU_00031267	black	0.7632842233176893	3.767530354531894e-7	R.vs.S_24h	0.6894995935755879	1.2723471109359724e-5	black	1_RagTag	202483297	202486903	Similar to DI19-1: Protein DEHYDRATION-INDUCED 19 (Oryza sativa subsp. japonica)
LOLMU_00012282	black	0.5237821901688131	0.0020933529540189855	S_0h.vs.3h	0.6892919653840938	1.2831443347239608e-5	black	3_RagTag	237520313	237525900	Protein of unknown function
LOLMU_00015607	black	0.7100690536446665	5.315978365554126e-6	R_0h.vs.3h	0.6889220418606403	1.3025867661823305e-5	black	3_RagTag	390801369	390807649	Similar to SUMO1: Small ubiquitin-related modifier 1 (Oryza sativa subsp. japonica)
LOLMU_00035130	black	0.5995596895862189	2.873254440730493e-4	R.vs.S_0h	0.6878279602089226	1.3616578116043606e-5	black	6_RagTag	62608309	62611385	Protein of unknown function
LOLMU_00032372	black	0.7272410479637419	2.41920847847911e-6	R_0h.vs.24h	0.6877207574670464	1.3675741048027546e-5	black	1_RagTag	261679939	261681994	Protein of unknown function
LOLMU_00003742	black	0.7331591694223022	1.8192935715029105e-6	R.vs.S_6h	0.6876410438985298	1.3719883752029128e-5	black	4_RagTag	200398752	200400556	Similar to VATP-P1: V-type proton ATPase 16 kDa proteolipid subunit (Avena sativa)
LOLMU_00021355	black	0.5604436318374041	8.496229094414174e-4	S_0h.vs.24h	0.6876220478722482	1.3730422093101076e-5	black	2_RagTag	337144771	337150013	Similar to MED15A: Mediator of RNA polymerase II transcription subunit 15a (Arabidopsis thaliana)
LOLMU_00034439	black	0.6456340004752836	6.59483375717932e-5	S_0h.vs.3h	0.687375545545776	1.3867837960255578e-5	black	6_RagTag	33783742	33787636	Similar to At5g64460: Phosphoglycerate mutase-like protein 1 (Arabidopsis thaliana)
LOLMU_00031276	black	0.63767668913216	8.649524894064851e-5	R.vs.S_24h	0.6873367682065408	1.3889567636245935e-5	black	1_RagTag	203348939	203351740	Similar to UBC36: Ubiquitin-conjugating enzyme E2 36 (Arabidopsis thaliana)
LOLMU_00033011	black	0.5131694749759147	0.0026684484104404077	S_0h.vs.3h	0.6865858371002326	1.4316479707056484e-5	black	1_RagTag	303680757	303683196	Similar to MRS2-G: Putative magnesium transporter MRS2-G (Oryza sativa subsp. indica)
LOLMU_00042533	black	0.7228176042089872	2.9794610855838587e-6	R.vs.S_24h	0.6865386492954259	1.4343698172543794e-5	black	7_RagTag	166557417	166558854	Similar to ACL1.3: Acyl carrier protein 3%2C chloroplastic (Hordeum vulgare)
LOLMU_00001252	black	0.762019534186368	4.043376522569158e-7	S_0h.vs.3h	0.6852706231035388	1.50928466393322e-5	black	4_RagTag	67496273	67501724	Similar to UBC2: Ubiquitin-conjugating enzyme E2 2 (Triticum aestivum)
LOLMU_00024791	black	0.6677072718976653	2.9800824906925275e-5	R.vs.S_3h	0.685178774763828	1.5148459113261724e-5	black	5_RagTag	188469845	188472152	Similar to Os01g0813400: ADP-ribosylation factor 1 (Oryza sativa subsp. japonica)
LOLMU_00030964	black	0.6152149870792127	1.7880316161043036e-4	S_0h.vs.24h	0.6849266716665623	1.530205538502844e-5	black	1_RagTag	183616979	183619515	Similar to P4H10: Probable prolyl 4-hydroxylase 10 (Arabidopsis thaliana)
LOLMU_00045779	black	0.7095863887525198	5.430542804468038e-6	R_0h.vs.24h	0.684873310497505	1.533474601134591e-5	black	scaffold_3	78400589	78403336	Similar to OTU2: OVARIAN TUMOR DOMAIN-containing deubiquitinating enzyme 2 (Arabidopsis thaliana)
LOLMU_00001100	black	0.7544577719508369	6.11511836505284e-7	S_0h.vs.3h	0.6844329459403231	1.560694401257321e-5	black	4_RagTag	60189741	60194781	Similar to SDH1: Succinate dehydrogenase [ubiquinone] flavoprotein subunit%2C mitochondrial (Oryza sativa subsp. japonica)
LOLMU_00025916	black	0.623213416774945	1.3894892072423878e-4	R_0h.vs.24h	0.6842803274046179	1.5702293861271894e-5	black	5_RagTag	255780936	255785241	Similar to MTM1: Mitochondrial carrier protein MTM1 (Arabidopsis thaliana)
LOLMU_00030213	black	0.6128732807138719	1.9225628496529718e-4	R.vs.S_6h	0.6839131922777492	1.5933823542460346e-5	black	1_RagTag	118211692	118222995	Similar to UBP10: Ubiquitin carboxyl-terminal hydrolase 10 (Arabidopsis thaliana)
LOLMU_00040255	black	0.7251667037614905	2.6687619572567913e-6	R_0h.vs.6h	0.6837025993657733	1.6068018680900023e-5	black	7_RagTag	44806634	44810371	Similar to IRX14: Probable beta-1%2C4-xylosyltransferase IRX14 (Oryza sativa subsp. japonica)
LOLMU_00041647	black	0.3605095532542834	0.04266785795081178	S_0h.vs.6h	0.6834573496645808	1.6225583751119367e-5	black	7_RagTag	113111562	113114870	Similar to TOL5: TOM1-like protein 5 (Arabidopsis thaliana)
LOLMU_00006603	black	0.5025389050548873	0.0033770505292511914	R.vs.S_6h	0.6834261355486333	1.6245737583060798e-5	black	4_RagTag	378558045	378565452	Similar to Dnajc8: DnaJ homolog subfamily C member 8 (Rattus norvegicus)
LOLMU_00011802	black	0.8397037771129806	1.8844728478725794e-9	R_0h.vs.6h	0.6825135369477261	1.684505384642581e-5	black	3_RagTag	217244695	217246553	Similar to At1g29970: 60S ribosomal protein L18a-like protein (Arabidopsis thaliana)
LOLMU_00017983	black	0.6316534425483303	1.0567758270786002e-4	R_0h.vs.3h	0.6824892322582699	1.686128442680529e-5	black	2_RagTag	110421947	110422789	Protein of unknown function
LOLMU_00041853	black	0.35195739869636994	0.0482135480953867	R.vs.S_0h	0.6824156754268482	1.691049146387487e-5	black	7_RagTag	128904611	128909354	Similar to RAE1: Protein RAE1 (Arabidopsis thaliana)
LOLMU_00013353	black	0.657168904580654	4.389292975527791e-5	R_0h.vs.24h	0.6813283245073425	1.765317507269797e-5	black	3_RagTag	285106102	285108679	Similar to YKT61: VAMP-like protein YKT61 (Arabidopsis thaliana)
LOLMU_00012690	black	0.5370242767525025	0.0015291885378930345	R.vs.S_24h	0.6798438342239226	1.871464721456527e-5	black	3_RagTag	255085733	255089367	Similar to CBR1: NADH--cytochrome b5 reductase 1 (Arabidopsis thaliana)
LOLMU_00021757	black	0.8319580537626688	3.620810969149319e-9	S_0h.vs.24h	0.6797261625373017	1.8801201726074818e-5	black	2_RagTag	352205365	352205714	Similar to VATG: V-type proton ATPase subunit G (Citrus limon)
LOLMU_00018031	black	0.7570561261068661	5.313696164146042e-7	S_0h.vs.6h	0.6791970801028963	1.919485409442103e-5	black	2_RagTag	113293970	113294786	Similar to ATG8A: Autophagy-related protein 8A (Oryza sativa subsp. japonica)
LOLMU_00043821	black	0.6472091004086219	6.244401482559754e-5	S_0h.vs.24h	0.6787835749484881	1.950767441540081e-5	black	7_RagTag	242025740	242029218	Similar to LIP5: Protein HOMOLOG OF MAMMALIAN LYST-INTERACTING PROTEIN 5 (Arabidopsis thaliana)
LOLMU_00011802	black	0.8397037771129806	1.8844728478725794e-9	S_0h.vs.6h	0.6784623838234571	1.9753824283709958e-5	black	3_RagTag	217244695	217246553	Similar to At1g29970: 60S ribosomal protein L18a-like protein (Arabidopsis thaliana)
LOLMU_00045779	black	0.7095863887525198	5.430542804468038e-6	S_0h.vs.24h	0.6782722715660291	1.990083653720275e-5	black	scaffold_3	78400589	78403336	Similar to OTU2: OVARIAN TUMOR DOMAIN-containing deubiquitinating enzyme 2 (Arabidopsis thaliana)
LOLMU_00041853	black	0.35195739869636994	0.0482135480953867	S_0h.vs.6h	0.6780266790305182	2.0092212186750616e-5	black	7_RagTag	128904611	128909354	Similar to RAE1: Protein RAE1 (Arabidopsis thaliana)
LOLMU_00001619	black	0.8813314690050404	2.7721235074953838e-11	S_0h.vs.24h	0.677609137802871	2.0421391215478944e-5	black	4_RagTag	86491829	86499755	Similar to ADF3: Actin-depolymerizing factor 3 (Zea mays)
LOLMU_00003742	black	0.7331591694223022	1.8192935715029105e-6	R_0h.vs.6h	0.6770856907033631	2.0840932651783897e-5	black	4_RagTag	200398752	200400556	Similar to VATP-P1: V-type proton ATPase 16 kDa proteolipid subunit (Avena sativa)
LOLMU_00015607	black	0.7100690536446665	5.315978365554126e-6	R_0h.vs.6h	0.6767539149755806	2.1110859364200744e-5	black	3_RagTag	390801369	390807649	Similar to SUMO1: Small ubiquitin-related modifier 1 (Oryza sativa subsp. japonica)
LOLMU_00027969	black	0.609442897377657	2.135926304406405e-4	S_0h.vs.24h	0.6754740358587406	2.2181943828945253e-5	black	5_RagTag	358863318	358869811	Similar to strap: Serine-threonine kinase receptor-associated protein (Dictyostelium discoideum)
LOLMU_00030569	black	0.4781277207161932	0.005643320785704156	S_0h.vs.6h	0.674566861997689	2.2970540136290263e-5	black	1_RagTag	163053791	163058943	Similar to DRB6: Double-stranded RNA-binding protein 6 (Oryza sativa subsp. japonica)
LOLMU_00014414	black	0.5428534267825259	0.001326331721249739	S_0h.vs.24h	0.6738028268146437	2.3654219443196363e-5	black	3_RagTag	339917248	339918672	Protein of unknown function
LOLMU_00043845	black	0.7206232675439007	3.2990116631896737e-6	S_0h.vs.6h	0.6736404915114684	2.3801822876073695e-5	black	7_RagTag	243962271	243964712	Similar to DGAT2D: Diacylglycerol O-acyltransferase 2D (Glycine max)
LOLMU_00006615	black	0.5830067662638906	4.6226964267479713e-4	S_0h.vs.24h	0.6736391557733927	2.3803040832603028e-5	black	4_RagTag	379053536	379053863	Protein of unknown function
LOLMU_00006852	black	0.4690112476043687	0.006773184787230632	S_0h.vs.3h	0.6731658741318608	2.4238143471437388e-5	black	4_RagTag	390808957	390817574	Similar to Os03g0232800: Lecithin-cholesterol acyltransferase-like 1 (Oryza sativa subsp. japonica)
LOLMU_00043279	black	0.7358212869725809	1.5965155994696593e-6	R.vs.S_24h	0.6727362015042634	2.4639349562209347e-5	black	7_RagTag	209567068	209567401	Similar to Os07g0631100: Transcription elongation factor 1 homolog (Oryza sativa subsp. japonica)
LOLMU_00044074	black	0.6370574107177348	8.831227019478196e-5	R.vs.S_3h	0.6726600987262605	2.4711031109098974e-5	black	7_RagTag	260098234	260099760	Similar to CTL1: Chitinase-like protein 1 (Arabidopsis thaliana)
LOLMU_00031143	black	0.46212762576872973	0.007749200279218582	S_0h.vs.6h	0.6724293118770209	2.4929560990544482e-5	black	1_RagTag	193521775	193532391	Similar to GAUT11: Hexosyltransferase GAUT11 (Arabidopsis thaliana)
LOLMU_00028598	black	0.6455238846692659	6.619979670896389e-5	R_0h.vs.6h	0.6723401296130704	2.501447231783253e-5	black	1_RagTag	21851498	21855946	Similar to CML22: Probable calcium-binding protein CML22 (Arabidopsis thaliana)
LOLMU_00026719	black	0.8794536969329478	3.462874573643207e-11	S_0h.vs.6h	0.67216220500757	2.518465529084562e-5	black	5_RagTag	290271139	290274401	Similar to FBL23: Putative F-box/LRR-repeat protein 23 (Arabidopsis thaliana)
LOLMU_00048605	black	0.38608895072579047	0.029067130223132044	R.vs.S_6h	0.6719990574618843	2.534162045610343e-5	black	scaffold_82	72298	75306	Protein of unknown function
LOLMU_00016959	black	0.6302318899871452	1.10725685460833e-4	R_0h.vs.3h	0.6719952896444374	2.5345255886559523e-5	black	2_RagTag	43395776	43415596	Similar to Rnf14: E3 ubiquitin-protein ligase RNF14 (Mus musculus)
LOLMU_00032004	black	0.5709008203280606	6.442845480930998e-4	R_0h.vs.3h	0.6711911882426317	2.6131944645267114e-5	black	1_RagTag	241462567	241475028	Similar to DAR1: Protein DA1-related 1 (Arabidopsis thaliana)
LOLMU_00046740	black	0.6788906500180572	1.9426232938100178e-5	S_0h.vs.24h	0.6708421089265288	2.6480261425114894e-5	black	scaffold_3	170691632	170692540	Similar to ATX1: Copper transport protein ATX1 (Arabidopsis thaliana)
LOLMU_00044225	black	0.5382424084141649	0.0014846909227002841	S_0h.vs.24h	0.6704599634960345	2.686636362219872e-5	black	7_RagTag	268737492	268739936	Similar to NTF2: Nuclear transport factor 2 (Oryza sativa subsp. japonica)
LOLMU_00043087	black	0.5182174359371038	0.002379785972796293	R.vs.S_24h	0.6697547640075945	2.759220485131194e-5	black	7_RagTag	198675930	198679396	Protein of unknown function
LOLMU_00007524	black	0.7874260502538695	8.946410171988329e-8	S_0h.vs.6h	0.6681268252733373	2.9335702715219987e-5	black	4_RagTag	424005735	424010221	Similar to SUT1: Sucrose transport protein SUT1 (Oryza sativa subsp. japonica)
LOLMU_00011740	black	0.5796019361675675	5.081768968252625e-4	S_0h.vs.24h	0.6680172731753016	2.9456518582410846e-5	black	3_RagTag	210490125	210493923	Similar to VATE: V-type proton ATPase subunit E (Citrus unshiu)
LOLMU_00048104	black	0.5219937844399477	0.002181946942096348	S_0h.vs.6h	0.6677428648403035	2.9761109900772258e-5	black	scaffold_65	1453967	1454992	Similar to RXW8: CSC1-like protein RXW8 (Arabidopsis thaliana)
LOLMU_00026869	black	0.5127560628490994	0.0026933789719867647	S_0h.vs.24h	0.6677133243659458	2.9794068128817796e-5	black	5_RagTag	296953429	296958201	Similar to HOX6: Homeobox-leucine zipper protein HOX6 (Oryza sativa subsp. japonica)
LOLMU_00026439	black	0.47161133439218855	0.006432840652644586	R.vs.S_24h	0.6672438342324974	3.0322308010952435e-5	black	5_RagTag	281153081	281156570	Similar to plcA: 1-phosphatidylinositol phosphodiesterase (Listeria monocytogenes serovar 1/2a (strain ATCC BAA-679 / EGD-e))
LOLMU_00026303	black	0.6609786669269215	3.822542306552334e-5	S_0h.vs.24h	0.6668154996592244	3.081158282425868e-5	black	5_RagTag	275144928	275150949	Protein of unknown function
LOLMU_00035130	black	0.5995596895862189	2.873254440730493e-4	R_0h.vs.3h	0.6660992233782792	3.164566719102932e-5	black	6_RagTag	62608309	62611385	Protein of unknown function
LOLMU_00024216	black	0.4979171956942115	0.0037325212979306354	S_0h.vs.24h	0.6658585413188061	3.1930463813030884e-5	black	5_RagTag	142589902	142597162	Similar to CNIH2: Protein cornichon homolog 2 (Oryza sativa subsp. japonica)
LOLMU_00017054	black	0.5766034118720851	5.518949344336785e-4	R_0h.vs.6h	0.6656361702466612	3.2195641630269883e-5	black	2_RagTag	49898428	49900266	Similar to VIT1: Vacuolar iron transporter 1 (Oryza sativa subsp. japonica)
LOLMU_00023876	black	0.8439679318684687	1.296026699495939e-9	R_0h.vs.6h	0.6654611307141491	3.240576907957275e-5	black	5_RagTag	99398814	99400912	Similar to VATP-P1: V-type proton ATPase 16 kDa proteolipid subunit (Avena sativa)
LOLMU_00046740	black	0.6788906500180572	1.9426232938100178e-5	S_0h.vs.6h	0.6653096787067339	3.258857597079534e-5	black	scaffold_3	170691632	170692540	Similar to ATX1: Copper transport protein ATX1 (Arabidopsis thaliana)
LOLMU_00007630	black	0.5945345253732196	3.328564189675105e-4	S_0h.vs.6h	0.6650255230533811	3.293406634772201e-5	black	4_RagTag	429420628	429422642	Similar to dfrA: Putative dihydroflavonol 4-reductase (Synechocystis sp. (strain PCC 6803 / Kazusa))
LOLMU_00040183	black	0.44638042786318705	0.01043966835255507	R.vs.S_24h	0.6643605756913482	3.375546025175569e-5	black	7_RagTag	41372161	41372606	Similar to BGLU25: Beta-glucosidase 25 (Oryza sativa subsp. japonica)
LOLMU_00040255	black	0.7251667037614905	2.6687619572567913e-6	R.vs.S_0h	0.6633506132132432	3.5038342363485454e-5	black	7_RagTag	44806634	44810371	Similar to IRX14: Probable beta-1%2C4-xylosyltransferase IRX14 (Oryza sativa subsp. japonica)
LOLMU_00038792	black	0.6747014817769235	2.2851941993206757e-5	R.vs.S_24h	0.6621604387582315	3.660633145425995e-5	black	6_RagTag	299204902	299206142	Similar to PER70: Peroxidase 70 (Zea mays)
LOLMU_00020129	black	0.6702014584252041	2.7130413490379926e-5	R_0h.vs.24h	0.6617865279069038	3.7111807737923427e-5	black	2_RagTag	276926519	276927266	Similar to HVA22: Protein HVA22 (Hordeum vulgare)
LOLMU_00034290	black	0.6900640063480227	1.2434099010448869e-5	R_0h.vs.6h	0.6612613850285738	3.7832331159351073e-5	black	6_RagTag	29088537	29090575	Similar to Stard7: StAR-related lipid transfer protein 7%2C mitochondrial (Mus musculus)
LOLMU_00041969	black	0.6831982463287437	1.639356374191935e-5	R_0h.vs.3h	0.6612299997606871	3.7875789167175604e-5	black	7_RagTag	135404015	135407316	Similar to CAD5: Probable cinnamyl alcohol dehydrogenase 5 (Oryza sativa subsp. japonica)
LOLMU_00029894	black	0.6270113688888407	1.2296797197072242e-4	R.vs.S_6h	0.661055233465631	3.811860369572397e-5	black	1_RagTag	101982276	101986299	Similar to DTC: Mitochondrial dicarboxylate/tricarboxylate transporter DTC (Arabidopsis thaliana)
LOLMU_00045616	black	0.5928379428665534	3.4961309418471897e-4	S_0h.vs.24h	0.6609229501389831	3.830332372433124e-5	black	scaffold_3	69834271	69837175	Similar to Os02g0149800: Probable protein phosphatase 2C 10 (Oryza sativa subsp. japonica)
LOLMU_00018031	black	0.7570561261068661	5.313696164146042e-7	S_0h.vs.24h	0.6606104140085541	3.874295024242221e-5	black	2_RagTag	113293970	113294786	Similar to ATG8A: Autophagy-related protein 8A (Oryza sativa subsp. japonica)
LOLMU_00004264	black	0.6202871735539491	1.5250011682669854e-4	S_0h.vs.24h	0.6604061582988612	3.9032711502397725e-5	black	4_RagTag	228711525	228714148	Similar to GPAT3: Probable glycerol-3-phosphate acyltransferase 3 (Arabidopsis thaliana)
LOLMU_00017659	black	0.7671368732038565	3.0297259812321134e-7	R_0h.vs.3h	0.6598879073235566	3.9776678450530246e-5	black	2_RagTag	85277312	85281788	Similar to Os07g0577700: Succinate--CoA ligase [ADP-forming] subunit alpha%2C mitochondrial (Oryza sativa subsp. japonica)
LOLMU_00007325	black	0.582088407611697	4.7427555328946104e-4	R_0h.vs.24h	0.6597818075213349	3.993055153305381e-5	black	4_RagTag	413545838	413548535	Similar to BARD1: BRCA1-associated RING domain protein 1 (Homo sapiens)
LOLMU_00003238	black	0.41253236926228726	0.018957147401937543	R.vs.S_24h	0.6596754141271575	4.0085387660240416e-5	black	4_RagTag	168704940	168705857	Similar to PUX11: Plant UBX domain-containing protein 11 (Arabidopsis thaliana)
LOLMU_00010492	black	0.6023054745345876	2.648607221395981e-4	R_0h.vs.24h	0.6596275142521237	4.015527324078522e-5	black	3_RagTag	109361331	109363842	Similar to TOM1: Tobamovirus multiplication protein 1 (Arabidopsis thaliana)
LOLMU_00042349	black	0.464560386912642	0.007391434438908481	S_0h.vs.24h	0.6591189357730922	4.0904071238003506e-5	black	7_RagTag	158586455	158593140	Similar to OTU9: OVARIAN TUMOR DOMAIN-containing deubiquitinating enzyme 9 (Arabidopsis thaliana)
LOLMU_00042451	black	0.7854053443858257	1.0160733671176751e-7	R_0h.vs.24h	0.6588964595022077	4.1235559720326024e-5	black	7_RagTag	163412082	163415349	Similar to CYCL: Cytochrome c1-1%2C heme protein%2C mitochondrial (Solanum tuberosum)
LOLMU_00019185	black	0.7811270749926379	1.3244740360356344e-7	R.vs.S_0h	0.6588482356835111	4.130773066347419e-5	black	2_RagTag	220543544	220549955	Similar to UBC2: Ubiquitin-conjugating enzyme E2 2 (Medicago sativa)
LOLMU_00011725	black	0.5501398869879797	0.0011061416599363026	R.vs.S_3h	0.6585414894487561	4.176946654177013e-5	black	3_RagTag	209468300	209475622	Similar to ATX5: Histone-lysine N-methyltransferase ATX5 (Arabidopsis thaliana)
LOLMU_00034900	black	0.5475981225136122	0.0011790048779890074	R.vs.S_24h	0.6576223884520336	4.3180873141367344e-5	black	6_RagTag	50410195	50411964	Similar to GAUT8: Galacturonosyltransferase 8 (Arabidopsis thaliana)
LOLMU_00044074	black	0.6370574107177348	8.831227019478196e-5	R.vs.S_6h	0.6576206884723526	4.318352293108042e-5	black	7_RagTag	260098234	260099760	Similar to CTL1: Chitinase-like protein 1 (Arabidopsis thaliana)
LOLMU_00031406	black	0.7890546172638433	8.06616527754309e-8	S_0h.vs.24h	0.6573032739922517	4.368085178618896e-5	black	1_RagTag	210310719	210317089	Similar to Pdcd5: Programmed cell death protein 5 (Mus musculus)
LOLMU_00007553	black	0.5848881739393512	4.3850976367951417e-4	R_0h.vs.24h	0.6572568340649385	4.3754044488779585e-5	black	4_RagTag	425511473	425511793	Protein of unknown function
LOLMU_00013345	black	0.7477741711641198	8.709021318290278e-7	S_0h.vs.6h	0.6571247100877398	4.396288479050096e-5	black	3_RagTag	284602349	284605775	Similar to At2g26230: Uricase (Arabidopsis thaliana)
LOLMU_00011652	black	0.6337879471549971	9.848376746558429e-5	R_0h.vs.3h	0.6567848199232565	4.4504251285927457e-5	black	3_RagTag	204029884	204030829	Similar to Carbonic anhydrase%2C chloroplastic (Hordeum vulgare)
LOLMU_00017891	black	0.644063579425261	6.961681365049913e-5	R_0h.vs.6h	0.6567344021071098	4.4585063440877207e-5	black	2_RagTag	102974569	102979962	Similar to Os07g0549700: Probable V-type proton ATPase subunit H (Oryza sativa subsp. japonica)
LOLMU_00033431	black	0.6166466441089791	1.7099772297889292e-4	S_0h.vs.24h	0.6566186924050974	4.477102748218804e-5	black	1_RagTag	324661780	324667049	Similar to ctps: CTP synthase (Dictyostelium discoideum)
LOLMU_00033673	black	0.5098569845025451	0.0028739453418618268	R.vs.S_24h	0.6562539199600095	4.536184659461099e-5	black	1_RagTag	335829915	335834231	Similar to VHA-C: V-type proton ATPase subunit C (Arabidopsis thaliana)
LOLMU_00018851	black	0.5396427570320517	0.0014349383059667775	R_0h.vs.3h	0.6559979880582661	4.578054992348841e-5	black	2_RagTag	196949712	196953374	Similar to At1g79260: Peroxynitrite isomerase Rv2717c (Arabidopsis thaliana)
LOLMU_00009985	black	0.5667551594907889	7.197565156324616e-4	R_0h.vs.24h	0.655209570871145	4.7092313589179684e-5	black	3_RagTag	75913874	75916317	Similar to At4g00755: F-box protein At4g00755 (Arabidopsis thaliana)
LOLMU_00012557	black	0.516556749945148	0.002471602410824493	R_0h.vs.6h	0.6545228841669537	4.826222653023999e-5	black	3_RagTag	248060115	248067252	Similar to BAG4: BAG family molecular chaperone regulator 4 (Arabidopsis thaliana)
LOLMU_00020439	black	0.8412175521194036	1.6520347255952503e-9	R.vs.S_24h	0.654239143093098	4.8753213058207455e-5	black	2_RagTag	292762751	292764562	Similar to Cytochrome b-c1 complex subunit Rieske%2C mitochondrial (Zea mays)
LOLMU_00041720	black	0.8023477868268966	3.344056391406474e-8	R_0h.vs.24h	0.6536422038802074	4.9800835897394065e-5	black	7_RagTag	118814647	118818847	Similar to CSN3: COP9 signalosome complex subunit 3 (Arabidopsis thaliana)
LOLMU_00021757	black	0.8319580537626688	3.620810969149319e-9	R_0h.vs.6h	0.6534304779461083	5.017724235939889e-5	black	2_RagTag	352205365	352205714	Similar to VATG: V-type proton ATPase subunit G (Citrus limon)
LOLMU_00004128	black	0.4728450034340376	0.006276530950710566	R.vs.S_3h	0.6532215649511194	5.055115043147831e-5	black	4_RagTag	221024386	221027929	Similar to NFD4: Protein NUCLEAR FUSION DEFECTIVE 4 (Arabidopsis thaliana)
LOLMU_00033467	black	0.7819418167132745	1.259846542590992e-7	R_0h.vs.6h	0.6529700795863873	5.100457160391295e-5	black	1_RagTag	326221394	326226471	Similar to At1g53240: Malate dehydrogenase 1%2C mitochondrial (Arabidopsis thaliana)
LOLMU_00001100	black	0.7544577719508369	6.11511836505284e-7	S_0h.vs.24h	0.6527595833329671	5.1386894825530675e-5	black	4_RagTag	60189741	60194781	Similar to SDH1: Succinate dehydrogenase [ubiquinone] flavoprotein subunit%2C mitochondrial (Oryza sativa subsp. japonica)
LOLMU_00032927	black	0.5739463455762289	5.933758358458533e-4	S_0h.vs.3h	0.6523022169836841	5.2226491508065094e-5	black	1_RagTag	297376456	297379637	Similar to CNR6: Cell number regulator 6 (Zea mays)
LOLMU_00025906	black	0.494398628182757	0.004024342422920199	R_0h.vs.24h	0.6519811092751635	5.2823293713667705e-5	black	5_RagTag	254933441	254936911	Similar to CYB561B: Transmembrane ascorbate ferrireductase 2 (Arabidopsis thaliana)
LOLMU_00006790	black	0.548829574450919	0.0011431948261932238	S_0h.vs.24h	0.6513640663922287	5.39873293742983e-5	black	4_RagTag	387135636	387140554	Similar to PAP3: Purple acid phosphatase 3 (Arabidopsis thaliana)
LOLMU_00000597	black	0.49476311773963727	0.003993227889352006	R.vs.S_0h	0.6505167193502601	5.562335023444317e-5	black	4_RagTag	32088460	32090599	Similar to Mgll: Monoglyceride lipase (Rattus norvegicus)
LOLMU_00002492	black	0.5545041038404899	9.902107882532813e-4	R.vs.S_24h	0.6497993986920764	5.704295543728074e-5	black	4_RagTag	125488111	125496378	Similar to DHBK: Putative 3%2C4-dihydroxy-2-butanone kinase (Solanum lycopersicum)
LOLMU_00008736	black	0.7622859150200006	3.98378665940731e-7	R_0h.vs.6h	0.6496548407996936	5.733294686322226e-5	black	3_RagTag	8422314	8431165	Similar to ML2: Protein MEI2-like 2 (Oryza sativa subsp. japonica)
LOLMU_00006615	black	0.5830067662638906	4.6226964267479713e-4	R.vs.S_6h	0.6495957567843516	5.745185319395455e-5	black	4_RagTag	379053536	379053863	Protein of unknown function
LOLMU_00013409	black	0.5949450797454962	3.289101410833329e-4	S_0h.vs.24h	0.6492355985039665	5.8181468966761506e-5	black	3_RagTag	287466244	287468139	Similar to At2g21120: Probable magnesium transporter NIPA6 (Arabidopsis thaliana)
LOLMU_00035460	black	0.60733732626016	2.2770934669562825e-4	S_0h.vs.24h	0.6491051035658482	5.8447873415625406e-5	black	6_RagTag	80533352	80536878	Dbxref=InterPro:IPR003959,PFAM:PF00004
LOLMU_00011652	black	0.6337879471549971	9.848376746558429e-5	R_0h.vs.24h	0.6488833661514807	5.890305994885964e-5	black	3_RagTag	204029884	204030829	Similar to Carbonic anhydrase%2C chloroplastic (Hordeum vulgare)
LOLMU_00024030	black	0.6542577883182038	4.872081209915583e-5	R_0h.vs.3h	0.6475891593402099	6.162387786278698e-5	black	5_RagTag	124230634	124237423	Similar to PTEN2A: Phosphatidylinositol 3%2C4%2C5-trisphosphate 3-phosphatase and protein-tyrosine-phosphatase PTEN2A (Arabidopsis thaliana)
LOLMU_00042533	black	0.7228176042089872	2.9794610855838587e-6	S_0h.vs.24h	0.6469615748317675	6.298340683866839e-5	black	7_RagTag	166557417	166558854	Similar to ACL1.3: Acyl carrier protein 3%2C chloroplastic (Hordeum vulgare)
LOLMU_00039375	black	0.6794587739705898	1.8999226439577926e-5	S_0h.vs.24h	0.6466176493170951	6.373980535483123e-5	black	7_RagTag	6183157	6186891	Protein of unknown function
LOLMU_00030461	black	0.5795737372209943	5.085733408501396e-4	S_0h.vs.24h	0.6461398089679959	6.48042481933251e-5	black	1_RagTag	155226689	155231132	Protein of unknown function
LOLMU_00012282	black	0.5237821901688131	0.0020933529540189855	R_0h.vs.24h	0.645925893183821	6.528591437783245e-5	black	3_RagTag	237520313	237525900	Protein of unknown function
LOLMU_00007630	black	0.5945345253732196	3.328564189675105e-4	R_0h.vs.24h	0.6454765258678332	6.63082088641989e-5	black	4_RagTag	429420628	429422642	Similar to dfrA: Putative dihydroflavonol 4-reductase (Synechocystis sp. (strain PCC 6803 / Kazusa))
LOLMU_00048096	black	0.397323345884596	0.0243359895359191	S_0h.vs.24h	0.6454048895671385	6.64724988137174e-5	black	scaffold_65	1306160	1308560	Similar to OXS3: Protein OXIDATIVE STRESS 3 (Arabidopsis thaliana)
LOLMU_00031842	black	0.7473667597079074	8.895646242289055e-7	R_0h.vs.24h	0.6453534084109033	6.659079048551824e-5	black	1_RagTag	231545921	231546712	Similar to GOS2: Protein translation factor SUI1 homolog (Oryza sativa subsp. japonica)
LOLMU_00018881	black	0.7998220214648674	3.972857503378218e-8	S_0h.vs.24h	0.6449720374490072	6.747298723013334e-5	black	2_RagTag	198388207	198392049	Similar to ATPB: ATP synthase subunit beta%2C mitochondrial (Oryza sativa subsp. japonica)
LOLMU_00002415	black	0.8000335486871659	3.9163068787764325e-8	S_0h.vs.6h	0.6444020939357192	6.881093480996659e-5	black	4_RagTag	121115516	121118288	Similar to ARF1: ADP-ribosylation factor (Zea mays)
LOLMU_00018284	black	0.6567776933131402	4.4515666172821655e-5	S_0h.vs.24h	0.6439242231050216	6.995102112679573e-5	black	2_RagTag	138324125	138328095	Similar to XBOS34: Probable E3 ubiquitin-protein ligase XBOS34 (Oryza sativa subsp. japonica)
LOLMU_00032004	black	0.5709008203280606	6.442845480930998e-4	S_0h.vs.24h	0.6437920546368422	7.026931875250879e-5	black	1_RagTag	241462567	241475028	Similar to DAR1: Protein DA1-related 1 (Arabidopsis thaliana)
LOLMU_00027242	black	0.6992516175349732	8.488008007216986e-6	R.vs.S_6h	0.6437677028166187	7.03281060066875e-5	black	5_RagTag	314079919	314080637	Similar to HIPP20: Heavy metal-associated isoprenylated plant protein 20 (Arabidopsis thaliana)
LOLMU_00016897	black	0.6731564245418805	2.4246903296900957e-5	R.vs.S_24h	0.6430510406443135	7.207804944576073e-5	black	2_RagTag	40040059	40043028	Similar to At3g12260: NADH dehydrogenase [ubiquinone] 1 alpha subcomplex subunit 6 (Arabidopsis thaliana)
LOLMU_00001349	black	0.5212300848192172	0.0022207608835367485	R.vs.S_24h	0.6428920853679098	7.247143421199172e-5	black	4_RagTag	71715290	71717964	Similar to EBS: Chromatin remodeling protein EBS (Arabidopsis thaliana)
LOLMU_00029894	black	0.6270113688888407	1.2296797197072242e-4	S_0h.vs.6h	0.6425555340514861	7.331069319010852e-5	black	1_RagTag	101982276	101986299	Similar to DTC: Mitochondrial dicarboxylate/tricarboxylate transporter DTC (Arabidopsis thaliana)
LOLMU_00045395	black	0.7299285268886044	2.1274676973502913e-6	R.vs.S_6h	0.642253976096964	7.40700770913521e-5	black	scaffold_3	59388601	59392000	Similar to At2g21870: Probable ATP synthase 24 kDa subunit%2C mitochondrial (Arabidopsis thaliana)
LOLMU_00042349	black	0.464560386912642	0.007391434438908481	R_0h.vs.6h	0.6420175083838869	7.467047368715268e-5	black	7_RagTag	158586455	158593140	Similar to OTU9: OVARIAN TUMOR DOMAIN-containing deubiquitinating enzyme 9 (Arabidopsis thaliana)
LOLMU_00022992	black	0.6310513627673052	1.0778995257287544e-4	R.vs.S_0h	0.6413198103182481	7.646744519303012e-5	black	5_RagTag	30974760	30978692	Similar to NRAMP6: Metal transporter Nramp6 (Oryza sativa subsp. japonica)
LOLMU_00019876	black	0.5600432626493296	8.585151210699294e-4	R.vs.S_6h	0.6411202869960198	7.698840739569788e-5	black	2_RagTag	265491960	265500319	Similar to At5g64500: Probable sphingolipid transporter spinster homolog 2 (Arabidopsis thaliana)
LOLMU_00030213	black	0.6128732807138719	1.9225628496529718e-4	R_0h.vs.24h	0.6410117599184905	7.727310857147148e-5	black	1_RagTag	118211692	118222995	Similar to UBP10: Ubiquitin carboxyl-terminal hydrolase 10 (Arabidopsis thaliana)
LOLMU_00018936	black	0.49766107057850695	0.003753129954155728	R.vs.S_3h	0.6409631336616073	7.740097649617117e-5	black	2_RagTag	200529151	200532430	Similar to RHG1A: Probable E3 ubiquitin-protein ligase RHG1A (Arabidopsis thaliana)
LOLMU_00032972	black	0.8012537206246164	3.604267783318529e-8	S_0h.vs.24h	0.6403097984367069	7.913747216156976e-5	black	1_RagTag	301652681	301653291	Similar to At5g47570: NADH dehydrogenase [ubiquinone] 1 beta subcomplex subunit 8%2C mitochondrial (Arabidopsis thaliana)
LOLMU_00029894	black	0.6270113688888407	1.2296797197072242e-4	R.vs.S_0h	0.6402295344052065	7.935319478693742e-5	black	1_RagTag	101982276	101986299	Similar to DTC: Mitochondrial dicarboxylate/tricarboxylate transporter DTC (Arabidopsis thaliana)
LOLMU_00042009	black	0.5559447015676154	9.54358469641716e-4	R_0h.vs.3h	0.6397612154234331	8.062241521987796e-5	black	7_RagTag	138177798	138178851	Similar to PUB8: U-box domain-containing protein 8 (Arabidopsis thaliana)
LOLMU_00025750	black	0.5063745783827739	0.0031046170606423055	S_0h.vs.24h	0.6392811757514074	8.194224370797713e-5	black	5_RagTag	243497812	243500047	Similar to TIFY6A: Protein TIFY 6a (Oryza sativa subsp. japonica)
LOLMU_00033006	black	0.7276059264036002	2.377573724587681e-6	S_0h.vs.24h	0.6391267767436563	8.237084499423322e-5	black	1_RagTag	303639535	303642766	Similar to ACR2.1: Arsenate reductase 2.1 (Oryza sativa subsp. japonica)
LOLMU_00002226	black	0.7586863898765617	4.861094964676288e-7	R.vs.S_24h	0.6385343888423103	8.403396618813925e-5	black	4_RagTag	112665079	112672622	Similar to GSDA: Guanosine deaminase (Arabidopsis thaliana)
LOLMU_00041641	black	0.39671677093983887	0.02457413628643044	R.vs.S_3h	0.638096383387987	8.528293082681977e-5	black	7_RagTag	112615825	112618344	Similar to MAGO2: Protein mago nashi homolog 2 (Oryza sativa subsp. japonica)
LOLMU_00032691	black	0.5968692976300357	3.1096206923536204e-4	R.vs.S_24h	0.63665980448482	8.949682339706468e-5	black	1_RagTag	282017517	282019834	Similar to GUX1: UDP-glucuronate:xylan alpha-glucuronosyltransferase 1 (Arabidopsis thaliana)
LOLMU_00047993	black	0.5093225208179326	0.0029083534411821297	R_0h.vs.6h	0.6358402355423161	9.198347116105333e-5	black	scaffold_63	1758787	1763869	Similar to VAMP714: Vesicle-associated membrane protein 714 (Arabidopsis thaliana)
LOLMU_00038372	black	0.5142219525789141	0.00260588002560971	S_0h.vs.24h	0.635641087879912	9.259696474748934e-5	black	6_RagTag	269810086	269816042	Similar to CKL3: Casein kinase 1-like protein 3 (Arabidopsis thaliana)
LOLMU_00048141	black	0.49766361560519534	0.003752924691654037	S_0h.vs.3h	0.6354257481431966	9.326445814920803e-5	black	scaffold_66	683689	685372	Similar to ARD2: Acireductone dioxygenase 2 (Oryza sativa subsp. japonica)
LOLMU_00008736	black	0.7622859150200006	3.98378665940731e-7	S_0h.vs.3h	0.6347184626514467	9.548725422589377e-5	black	3_RagTag	8422314	8431165	Similar to ML2: Protein MEI2-like 2 (Oryza sativa subsp. japonica)
LOLMU_00038729	black	0.607344169499348	2.2766215375769308e-4	S_0h.vs.3h	0.6346749488912892	9.562554071233834e-5	black	6_RagTag	293509856	293512546	Similar to PMP22: Peroxisomal membrane protein PMP22 (Arabidopsis thaliana)
LOLMU_00031267	black	0.7632842233176893	3.767530354531894e-7	R_0h.vs.24h	0.6343252486846956	9.674340955329685e-5	black	1_RagTag	202483297	202486903	Similar to DI19-1: Protein DEHYDRATION-INDUCED 19 (Oryza sativa subsp. japonica)
LOLMU_00033673	black	0.5098569845025451	0.0028739453418618268	S_0h.vs.24h	0.6342055241761761	9.712880498102401e-5	black	1_RagTag	335829915	335834231	Similar to VHA-C: V-type proton ATPase subunit C (Arabidopsis thaliana)
LOLMU_00041666	black	0.6504134474649497	5.5825755221138964e-5	S_0h.vs.24h	0.6336742015061296	9.885577028298181e-5	black	7_RagTag	114481409	114483380	Similar to BC10: Glycosyltransferase BC10 (Oryza sativa subsp. japonica)
LOLMU_00017983	black	0.6316534425483303	1.0567758270786002e-4	R.vs.S_24h	0.6336493203417872	9.893731099624656e-5	black	2_RagTag	110421947	110422789	Protein of unknown function
LOLMU_00026862	black	0.8003098052947837	3.843563522766333e-8	R_0h.vs.6h	0.6335703298476641	9.919657805286233e-5	black	5_RagTag	296541330	296543130	Similar to Os09g0529100: Probable 6-phosphogluconolactonase 4%2C chloroplastic (Oryza sativa subsp. japonica)
LOLMU_00014680	black	0.8886875773678012	1.116922196068062e-11	S_0h.vs.24h	0.6334851876381451	9.947671713305286e-5	black	3_RagTag	355540237	355540485	Protein of unknown function
LOLMU_00031276	black	0.63767668913216	8.649524894064851e-5	S_0h.vs.6h	0.633225622406158	1.003351244837718e-4	black	1_RagTag	203348939	203351740	Similar to UBC36: Ubiquitin-conjugating enzyme E2 36 (Arabidopsis thaliana)
LOLMU_00026839	black	0.7807026689290867	1.359328459684325e-7	R_0h.vs.3h	0.6331812764837533	1.0048244166347655e-4	black	5_RagTag	296084904	296087477	Similar to RBL2: RHOMBOID-like protein 2 (Arabidopsis thaliana)
LOLMU_00035342	black	0.7229208898084439	2.9651378579732965e-6	R_0h.vs.24h	0.6327000266606774	1.0209364253779422e-4	black	6_RagTag	74094620	74097376	Similar to serinc: Probable serine incorporator (Nematostella vectensis)
LOLMU_00025189	black	0.6456929536291162	6.581406520833602e-5	R.vs.S_3h	0.6324148314051593	1.0305933045655073e-4	black	5_RagTag	208776021	208787193	Similar to CSE: Caffeoylshikimate esterase (Arabidopsis thaliana)
LOLMU_00026155	black	0.5885402561770571	3.9545297438831566e-4	R.vs.S_3h	0.6323489684905316	1.0328350404196278e-4	black	5_RagTag	266325059	266326802	Similar to EXOSC1: Exosome complex component CSL4 (Homo sapiens)
LOLMU_00004215	black	0.7085872492082843	5.674840545794655e-6	R.vs.S_3h	0.6315973501086892	1.0587280461160554e-4	black	4_RagTag	225522791	225525063	Similar to VPS2.1: Vacuolar protein sorting-associated protein 2 homolog 1 (Arabidopsis thaliana)
LOLMU_00003668	black	0.7939062059496139	5.892714147265487e-8	S_0h.vs.24h	0.6312861751687606	1.0696167439087184e-4	black	4_RagTag	195395365	195401295	Similar to TMN1: Transmembrane 9 superfamily member 1 (Arabidopsis thaliana)
LOLMU_00016897	black	0.6731564245418805	2.4246903296900957e-5	R_0h.vs.6h	0.6311175166160784	1.0755602292487718e-4	black	2_RagTag	40040059	40043028	Similar to At3g12260: NADH dehydrogenase [ubiquinone] 1 alpha subcomplex subunit 6 (Arabidopsis thaliana)
LOLMU_00014633	black	0.5714393197566927	6.350122790824407e-4	S_0h.vs.24h	0.6298321153120761	1.1218363917648692e-4	black	3_RagTag	353043522	353045232	Similar to Os05g0108800: Cytochrome b5 (Oryza sativa subsp. japonica)
LOLMU_00011230	black	0.38011167002159657	0.031875244500656444	S_0h.vs.3h	0.6297669539789914	1.1242289821477715e-4	black	3_RagTag	154960309	154966952	Similar to GAMMACA1: Gamma carbonic anhydrase 1%2C mitochondrial (Arabidopsis thaliana)
LOLMU_00006485	black	0.5650686658157295	7.526207518857932e-4	R.vs.S_3h	0.6277358272309149	1.2011330755593221e-4	black	4_RagTag	373394487	373406133	Protein of unknown function
LOLMU_00017267	black	0.4137806656836789	0.01856343433676932	R_0h.vs.3h	0.6273910308481767	1.2146447729106717e-4	black	2_RagTag	60767244	60769943	Similar to At1g26690: Transmembrane emp24 domain-containing protein p24delta9 (Arabidopsis thaliana)
LOLMU_00001100	black	0.7544577719508369	6.11511836505284e-7	R_0h.vs.3h	0.6268743123412708	1.235147986705011e-4	black	4_RagTag	60189741	60194781	Similar to SDH1: Succinate dehydrogenase [ubiquinone] flavoprotein subunit%2C mitochondrial (Oryza sativa subsp. japonica)
LOLMU_00045616	black	0.5928379428665534	3.4961309418471897e-4	R_0h.vs.6h	0.6267701727829683	1.239317448917804e-4	black	scaffold_3	69834271	69837175	Similar to Os02g0149800: Probable protein phosphatase 2C 10 (Oryza sativa subsp. japonica)
LOLMU_00019876	black	0.5600432626493296	8.585151210699294e-4	R_0h.vs.3h	0.6265942786589531	1.2463883282491702e-4	black	2_RagTag	265491960	265500319	Similar to At5g64500: Probable sphingolipid transporter spinster homolog 2 (Arabidopsis thaliana)
LOLMU_00024216	black	0.4979171956942115	0.0037325212979306354	R.vs.S_24h	0.6265363923871027	1.2487232043983614e-4	black	5_RagTag	142589902	142597162	Similar to CNIH2: Protein cornichon homolog 2 (Oryza sativa subsp. japonica)
LOLMU_00045395	black	0.7299285268886044	2.1274676973502913e-6	R.vs.S_3h	0.6265211012973819	1.249340631356723e-4	black	scaffold_3	59388601	59392000	Similar to At2g21870: Probable ATP synthase 24 kDa subunit%2C mitochondrial (Arabidopsis thaliana)
LOLMU_00039613	black	0.7630048003759362	3.826952277713812e-7	R.vs.S_24h	0.6264824048007844	1.250904345460915e-4	black	7_RagTag	14142192	14145174	Similar to At4g32130: ER membrane protein complex subunit 7 homolog (Arabidopsis thaliana)
LOLMU_00032261	black	0.8664025914247037	1.4780450209948935e-10	S_0h.vs.6h	0.6263621113994334	1.255776538176633e-4	black	1_RagTag	255834620	255836388	Similar to ARF: ADP-ribosylation factor 2 (Oryza sativa subsp. japonica)
LOLMU_00031267	black	0.7632842233176893	3.767530354531894e-7	S_0h.vs.24h	0.6262248563783457	1.2613564202347012e-4	black	1_RagTag	202483297	202486903	Similar to DI19-1: Protein DEHYDRATION-INDUCED 19 (Oryza sativa subsp. japonica)
LOLMU_00043340	black	0.6527310030704117	5.1439002950414456e-5	S_0h.vs.24h	0.6261267847998218	1.265356917344176e-4	black	7_RagTag	211613645	211615854	Similar to COX5B-2: Cytochrome c oxidase subunit 5b-2%2C mitochondrial (Arabidopsis thaliana)
LOLMU_00041154	black	0.45086843252676284	0.009602807971685565	R.vs.S_0h	0.6259009117605896	1.274613782942504e-4	black	7_RagTag	86937948	86945791	Similar to CIPK24: CBL-interacting protein kinase 24 (Oryza sativa subsp. japonica)
LOLMU_00018380	black	0.7651597141197259	3.3900093126158817e-7	S_0h.vs.6h	0.6257899410255993	1.279183772726635e-4	black	2_RagTag	164827961	164830105	Similar to At5g08530: NADH dehydrogenase [ubiquinone] flavoprotein 1%2C mitochondrial (Arabidopsis thaliana)
LOLMU_00020439	black	0.8412175521194036	1.6520347255952503e-9	R_0h.vs.24h	0.62550467808366506	1.2909986903030044e-4	black	2_RagTag	292762751	292764562	Similar to Cytochrome b-c1 complex subunit Rieske%2C mitochondrial (Zea mays)
LOLMU_00024791	black	0.6677072718976653	2.9800824906925275e-5	R_0h.vs.3h	0.6248965195484817	1.3165131242214105e-4	black	5_RagTag	188469845	188472152	Similar to Os01g0813400: ADP-ribosylation factor 1 (Oryza sativa subsp. japonica)
LOLMU_00032004	black	0.5709008203280606	6.442845480930998e-4	R.vs.S_24h	0.624796992813886	1.320731232402676e-4	black	1_RagTag	241462567	241475028	Similar to DAR1: Protein DA1-related 1 (Arabidopsis thaliana)
LOLMU_00000597	black	0.49476311773963727	0.003993227889352006	S_0h.vs.6h	0.6241944585962064	1.3465263239610401e-4	black	4_RagTag	32088460	32090599	Similar to Mgll: Monoglyceride lipase (Rattus norvegicus)
LOLMU_00021866	black	0.6246183646461522	1.3283320683331434e-4	R_0h.vs.6h	0.624083821768111	1.3513113775811964e-4	black	2_RagTag	357301799	357305217	Similar to IPP: Soluble inorganic pyrophosphatase (Zea mays)
LOLMU_00018881	black	0.7998220214648674	3.972857503378218e-8	R_0h.vs.6h	0.6240768534626309	1.35161326507752e-4	black	2_RagTag	198388207	198392049	Similar to ATPB: ATP synthase subunit beta%2C mitochondrial (Oryza sativa subsp. japonica)
LOLMU_00007923	black	0.5243800825603303	0.002064440725499282	S_0h.vs.24h	0.6239289797724148	1.358033802251782e-4	black	4_RagTag	443586070	443586770	Similar to At1g61280: Phosphatidylinositol N-acetylglucosaminyltransferase subunit P (Arabidopsis thaliana)
LOLMU_00007611	black	0.4101852693915465	0.01971618170141414	S_0h.vs.24h	0.6239222385285599	1.3583271486462695e-4	black	4_RagTag	428666460	428670463	Similar to SRF6: Protein STRUBBELIG-RECEPTOR FAMILY 6 (Arabidopsis thaliana)
LOLMU_00005781	black	0.5668354092733924	7.182247151793569e-4	R.vs.S_6h	0.6232864642269509	1.3862485766270334e-4	black	4_RagTag	341316353	341318092	Similar to ZBP14: 14 kDa zinc-binding protein (Zea mays)
LOLMU_00048096	black	0.397323345884596	0.0243359895359191	R.vs.S_6h	0.6228939823825671	1.403739981436014e-4	black	scaffold_65	1306160	1308560	Similar to OXS3: Protein OXIDATIVE STRESS 3 (Arabidopsis thaliana)
LOLMU_00032782	black	0.432400911222222	0.013451013929521966	R.vs.S_6h	0.6225300669932246	1.4201340297224598e-4	black	1_RagTag	288630615	288634798	Similar to NDT1: Nicotinamide adenine dinucleotide transporter 1%2C chloroplastic (Arabidopsis thaliana)
LOLMU_00008306	black	0.6293114040133702	1.1410836553352203e-4	S_0h.vs.24h	0.6219215108499303	1.447931042748481e-4	black	4_RagTag	465137884	465139918	Similar to Chymotrypsin inhibitor (Lumbricus terrestris)
LOLMU_00047202	black	0.7999586856869321	3.936236073756423e-8	S_0h.vs.24h	0.6215221122636634	1.4664372748643946e-4	black	JAEVFB010000110.1_RagTag	4585535	4587428	Similar to VHA-F: V-type proton ATPase subunit F (Arabidopsis thaliana)
LOLMU_00033467	black	0.7819418167132745	1.259846542590992e-7	R.vs.S_0h	0.6212205665694154	1.4805490029176868e-4	black	1_RagTag	326221394	326226471	Similar to At1g53240: Malate dehydrogenase 1%2C mitochondrial (Arabidopsis thaliana)
LOLMU_00013993	black	0.740784889161406	1.24621283619524e-6	R_0h.vs.24h	0.6207625434094529	1.5022154288228331e-4	black	3_RagTag	315377710	315381802	Protein of unknown function
LOLMU_00023606	black	0.5616092800436984	8.241932070244629e-4	R.vs.S_3h	0.6202971620344699	1.5245192403340666e-4	black	5_RagTag	63795930	63798819	Similar to GPAT3: Probable glycerol-3-phosphate acyltransferase 3 (Arabidopsis thaliana)
LOLMU_00040244	black	0.6495811345480964	5.748131452561407e-5	R.vs.S_24h	0.6190985612275655	1.5833295739810834e-4	black	7_RagTag	44259177	44260610	Similar to UAM1: UDP-arabinopyranose mutase 1 (Oryza sativa subsp. japonica)
LOLMU_00006485	black	0.5650686658157295	7.526207518857932e-4	S_0h.vs.24h	0.6188718260983385	1.5946793660859423e-4	black	4_RagTag	373394487	373406133	Protein of unknown function
LOLMU_00011737	black	0.6318624504708864	1.0495299115578694e-4	R.vs.S_24h	0.6186707426357114	1.604805751738995e-4	black	3_RagTag	210275650	210285759	Similar to VPS25: Vacuolar protein sorting-associated protein 25 (Arabidopsis thaliana)
LOLMU_00004973	black	0.7080082483920668	5.820929333788174e-6	R.vs.S_0h	0.6184665510440793	1.6151473051206143e-4	black	4_RagTag	292808419	292810049	Similar to PAP18: Purple acid phosphatase 18 (Arabidopsis thaliana)
LOLMU_00012811	black	0.5575784431147235	9.150831579524382e-4	R_0h.vs.3h	0.6181704029032614	1.630251728222097e-4	black	3_RagTag	259122759	259131147	Similar to AMC4: Metacaspase-4 (Arabidopsis thaliana)
LOLMU_00017891	black	0.644063579425261	6.961681365049913e-5	R.vs.S_24h	0.6180553848443117	1.6361518615948996e-4	black	2_RagTag	102974569	102979962	Similar to Os07g0549700: Probable V-type proton ATPase subunit H (Oryza sativa subsp. japonica)
LOLMU_00027969	black	0.609442897377657	2.135926304406405e-4	R.vs.S_24h	0.6179557315950497	1.6412792068821487e-4	black	5_RagTag	358863318	358869811	Similar to strap: Serine-threonine kinase receptor-associated protein (Dictyostelium discoideum)
LOLMU_00047168	black	0.8596612851604722	2.950722419996031e-10	S_0h.vs.6h	0.6174328184170649	1.668419635072123e-4	black	JAEVFB010000110.1_RagTag	3215899	3221422	Similar to Exd1: piRNA biogenesis protein EXD1 (Mus musculus)
LOLMU_00012282	black	0.5237821901688131	0.0020933529540189855	R_0h.vs.3h	0.6173377468727381	1.6733968352928918e-4	black	3_RagTag	237520313	237525900	Protein of unknown function
LOLMU_00006615	black	0.5830067662638906	4.6226964267479713e-4	R_0h.vs.6h	0.6171248912835334	1.684588311987127e-4	black	4_RagTag	379053536	379053863	Protein of unknown function
LOLMU_00017267	black	0.4137806656836789	0.01856343433676932	R_0h.vs.6h	0.6168975891026595	1.6966129887667313e-4	black	2_RagTag	60767244	60769943	Similar to At1g26690: Transmembrane emp24 domain-containing protein p24delta9 (Arabidopsis thaliana)
LOLMU_00002694	black	0.5718211223718321	6.285096175670304e-4	S_0h.vs.3h	0.6163750968696734	1.7245442979252004e-4	black	4_RagTag	135902492	135906339	Similar to UBC15: Ubiquitin-conjugating enzyme 15 (Arabidopsis thaliana)
LOLMU_00016267	black	0.6495434625285357	5.7557279744797305e-5	S_0h.vs.6h	0.616233491247551	1.73218448331917e-4	black	2_RagTag	14068785	14072013	Protein of unknown function
LOLMU_00033006	black	0.7276059264036002	2.377573724587681e-6	R.vs.S_3h	0.6155028311298661	1.7720880148678627e-4	black	1_RagTag	303639535	303642766	Similar to ACR2.1: Arsenate reductase 2.1 (Oryza sativa subsp. japonica)
LOLMU_00048748	black	0.7259736061120917	2.569033726807458e-6	R.vs.S_24h	0.6141560765169628	1.847790270576681e-4	black	scaffold_94	197675	202859	Similar to SCAMP6: Secretory carrier-associated membrane protein 6 (Oryza sativa subsp. japonica)
LOLMU_00036179	black	0.5770271914451259	5.455214807851168e-4	S_0h.vs.24h	0.6139423922029773	1.8600628829418126e-4	black	6_RagTag	114173025	114178893	Similar to FIM5: Fimbrin-5 (Arabidopsis thaliana)
LOLMU_00043047	black	0.7359111282797863	1.5894504462574718e-6	R.vs.S_3h	0.6134746422161967	1.8871811398875858e-4	black	7_RagTag	197047123	197053226	Similar to UBC34: Ubiquitin-conjugating enzyme E2 34 (Arabidopsis thaliana)
LOLMU_00033011	black	0.5131694749759147	0.0026684484104404077	R.vs.S_0h	0.6128221165602444	1.9256002421766985e-4	black	1_RagTag	303680757	303683196	Similar to MRS2-G: Putative magnesium transporter MRS2-G (Oryza sativa subsp. indica)
LOLMU_00041647	black	0.3605095532542834	0.04266785795081178	R_0h.vs.3h	0.6120530702648868	1.9717729720343966e-4	black	7_RagTag	113111562	113114870	Similar to TOL5: TOM1-like protein 5 (Arabidopsis thaliana)
LOLMU_00047202	black	0.7999586856869321	3.936236073756423e-8	R_0h.vs.3h	0.6119067303098332	1.9806698829257326e-4	black	JAEVFB010000110.1_RagTag	4585535	4587428	Similar to VHA-F: V-type proton ATPase subunit F (Arabidopsis thaliana)
LOLMU_00033466	black	0.7829683973067286	1.1825294813749293e-7	R_0h.vs.3h	0.611380693720242	2.0129468530311393e-4	black	1_RagTag	326216828	326219382	Similar to RAN2: GTP-binding nuclear protein Ran-2 (Oryza sativa subsp. japonica)
LOLMU_00016956	black	0.6150213149748747	1.798830875067463e-4	S_0h.vs.24h	0.6107591938910814	2.051684247346999e-4	black	2_RagTag	43318550	43320701	Similar to SCL30A: Serine/arginine-rich SC35-like splicing factor SCL30A (Arabidopsis thaliana)
LOLMU_00008736	black	0.7622859150200006	3.98378665940731e-7	S_0h.vs.6h	0.6107544952248478	2.0519796200887453e-4	black	3_RagTag	8422314	8431165	Similar to ML2: Protein MEI2-like 2 (Oryza sativa subsp. japonica)
LOLMU_00041935	black	0.7936005242267947	6.011907394432576e-8	R_0h.vs.6h	0.6102310433265334	0.00020851234325722651	black	7_RagTag	132795231	132797682	Similar to GLYI-11: Lactoylglutathione lyase (Oryza sativa subsp. japonica)
LOLMU_00019732	black	0.7691503327678072	2.6991127335531547e-7	R_0h.vs.3h	0.6099590093300833	2.1025354963963264e-4	black	2_RagTag	257186198	257190873	Similar to COX5B-2: Cytochrome c oxidase subunit 5b-2%2C mitochondrial (Arabidopsis thaliana)
LOLMU_00034730	black	0.44189671952286175	0.011336361085524884	R.vs.S_3h	0.6099386694527842	2.103842574888963e-4	black	6_RagTag	43715695	43718843	Similar to EMB2731: ER membrane protein complex subunit 8/9 homolog (Arabidopsis thaliana)
LOLMU_00023606	black	0.5616092800436984	8.241932070244629e-4	S_0h.vs.24h	0.6097589081825843	2.1154258498623608e-4	black	5_RagTag	63795930	63798819	Similar to GPAT3: Probable glycerol-3-phosphate acyltransferase 3 (Arabidopsis thaliana)
LOLMU_00018031	black	0.7570561261068661	5.313696164146042e-7	R.vs.S_6h	0.6093466620525385	2.1422043678914426e-4	black	2_RagTag	113293970	113294786	Similar to ATG8A: Autophagy-related protein 8A (Oryza sativa subsp. japonica)
LOLMU_00008306	black	0.6293114040133702	1.1410836553352203e-4	R.vs.S_3h	0.6092355988562084	2.1494701602162324e-4	black	4_RagTag	465137884	465139918	Similar to Chymotrypsin inhibitor (Lumbricus terrestris)
LOLMU_00017697	black	0.3539342428332368	0.04688322999118979	R_0h.vs.6h	0.6090558813921833	2.1612738042957897e-4	black	2_RagTag	88501915	88506403	Protein of unknown function
LOLMU_00010319	black	0.8198868032922829	9.407148862412831e-9	R.vs.S_3h	0.6088205460271724	2.1768175800232492e-4	black	3_RagTag	97346956	97352712	Similar to At5g47890: NADH dehydrogenase [ubiquinone] 1 alpha subcomplex subunit 2 (Arabidopsis thaliana)
LOLMU_00007524	black	0.7874260502538695	8.946410171988329e-8	S_0h.vs.24h	0.6087913507913209	2.1787528293080102e-4	black	4_RagTag	424005735	424010221	Similar to SUT1: Sucrose transport protein SUT1 (Oryza sativa subsp. japonica)
LOLMU_00039375	black	0.6794587739705898	1.8999226439577926e-5	S_0h.vs.6h	0.608481695700577	2.1993732073442358e-4	black	7_RagTag	6183157	6186891	Protein of unknown function
LOLMU_00011740	black	0.5796019361675675	5.081768968252625e-4	S_0h.vs.3h	0.6083022916820555	2.2113992649978425e-4	black	3_RagTag	210490125	210493923	Similar to VATE: V-type proton ATPase subunit E (Citrus unshiu)
LOLMU_00008702	black	0.7387785196930543	1.3783687049678275e-6	R.vs.S_24h	0.608191970812979	2.218823464660074e-4	black	3_RagTag	7519971	7523664	Similar to 1-SST: Sucrose:sucrose 1-fructosyltransferase (Festuca arundinacea)
LOLMU_00019446	black	0.5311510857169589	0.001760473211449636	R.vs.S_6h	0.6081711037745668	2.2202302330893254e-4	black	2_RagTag	237989569	237992740	Similar to MICU: Calcium uptake protein%2C mitochondrial (Arabidopsis thaliana)
LOLMU_00041577	black	0.5703579701707612	6.537523504673101e-4	R.vs.S_24h	0.6079229679542819	2.237019441458377e-4	black	7_RagTag	108333933	108335116	Similar to V-type proton ATPase subunit B 2 (Hordeum vulgare)
LOLMU_00019170	black	0.5347274674512548	0.001616266126841707	R.vs.S_0h	0.6069455257408854	2.3042587124418078e-4	black	2_RagTag	219426349	219429761	Similar to SYP132: Syntaxin-132 (Oryza sativa subsp. japonica)
LOLMU_00032261	black	0.8664025914247037	1.4780450209948935e-10	S_0h.vs.24h	0.6069108229796073	2.3066786469926585e-4	black	1_RagTag	255834620	255836388	Similar to ARF: ADP-ribosylation factor 2 (Oryza sativa subsp. japonica)
LOLMU_00025761	black	0.7174241846701189	3.820827167823591e-6	R_0h.vs.3h	0.6063795300422016	2.344010697463524e-4	black	5_RagTag	244687006	244690742	Protein of unknown function
LOLMU_00012999	black	0.5826525902635763	4.668676409621429e-4	R_0h.vs.3h	0.6050802465121685	2.4375801389711944e-4	black	3_RagTag	266203702	266208785	Similar to A36: Aspartic proteinase 36 (Arabidopsis thaliana)
LOLMU_00019303	black	0.4477525702292214	0.010177519800464139	S_0h.vs.24h	0.6050087950294696	2.4428208077456517e-4	black	2_RagTag	229889030	229896148	Similar to D2HGDH: Probable D-2-hydroxyglutarate dehydrogenase%2C mitochondrial (Oryza sativa subsp. japonica)
LOLMU_00019418	black	0.8563728597711922	4.081446079451306e-10	R.vs.S_0h	0.6039613229221463	2.5208068611550465e-4	black	2_RagTag	236664966	236667444	Similar to COX6B-3: Cytochrome c oxidase subunit 6b-3 (Arabidopsis thaliana)
LOLMU_00036973	black	0.6037529485775404	2.536581964726132e-4	R_0h.vs.3h	0.6039286465398331	2.52327486600622e-4	black	6_RagTag	165239817	165241016	Similar to SAMDC: S-adenosylmethionine decarboxylase proenzyme (Zea mays)
LOLMU_00022600	black	0.4567467054098133	0.008593101745512295	S_0h.vs.24h	0.6036465817439087	2.5446683071549944e-4	black	5_RagTag	13281076	13283166	Similar to CYCT1-5: Cyclin-T1-5 (Arabidopsis thaliana)
LOLMU_00026869	black	0.5127560628490994	0.0026933789719867647	S_0h.vs.6h	0.603621527411665	2.546576347435267e-4	black	5_RagTag	296953429	296958201	Similar to HOX6: Homeobox-leucine zipper protein HOX6 (Oryza sativa subsp. japonica)
LOLMU_00009624	black	0.561057282196404	8.361508708626883e-4	S_0h.vs.24h	0.6030889635745056	2.587436281233562e-4	black	3_RagTag	54704134	54704667	Similar to Roc1a: RING-box protein 1A (Drosophila melanogaster)
LOLMU_00036973	black	0.6037529485775404	2.536581964726132e-4	S_0h.vs.6h	0.6025335408443413	2.630669717368804e-4	black	6_RagTag	165239817	165241016	Similar to SAMDC: S-adenosylmethionine decarboxylase proenzyme (Zea mays)
LOLMU_00010319	black	0.8198868032922829	9.407148862412831e-9	R_0h.vs.6h	0.6020880056983909	2.6658123660071027e-4	black	3_RagTag	97346956	97352712	Similar to At5g47890: NADH dehydrogenase [ubiquinone] 1 alpha subcomplex subunit 2 (Arabidopsis thaliana)
LOLMU_00011657	black	0.4593278867585044	0.008179046348670694	R.vs.S_0h	0.6014280036870654	2.718638359398535e-4	black	3_RagTag	204193332	204196646	Similar to STY13: Serine/threonine-protein kinase STY13 (Arabidopsis thaliana)
LOLMU_00021414	black	0.5054181789050093	0.0031707031839891854	R_0h.vs.6h	0.6009006546383227	2.761513151621781e-4	black	2_RagTag	339310432	339312926	Similar to PEX22: Peroxisome biogenesis protein 22 (Arabidopsis thaliana)
LOLMU_00016959	black	0.6302318899871452	1.10725685460833e-4	R_0h.vs.6h	0.6006392020929132	2.782991760377823e-4	black	2_RagTag	43395776	43415596	Similar to Rnf14: E3 ubiquitin-protein ligase RNF14 (Mus musculus)
LOLMU_00025189	black	0.6456929536291162	6.581406520833602e-5	R_0h.vs.3h	0.5999385050258964	2.841288302885032e-4	black	5_RagTag	208776021	208787193	Similar to CSE: Caffeoylshikimate esterase (Arabidopsis thaliana)
LOLMU_00027365	black	0.4123516444048978	0.019014717810468817	S_0h.vs.24h	0.5997886903092277	2.8538923853169227e-4	black	5_RagTag	320524718	320529184	Similar to Scai: Protein SCAI (Mus musculus)
LOLMU_00041154	black	0.45086843252676284	0.009602807971685565	S_0h.vs.6h	0.5996138470584713	2.8686649152874976e-4	black	7_RagTag	86937948	86945791	Similar to CIPK24: CBL-interacting protein kinase 24 (Oryza sativa subsp. japonica)
LOLMU_00010113	black	0.45309064024939705	0.009209903895870047	R.vs.S_24h	0.599440423358022	2.8833845455769787e-4	black	3_RagTag	84187450	84190096	Similar to UXT3: UDP-xylose transporter 3 (Arabidopsis thaliana)
LOLMU_00014680	black	0.8886875773678012	1.116922196068062e-11	R_0h.vs.6h	0.5991056903068854	2.911985355692233e-4	black	3_RagTag	355540237	355540485	Protein of unknown function
LOLMU_00026862	black	0.8003098052947837	3.843563522766333e-8	S_0h.vs.24h	0.5980006952159956	3.0081968638079754e-4	black	5_RagTag	296541330	296543130	Similar to Os09g0529100: Probable 6-phosphogluconolactonase 4%2C chloroplastic (Oryza sativa subsp. japonica)
LOLMU_00028446	black	0.48691256278358425	0.004711174625484146	R_0h.vs.3h	0.5978028043759847	3.025721940323635e-4	black	1_RagTag	13608195	13613157	Similar to CDS2: Phosphatidate cytidylyltransferase 2 (Arabidopsis thaliana)
LOLMU_00031173	black	0.4015563733704729	0.022726358801684565	R.vs.S_24h	0.597672884657504	3.037276762520299e-4	black	1_RagTag	196195602	196198562	Similar to F36D4.5: Desumoylating isopeptidase 1 homolog (Caenorhabditis elegans)
LOLMU_00047993	black	0.5093225208179326	0.0029083534411821297	R.vs.S_0h	0.5976470353084186	3.039580422298527e-4	black	scaffold_63	1758787	1763869	Similar to VAMP714: Vesicle-associated membrane protein 714 (Arabidopsis thaliana)
LOLMU_00042567	black	0.5890367983980491	3.898980350780691e-4	R.vs.S_24h	0.5971973811827936	3.0799018960218054e-4	black	7_RagTag	168763752	168770562	Similar to RABGAP22: Rab GTPase-activating protein 22 (Arabidopsis thaliana)
LOLMU_00018380	black	0.7651597141197259	3.3900093126158817e-7	R_0h.vs.6h	0.5970871776702477	3.089856224517858e-4	black	2_RagTag	164827961	164830105	Similar to At5g08530: NADH dehydrogenase [ubiquinone] flavoprotein 1%2C mitochondrial (Arabidopsis thaliana)
LOLMU_00001426	black	0.46238944951363825	0.007710002705047657	S_0h.vs.6h	0.5963579211248309	3.156450321882659e-4	black	4_RagTag	74908375	74913341	Similar to CCL12: Probable CoA ligase CCL12 (Humulus lupulus)
LOLMU_00003989	black	0.534955054921337	0.0016074488183792715	S_0h.vs.24h	0.5955256106926143	3.234008723659853e-4	black	4_RagTag	214586318	214591642	Similar to IP5P5: Type I inositol polyphosphate 5-phosphatase 5 (Arabidopsis thaliana)
LOLMU_00040244	black	0.6495811345480964	5.748131452561407e-5	R_0h.vs.3h	0.5950078260704816	3.283106893042571e-4	black	7_RagTag	44259177	44260610	Similar to UAM1: UDP-arabinopyranose mutase 1 (Oryza sativa subsp. japonica)
LOLMU_00020129	black	0.6702014584252041	2.7130413490379926e-5	R.vs.S_0h	0.5946363601369327	3.3187367976791714e-4	black	2_RagTag	276926519	276927266	Similar to HVA22: Protein HVA22 (Hordeum vulgare)
LOLMU_00042451	black	0.7854053443858257	1.0160733671176751e-7	S_0h.vs.24h	0.593843901888322	3.3958954655514734e-4	black	7_RagTag	163412082	163415349	Similar to CYCL: Cytochrome c1-1%2C heme protein%2C mitochondrial (Solanum tuberosum)
LOLMU_00031488	black	0.5808826612392504	4.904567871592799e-4	R.vs.S_24h	0.5938209418194079	3.398154517282741e-4	black	1_RagTag	213464949	213466583	Similar to Ras-related protein Rab7 (Glycine max)
LOLMU_00048096	black	0.397323345884596	0.0243359895359191	R.vs.S	0.5934980513137448	3.4300653161285744e-4	black	scaffold_65	1306160	1308560	Similar to OXS3: Protein OXIDATIVE STRESS 3 (Arabidopsis thaliana)
LOLMU_00020448	black	0.5881670911274434	3.9967367898860446e-4	S_0h.vs.6h	0.5919755623850154	3.5841390348073616e-4	black	2_RagTag	293068094	293076761	Similar to SNF4: Sucrose nonfermenting 4-like protein (Arabidopsis thaliana)
LOLMU_00012526	black	0.709356187817211	5.485967441965575e-6	S_0h.vs.24h	0.5917146868083032	3.611146109935785e-4	black	3_RagTag	246966886	246969727	Similar to NFYB2: Nuclear transcription factor Y subunit B-2 (Oryza sativa subsp. japonica)
LOLMU_00012282	black	0.5237821901688131	0.0020933529540189855	R_0h.vs.6h	0.5909857922318548	3.687563226282037e-4	black	3_RagTag	237520313	237525900	Protein of unknown function
LOLMU_00016897	black	0.6731564245418805	2.4246903296900957e-5	R.vs.S_3h	0.5908829964478675	3.6984548080529965e-4	black	2_RagTag	40040059	40043028	Similar to At3g12260: NADH dehydrogenase [ubiquinone] 1 alpha subcomplex subunit 6 (Arabidopsis thaliana)
LOLMU_00000966	black	0.777367613816201	1.663875559793034e-7	S_0h.vs.3h	0.5908790708273713	3.698871306127231e-4	black	4_RagTag	53102908	53106196	Similar to CAND2: Protein CANDIDATE G-PROTEIN COUPLED RECEPTOR 2 (Arabidopsis thaliana)
LOLMU_00031267	black	0.7632842233176893	3.767530354531894e-7	R.vs.S_0h	0.5907115850306104	3.716679872921257e-4	black	1_RagTag	202483297	202486903	Similar to DI19-1: Protein DEHYDRATION-INDUCED 19 (Oryza sativa subsp. japonica)
LOLMU_00045634	black	0.3513433273028116	0.04863285557489944	R.vs.S_24h	0.5903679663607277	3.7534544542288805e-4	black	scaffold_3	70955405	70960316	Similar to Os02g0150800: Putative adagio-like protein 2 (Oryza sativa subsp. japonica)
LOLMU_00004863	black	0.6299127350536788	1.1188825006585401e-4	S_0h.vs.6h	0.5901451365622877	3.7774740097836737e-4	black	4_RagTag	282655299	282668788	Similar to ZW10: Centromere/kinetochore protein zw10 homolog (Arabidopsis thaliana)
LOLMU_00010319	black	0.8198868032922829	9.407148862412831e-9	R_0h.vs.3h	0.5901073894305718	3.781556357906049e-4	black	3_RagTag	97346956	97352712	Similar to At5g47890: NADH dehydrogenase [ubiquinone] 1 alpha subcomplex subunit 2 (Arabidopsis thaliana)
LOLMU_00001619	black	0.8813314690050404	2.7721235074953838e-11	R_0h.vs.24h	0.5900407948442496	3.788768087067274e-4	black	4_RagTag	86491829	86499755	Similar to ADF3: Actin-depolymerizing factor 3 (Zea mays)
LOLMU_00034730	black	0.44189671952286175	0.011336361085524884	S_0h.vs.24h	0.5891353591318804	3.8880367018471747e-4	black	6_RagTag	43715695	43718843	Similar to EMB2731: ER membrane protein complex subunit 8/9 homolog (Arabidopsis thaliana)
LOLMU_00000966	black	0.777367613816201	1.663875559793034e-7	R_0h.vs.24h	0.5889251337286111	3.9114119486502956e-4	black	4_RagTag	53102908	53106196	Similar to CAND2: Protein CANDIDATE G-PROTEIN COUPLED RECEPTOR 2 (Arabidopsis thaliana)
LOLMU_00007553	black	0.5848881739393512	4.3850976367951417e-4	R.vs.S_24h	0.5887578693348499	3.930099133000934e-4	black	4_RagTag	425511473	425511793	Protein of unknown function
LOLMU_00043178	black	0.5971339256239451	3.0856301507013436e-4	S_0h.vs.3h	0.588482083269296	3.9610833385582487e-4	black	7_RagTag	204230252	204234712	Similar to MPC4: Mitochondrial pyruvate carrier 4 (Arabidopsis thaliana)
LOLMU_00045616	black	0.5928379428665534	3.4961309418471897e-4	R_0h.vs.3h	0.5882712081421944	3.9849206372638053e-4	black	scaffold_3	69834271	69837175	Similar to Os02g0149800: Probable protein phosphatase 2C 10 (Oryza sativa subsp. japonica)
LOLMU_00042969	black	0.4697808047653378	0.006670889272264433	R_0h.vs.24h	0.5880669156086589	4.008134903140904e-4	black	7_RagTag	192875859	192876829	Similar to FT: Protein FLOWERING LOCUS T (Arabidopsis thaliana)
LOLMU_00010492	black	0.6023054745345876	2.648607221395981e-4	R.vs.S_0h	0.5879255189134529	4.0242722090547714e-4	black	3_RagTag	109361331	109363842	Similar to TOM1: Tobamovirus multiplication protein 1 (Arabidopsis thaliana)
LOLMU_00028954	black	0.5437202832127476	0.001298271110819497	S_0h.vs.24h	0.5872579039415988	4.1012454195630394e-4	black	1_RagTag	39661638	39664498	Protein of unknown function
LOLMU_00026835	black	0.5246408207271525	0.0020519413991993366	R_0h.vs.6h	0.5871232084031316	4.116932327716338e-4	black	5_RagTag	295981531	295985321	Similar to PUX8: Plant UBX domain-containing protein 8 (Arabidopsis thaliana)
LOLMU_00024490	black	0.6942883308776034	1.0450259516833741e-5	R_0h.vs.24h	0.5866498077876275	4.172487781714743e-4	black	5_RagTag	161436360	161437430	Similar to QCR6-1: Cytochrome b-c1 complex subunit 6-1%2C mitochondrial (Arabidopsis thaliana)
LOLMU_00005586	black	0.6351965403129111	9.397966698170545e-5	S_0h.vs.24h	0.5866370998916004	4.1739882063570986e-4	black	4_RagTag	329276028	329277481	Similar to NEC2: Ferritin-like catalase Nec2 (Nesocodon mauritianus)
LOLMU_00032691	black	0.5968692976300357	3.1096206923536204e-4	R_0h.vs.6h	0.5864386881309658	4.1974767613579323e-4	black	1_RagTag	282017517	282019834	Similar to GUX1: UDP-glucuronate:xylan alpha-glucuronosyltransferase 1 (Arabidopsis thaliana)
LOLMU_00025189	black	0.6456929536291162	6.581406520833602e-5	R.vs.S_6h	0.5860522852890242	4.2435562884698063e-4	black	5_RagTag	208776021	208787193	Similar to CSE: Caffeoylshikimate esterase (Arabidopsis thaliana)
LOLMU_00004128	black	0.4728450034340376	0.006276530950710566	R.vs.S_24h	0.5859998605683926	4.249842438655831e-4	black	4_RagTag	221024386	221027929	Similar to NFD4: Protein NUCLEAR FUSION DEFECTIVE 4 (Arabidopsis thaliana)
LOLMU_00006852	black	0.4690112476043687	0.006773184787230632	R_0h.vs.3h	0.5859612971888567	4.254471761188309e-4	black	4_RagTag	390808957	390817574	Similar to Os03g0232800: Lecithin-cholesterol acyltransferase-like 1 (Oryza sativa subsp. japonica)
LOLMU_00004128	black	0.4728450034340376	0.006276530950710566	S_0h.vs.6h	0.58594236336322425	4.256746296468889e-4	black	4_RagTag	221024386	221027929	Similar to NFD4: Protein NUCLEAR FUSION DEFECTIVE 4 (Arabidopsis thaliana)
LOLMU_00018851	black	0.5396427570320517	0.0014349383059667775	R.vs.S_24h	0.585936204131241	4.2574864417940783e-4	black	2_RagTag	196949712	196953374	Similar to At1g79260: Peroxynitrite isomerase Rv2717c (Arabidopsis thaliana)
LOLMU_00045395	black	0.7299285268886044	2.1274676973502913e-6	R_0h.vs.6h	0.5858688724680828	4.265585014778195e-4	black	scaffold_3	59388601	59392000	Similar to At2g21870: Probable ATP synthase 24 kDa subunit%2C mitochondrial (Arabidopsis thaliana)
LOLMU_00018424	black	0.6298827501737342	1.1199803275278147e-4	S_0h.vs.24h	0.5856769963233794	4.288738491116429e-4	black	2_RagTag	173310322	173318136	Similar to Cytochrome b-c1 complex subunit 7 (Solanum tuberosum)
LOLMU_00048141	black	0.49766361560519534	0.003752924691654037	R.vs.S_24h	0.5856458422207059	4.2925082985279575e-4	black	scaffold_66	683689	685372	Similar to ARD2: Acireductone dioxygenase 2 (Oryza sativa subsp. japonica)
LOLMU_00021355	black	0.5604436318374041	8.496229094414174e-4	R_0h.vs.6h	0.5853434772408409	4.3292486582724346e-4	black	2_RagTag	337144771	337150013	Similar to MED15A: Mediator of RNA polymerase II transcription subunit 15a (Arabidopsis thaliana)
LOLMU_00038031	black	0.43135554468134185	0.013702792909698542	R_0h.vs.24h	0.5848475324664429	4.3901137069022364e-4	black	6_RagTag	248757974	248767863	Similar to CG11007: Thioredoxin-related transmembrane protein 2 homolog (Drosophila melanogaster)
LOLMU_00002415	black	0.8000335486871659	3.9163068787764325e-8	R_0h.vs.24h	0.5847178512803088	4.4061532401314064e-4	black	4_RagTag	121115516	121118288	Similar to ARF1: ADP-ribosylation factor (Zea mays)
LOLMU_00030569	black	0.4781277207161932	0.005643320785704156	R_0h.vs.3h	0.5845795195627672	4.4233198432775035e-4	black	1_RagTag	163053791	163058943	Similar to DRB6: Double-stranded RNA-binding protein 6 (Oryza sativa subsp. japonica)
LOLMU_00006603	black	0.5025389050548873	0.0033770505292511914	Fvfm	0.5841555019233048	4.476308598486938e-4	black	4_RagTag	378558045	378565452	Similar to Dnajc8: DnaJ homolog subfamily C member 8 (Rattus norvegicus)
LOLMU_00041666	black	0.6504134474649497	5.5825755221138964e-5	R.vs.S_0h	0.5839145487779688	4.50666966372532e-4	black	7_RagTag	114481409	114483380	Similar to BC10: Glycosyltransferase BC10 (Oryza sativa subsp. japonica)
LOLMU_00040255	black	0.7251667037614905	2.6687619572567913e-6	S_0h.vs.24h	0.583748871905074	4.5276511699337136e-4	black	7_RagTag	44806634	44810371	Similar to IRX14: Probable beta-1%2C4-xylosyltransferase IRX14 (Oryza sativa subsp. japonica)
LOLMU_00019718	black	0.9111505572310002	4.432810977226869e-13	R_0h.vs.24h	0.5836692269375204	4.5377682176206435e-4	black	2_RagTag	256427791	256431061	Similar to VHA-c''1: V-type proton ATPase subunit c''1 (Arabidopsis thaliana)
LOLMU_00020689	black	0.7664170288375339	3.1566338522606754e-7	R.vs.S_0h	0.5833332259545164	4.580669838080259e-4	black	2_RagTag	306131376	306138170	Similar to PDIL5-2: Protein disulfide isomerase-like 5-2 (Oryza sativa subsp. japonica)
LOLMU_00040183	black	0.44638042786318705	0.01043966835255507	S_0h.vs.24h	0.5832140629383575	4.595970885667585e-4	black	7_RagTag	41372161	41372606	Similar to BGLU25: Beta-glucosidase 25 (Oryza sativa subsp. japonica)
LOLMU_00032782	black	0.432400911222222	0.013451013929521966	R_0h.vs.6h	0.5831519796954027	4.6039605405080703e-4	black	1_RagTag	288630615	288634798	Similar to NDT1: Nicotinamide adenine dinucleotide transporter 1%2C chloroplastic (Arabidopsis thaliana)
LOLMU_00010492	black	0.6023054745345876	2.648607221395981e-4	S_0h.vs.24h	0.582963751221958	4.628259291441364e-4	black	3_RagTag	109361331	109363842	Similar to TOM1: Tobamovirus multiplication protein 1 (Arabidopsis thaliana)
LOLMU_00048141	black	0.49766361560519534	0.003752924691654037	R_0h.vs.6h	0.5824506814422593	4.6950693061528553e-4	black	scaffold_66	683689	685372	Similar to ARD2: Acireductone dioxygenase 2 (Oryza sativa subsp. japonica)
LOLMU_00013131	black	0.4715195705297142	0.006444598964269312	R_0h.vs.3h	0.5823407944272116	4.709488769762494e-4	black	3_RagTag	271968725	271971810	Similar to zgc:73324: Coenzyme Q-binding protein COQ10 homolog%2C mitochondrial (Danio rerio)
LOLMU_00009985	black	0.5667551594907889	7.197565156324616e-4	S_0h.vs.3h	0.5821333268075216	4.73681963933919e-4	black	3_RagTag	75913874	75916317	Similar to At4g00755: F-box protein At4g00755 (Arabidopsis thaliana)
LOLMU_00025906	black	0.494398628182757	0.004024342422920199	R.vs.S_3h	0.5819578302713875	4.7600481780950987e-4	black	5_RagTag	254933441	254936911	Similar to CYB561B: Transmembrane ascorbate ferrireductase 2 (Arabidopsis thaliana)
LOLMU_00020448	black	0.5881670911274434	3.9967367898860446e-4	R_0h.vs.6h	0.5814016846355136	4.8343257679227535e-4	black	2_RagTag	293068094	293076761	Similar to SNF4: Sucrose nonfermenting 4-like protein (Arabidopsis thaliana)
LOLMU_00006485	black	0.5650686658157295	7.526207518857932e-4	R.vs.S_24h	0.5811595487569619	4.866983807920513e-4	black	4_RagTag	373394487	373406133	Protein of unknown function
LOLMU_00028598	black	0.6455238846692659	6.619979670896389e-5	S_0h.vs.6h	0.5811123762171528	4.8733688475463717e-4	black	1_RagTag	21851498	21855946	Similar to CML22: Probable calcium-binding protein CML22 (Arabidopsis thaliana)
LOLMU_00031913	black	0.4723203510697627	0.0063426051814621	S_0h.vs.6h	0.5809170754284556	4.899882651053694e-4	black	1_RagTag	236541828	236548034	Similar to B3GALT8: Probable beta-1%2C3-galactosyltransferase 8 (Arabidopsis thaliana)
LOLMU_00024490	black	0.6942883308776034	1.0450259516833741e-5	R_0h.vs.6h	0.5804165600378371	4.968415051548012e-4	black	5_RagTag	161436360	161437430	Similar to QCR6-1: Cytochrome b-c1 complex subunit 6-1%2C mitochondrial (Arabidopsis thaliana)
LOLMU_00043178	black	0.5971339256239451	3.0856301507013436e-4	R_0h.vs.3h	0.5789008842332996	5.181142830368753e-4	black	7_RagTag	204230252	204234712	Similar to MPC4: Mitochondrial pyruvate carrier 4 (Arabidopsis thaliana)
LOLMU_00012461	black	0.6867086550746297	1.4245855534494209e-5	R_0h.vs.6h	0.5786913151489881	5.211180612471395e-4	black	3_RagTag	244737598	244745005	Protein of unknown function
LOLMU_00042349	black	0.464560386912642	0.007391434438908481	R.vs.S_3h	0.5786351263150027	5.219260333326203e-4	black	7_RagTag	158586455	158593140	Similar to OTU9: OVARIAN TUMOR DOMAIN-containing deubiquitinating enzyme 9 (Arabidopsis thaliana)
LOLMU_00022056	black	0.6090330955583417	2.1627744655125286e-4	S_0h.vs.24h	0.5785198017233173	5.235878206917435e-4	black	2_RagTag	367476415	367479296	Similar to PEX22: Peroxisome biogenesis protein 22 (Arabidopsis thaliana)
LOLMU_00014633	black	0.5714393197566927	6.350122790824407e-4	R_0h.vs.3h	0.5785193745907597	5.235939842018309e-4	black	3_RagTag	353043522	353045232	Similar to Os05g0108800: Cytochrome b5 (Oryza sativa subsp. japonica)
LOLMU_00011192	black	0.8101764477557569	1.9292759818595158e-8	R.vs.S_24h	0.5780722156683795	5.300817416899283e-4	black	3_RagTag	153058486	153060969	Similar to CAM3: Calmodulin-3 (Oryza sativa subsp. indica)
LOLMU_00008896	black	0.6600802205345278	3.949913136927604e-5	R_0h.vs.3h	0.5778898359343916	5.3274818085994e-4	black	3_RagTag	19868087	19870918	Similar to Gid4: Glucose-induced degradation protein 4 homolog (Mus musculus)
LOLMU_00002365	black	0.4622647857751773	0.0077286450175040496	R.vs.S_3h	0.5778847376920483	5.32822888401633e-4	black	4_RagTag	119020724	119024295	Similar to Os07g0233300: PHD finger protein ALFIN-LIKE 2 (Oryza sativa subsp. japonica)
LOLMU_00042349	black	0.464560386912642	0.007391434438908481	R.vs.S_0h	0.5773906938520829	5.401064483473958e-4	black	7_RagTag	158586455	158593140	Similar to OTU9: OVARIAN TUMOR DOMAIN-containing deubiquitinating enzyme 9 (Arabidopsis thaliana)
LOLMU_00016384	black	0.3641207074733812	0.04048551879051233	R_0h.vs.24h	0.5773500402533419	5.407096908909279e-4	black	2_RagTag	18263923	18265070	Similar to GOLS2: Galactinol synthase 2 (Solanum lycopersicum)
LOLMU_00042886	black	0.516031679910775	0.002501264908317912	R_0h.vs.3h	0.5773354972483834	5.409256332052482e-4	black	7_RagTag	187225992	187226489	Similar to OPR2: Putative 12-oxophytodienoate reductase 2 (Oryza sativa subsp. japonica)
LOLMU_00042886	black	0.516031679910775	0.002501264908317912	R.vs.S_3h	0.5773354972483833	5.409256332052506e-4	black	7_RagTag	187225992	187226489	Similar to OPR2: Putative 12-oxophytodienoate reductase 2 (Oryza sativa subsp. japonica)
LOLMU_00016959	black	0.6302318899871452	1.10725685460833e-4	R.vs.S_3h	0.5773206442859519	5.411462565476019e-4	black	2_RagTag	43395776	43415596	Similar to Rnf14: E3 ubiquitin-protein ligase RNF14 (Mus musculus)
LOLMU_00040183	black	0.44638042786318705	0.01043966835255507	R.vs.S_3h	0.5773172247986644	5.411970602746596e-4	black	7_RagTag	41372161	41372606	Similar to BGLU25: Beta-glucosidase 25 (Oryza sativa subsp. japonica)
LOLMU_00048605	black	0.38608895072579047	0.029067130223132044	S_0h.vs.3h	0.5773172247986644	5.411970602746596e-4	black	scaffold_82	72298	75306	Protein of unknown function
LOLMU_00013131	black	0.4715195705297142	0.006444598964269312	S_0h.vs.3h	0.577242179826256	5.423130734428591e-4	black	3_RagTag	271968725	271971810	Similar to zgc:73324: Coenzyme Q-binding protein COQ10 homolog%2C mitochondrial (Danio rerio)
LOLMU_00042009	black	0.5559447015676154	9.54358469641716e-4	S_0h.vs.3h	0.5772315132813833	5.424718632440132e-4	black	7_RagTag	138177798	138178851	Similar to PUB8: U-box domain-containing protein 8 (Arabidopsis thaliana)
LOLMU_00022600	black	0.4567467054098133	0.008593101745512295	R.vs.S_3h	0.5772315132813833	5.424718632440132e-4	black	5_RagTag	13281076	13283166	Similar to CYCT1-5: Cyclin-T1-5 (Arabidopsis thaliana)
LOLMU_00041419	black	0.5401131623177373	0.0014185555590229132	R.vs.S_3h	0.576909777096502	5.472807968162156e-4	black	7_RagTag	100892374	100895155	Protein of unknown function
LOLMU_00022056	black	0.6090330955583417	2.1627744655125286e-4	S_0h.vs.6h	0.5768445352771672	5.482605327212093e-4	black	2_RagTag	367476415	367479296	Similar to PEX22: Peroxisome biogenesis protein 22 (Arabidopsis thaliana)
LOLMU_00005158	black	0.6466166040394604	6.374211660873597e-5	R_0h.vs.24h	0.5767151129968051	5.50208650828931e-4	black	4_RagTag	305426528	305432061	Protein of unknown function
LOLMU_00031949	black	0.5960481145373383	3.185124477764571e-4	R.vs.S_24h	0.5767069255654519	5.503320967740461e-4	black	1_RagTag	237822196	237827161	Similar to EMB8: Embryogenesis-associated protein EMB8 (Picea glauca)
LOLMU_00041419	black	0.5401131623177373	0.0014185555590229132	S_0h.vs.3h	0.5766952004465847	5.505089247715816e-4	black	7_RagTag	100892374	100895155	Protein of unknown function
LOLMU_00041419	black	0.5401131623177373	0.0014185555590229132	S_0h.vs.6h	0.5766952004465847	5.505089247715816e-4	black	7_RagTag	100892374	100895155	Protein of unknown function
LOLMU_00011652	black	0.6337879471549971	9.848376746558429e-5	R.vs.S_0h	0.57650602582934	5.533688339957483e-4	black	3_RagTag	204029884	204030829	Similar to Carbonic anhydrase%2C chloroplastic (Hordeum vulgare)
LOLMU_00002492	black	0.5545041038404899	9.902107882532813e-4	R_0h.vs.6h	0.5764677469234406	5.539491210940808e-4	black	4_RagTag	125488111	125496378	Similar to DHBK: Putative 3%2C4-dihydroxy-2-butanone kinase (Solanum lycopersicum)
LOLMU_00040183	black	0.44638042786318705	0.01043966835255507	R_0h.vs.3h	0.5761289545789567	5.591084940577419e-4	black	7_RagTag	41372161	41372606	Similar to BGLU25: Beta-glucosidase 25 (Oryza sativa subsp. japonica)
LOLMU_00032530	black	0.4067029333263634	0.02088859192716927	R_0h.vs.3h	0.5758387190601212	5.635621016811834e-4	black	1_RagTag	271497015	271501192	Similar to KIN14J: Kinesin-like protein KIN-14J (Oryza sativa subsp. japonica)
LOLMU_00032530	black	0.4067029333263634	0.02088859192716927	R.vs.S_0h	0.5758387190601212	5.635621016811834e-4	black	1_RagTag	271497015	271501192	Similar to KIN14J: Kinesin-like protein KIN-14J (Oryza sativa subsp. japonica)
LOLMU_00026869	black	0.5127560628490994	0.0026933789719867647	R.vs.S_3h	0.5758133270635251	5.639532226883306e-4	black	5_RagTag	296953429	296958201	Similar to HOX6: Homeobox-leucine zipper protein HOX6 (Oryza sativa subsp. japonica)
LOLMU_00032530	black	0.4067029333263634	0.02088859192716927	S_0h.vs.24h	0.5756875952793516	5.658934426281423e-4	black	1_RagTag	271497015	271501192	Similar to KIN14J: Kinesin-like protein KIN-14J (Oryza sativa subsp. japonica)
LOLMU_00018380	black	0.7651597141197259	3.3900093126158817e-7	R_0h.vs.3h	0.5756829315961587	5.659655230828117e-4	black	2_RagTag	164827961	164830105	Similar to At5g08530: NADH dehydrogenase [ubiquinone] flavoprotein 1%2C mitochondrial (Arabidopsis thaliana)
LOLMU_00039362	black	0.35896224398541554	0.043631366069609656	R_0h.vs.24h	0.5750107428345452	5.764398282461961e-4	black	7_RagTag	5434562	5444304	Similar to RGA1: Putative disease resistance protein RGA1 (Solanum bulbocastanum)
LOLMU_00028598	black	0.6455238846692659	6.619979670896389e-5	R_0h.vs.24h	0.5745161948528983	5.842549443750331e-4	black	1_RagTag	21851498	21855946	Similar to CML22: Probable calcium-binding protein CML22 (Arabidopsis thaliana)
LOLMU_00026591	black	0.742831789843037	1.1233782936706956e-6	S_0h.vs.24h	0.5742360668341914	5.887230362796581e-4	black	5_RagTag	286143906	286147244	Similar to Os09g0505700: Ribulose-phosphate 3-epimerase%2C cytoplasmic isoform (Oryza sativa subsp. japonica)
LOLMU_00010426	black	0.4259702403289222	0.015063268009838388	R_0h.vs.3h	0.5742061928711861	5.892013059934142e-4	black	3_RagTag	104778580	104783121	Similar to Os08g0135800: Zinc finger CCCH domain-containing protein 55 (Oryza sativa subsp. japonica)
LOLMU_00010426	black	0.4259702403289222	0.015063268009838388	R_0h.vs.6h	0.5742061928711861	5.892013059934142e-4	black	3_RagTag	104778580	104783121	Similar to Os08g0135800: Zinc finger CCCH domain-containing protein 55 (Oryza sativa subsp. japonica)
LOLMU_00018281	black	0.42896414151604495	0.014293645707310464	S_0h.vs.24h	0.5741135075401755	5.906873423691552e-4	black	2_RagTag	137993977	137995138	Similar to PIP2-6: Aquaporin PIP2-6 (Zea mays)
LOLMU_00041720	black	0.8023477868268966	3.344056391406474e-8	S_0h.vs.6h	0.5740942161824912	5.90997058799388e-4	black	7_RagTag	118814647	118818847	Similar to CSN3: COP9 signalosome complex subunit 3 (Arabidopsis thaliana)
LOLMU_00015141	black	0.5734815347395398	6.009083042475183e-4	S_0h.vs.3h	0.5740911286922635	5.91046640744304e-4	black	3_RagTag	372209614	372212912	Similar to SPP2: Signal peptide peptidase 2 (Oryza sativa subsp. japonica)
LOLMU_00048605	black	0.38608895072579047	0.029067130223132044	S_0h.vs.24h	0.5740879888976397	5.910970664088979e-4	black	scaffold_82	72298	75306	Protein of unknown function
LOLMU_00032691	black	0.5968692976300357	3.1096206923536204e-4	S_0h.vs.24h	0.5737374541924115	5.967506437988913e-4	black	1_RagTag	282017517	282019834	Similar to GUX1: UDP-glucuronate:xylan alpha-glucuronosyltransferase 1 (Arabidopsis thaliana)
LOLMU_00010665	black	0.4077497587281064	0.020530248724865436	S_0h.vs.24h	0.5736081440597275	5.988482293138222e-4	black	3_RagTag	120597125	120598862	Similar to At1g78530: Receptor-like serine/threonine-protein kinase At1g78530 (Arabidopsis thaliana)
LOLMU_00037307	black	0.42335750824305013	0.01576290670983478	R_0h.vs.3h	0.573464752301714	6.011818420282906e-4	black	6_RagTag	183394596	183399589	Similar to MPO1: 2-hydroxy-palmitic acid dioxygenase MPO1 (Saccharomyces cerevisiae (strain ATCC 204508 / S288c))
LOLMU_00037307	black	0.42335750824305013	0.01576290670983478	R_0h.vs.6h	0.573464752301714	6.011818420282906e-4	black	6_RagTag	183394596	183399589	Similar to MPO1: 2-hydroxy-palmitic acid dioxygenase MPO1 (Saccharomyces cerevisiae (strain ATCC 204508 / S288c))
LOLMU_00044225	black	0.5382424084141649	0.0014846909227002841	R.vs.S_3h	0.5730975795060339	6.071939684282552e-4	black	7_RagTag	268737492	268739936	Similar to NTF2: Nuclear transport factor 2 (Oryza sativa subsp. japonica)
LOLMU_00044225	black	0.5382424084141649	0.0014846909227002841	S_0h.vs.3h	0.5730975795060339	6.071939684282552e-4	black	7_RagTag	268737492	268739936	Similar to NTF2: Nuclear transport factor 2 (Oryza sativa subsp. japonica)
LOLMU_00042372	black	0.6836624571927435	1.6093713795126664e-5	R.vs.S_6h	0.5730773707350266	6.075264035642405e-4	black	7_RagTag	160073111	160074435	Similar to SODCP: Superoxide dismutase [Cu-Zn]%2C chloroplastic (Oryza sativa subsp. japonica)
LOLMU_00001440	black	0.6784382621421994	1.9772422949861098e-5	R_0h.vs.3h	0.5730329237532147	6.082581232735644e-4	black	4_RagTag	75301916	75302435	Similar to Cytochrome b-c1 complex subunit 7 (Solanum tuberosum)
LOLMU_00019170	black	0.5347274674512548	0.001616266126841707	R_0h.vs.6h	0.5729915834945861	6.089393955071356e-4	black	2_RagTag	219426349	219429761	Similar to SYP132: Syntaxin-132 (Oryza sativa subsp. japonica)
LOLMU_00014680	black	0.8886875773678012	1.116922196068062e-11	R.vs.S_24h	0.5727948434635671	6.121908319266222e-4	black	3_RagTag	355540237	355540485	Protein of unknown function
LOLMU_00011783	black	0.6827032781359706	1.6718829475271348e-5	S_0h.vs.3h	0.5727837215310815	6.12375095724926e-4	black	3_RagTag	215935423	215938251	Similar to ctdspl2: CTD small phosphatase-like protein 2 (Dictyostelium discoideum)
LOLMU_00010904	black	0.49946335139944925	0.003610172416561906	R_0h.vs.6h	0.5726638807128196	6.14363677157547e-4	black	3_RagTag	137643295	137643525	Protein of unknown function
LOLMU_00010904	black	0.49946335139944925	0.003610172416561906	R.vs.S_0h	0.5726638807128196	6.14363677157547e-4	black	3_RagTag	137643295	137643525	Protein of unknown function
LOLMU_00016437	black	0.6960432071934112	9.713947550170434e-6	S_0h.vs.6h	0.5726454991668924	6.146691950895531e-4	black	2_RagTag	20466198	20466586	Protein of unknown function
LOLMU_00010009	black	0.511437922990064	0.002774221072346432	R_0h.vs.3h	0.5726001519184398	6.154234806128146e-4	black	3_RagTag	77144169	77145311	Similar to GRXS4: Monothiol glutaredoxin-S4%2C mitochondrial (Oryza sativa subsp. japonica)
LOLMU_00010009	black	0.511437922990064	0.002774221072346432	R_0h.vs.6h	0.5726001519184398	6.154234806128146e-4	black	3_RagTag	77144169	77145311	Similar to GRXS4: Monothiol glutaredoxin-S4%2C mitochondrial (Oryza sativa subsp. japonica)
LOLMU_00002226	black	0.7586863898765617	4.861094964676288e-7	R.vs.S_6h	0.5725322613379458	6.165542678864217e-4	black	4_RagTag	112665079	112672622	Similar to GSDA: Guanosine deaminase (Arabidopsis thaliana)
LOLMU_00014633	black	0.5714393197566927	6.350122790824407e-4	R.vs.S_6h	0.5725039185591791	6.170268879464497e-4	black	3_RagTag	353043522	353045232	Similar to Os05g0108800: Cytochrome b5 (Oryza sativa subsp. japonica)
LOLMU_00004215	black	0.7085872492082843	5.674840545794655e-6	R_0h.vs.6h	0.572146162926975	6.230200496250146e-4	black	4_RagTag	225522791	225525063	Similar to VPS2.1: Vacuolar protein sorting-associated protein 2 homolog 1 (Arabidopsis thaliana)
LOLMU_00001252	black	0.762019534186368	4.043376522569158e-7	S_0h.vs.6h	0.5715454564578509	6.331986877154332e-4	black	4_RagTag	67496273	67501724	Similar to UBC2: Ubiquitin-conjugating enzyme E2 2 (Triticum aestivum)
LOLMU_00032261	black	0.8664025914247037	1.4780450209948935e-10	R_0h.vs.24h	0.5713692982395393	6.362112652108753e-4	black	1_RagTag	255834620	255836388	Similar to ARF: ADP-ribosylation factor 2 (Oryza sativa subsp. japonica)
LOLMU_00017191	black	0.659987396487644	3.963287717356629e-5	R_0h.vs.24h	0.5711395669238417	6.401590104945098e-4	black	2_RagTag	56129582	56131185	Similar to pcp: Pyrrolidone-carboxylate peptidase (Escherichia fergusonii (strain ATCC 35469 / DSM 13698 / CCUG 18766 / IAM 14443 / JCM 21226 / LMG 7866 / NBRC 102419 / NCTC 12128 / CDC 0568-73))
LOLMU_00019303	black	0.4477525702292214	0.010177519800464139	R.vs.S_3h	0.5709655903299171	6.431630128090205e-4	black	2_RagTag	229889030	229896148	Similar to D2HGDH: Probable D-2-hydroxyglutarate dehydrogenase%2C mitochondrial (Oryza sativa subsp. japonica)
LOLMU_00041969	black	0.6831982463287437	1.639356374191935e-5	S_0h.vs.24h	0.570684621224792	6.480406723994256e-4	black	7_RagTag	135404015	135407316	Similar to CAD5: Probable cinnamyl alcohol dehydrogenase 5 (Oryza sativa subsp. japonica)
LOLMU_00014688	black	0.6788042730162819	1.9491907453440885e-5	R.vs.S_6h	0.5706300995654747	6.489909445242358e-4	black	3_RagTag	355682890	355683661	Similar to ATP6: ATP synthase small subunit 6-B%2C mitochondrial (Arabidopsis thaliana)
LOLMU_00042009	black	0.5559447015676154	9.54358469641716e-4	S_0h.vs.6h	0.5706300995654747	6.489909445242358e-4	black	7_RagTag	138177798	138178851	Similar to PUB8: U-box domain-containing protein 8 (Arabidopsis thaliana)
LOLMU_00026439	black	0.47161133439218855	0.006432840652644586	R.vs.S_3h	0.5705809532013955	6.498485818206101e-4	black	5_RagTag	281153081	281156570	Similar to plcA: 1-phosphatidylinositol phosphodiesterase (Listeria monocytogenes serovar 1/2a (strain ATCC BAA-679 / EGD-e))
LOLMU_00024791	black	0.6677072718976653	2.9800824906925275e-5	S_0h.vs.6h	0.5700695570261058	6.588322599325231e-4	black	5_RagTag	188469845	188472152	Similar to Os01g0813400: ADP-ribosylation factor 1 (Oryza sativa subsp. japonica)
LOLMU_00012526	black	0.709356187817211	5.485967441965575e-6	R_0h.vs.6h	0.569975750458344	6.604919862232802e-4	black	3_RagTag	246966886	246969727	Similar to NFYB2: Nuclear transcription factor Y subunit B-2 (Oryza sativa subsp. japonica)
LOLMU_00013345	black	0.7477741711641198	8.709021318290278e-7	R_0h.vs.3h	0.5697687641809559	6.641672535651143e-4	black	3_RagTag	284602349	284605775	Similar to At2g26230: Uricase (Arabidopsis thaliana)
LOLMU_00028029	black	0.4048675665140169	0.021529339962670323	R.vs.S_3h	0.5697229123315823	6.649838378072934e-4	black	5_RagTag	362768779	362772152	Similar to ICS2: Isochorismate synthase 2%2C chloroplastic (Arabidopsis thaliana)
LOLMU_00040183	black	0.44638042786318705	0.01043966835255507	S_0h.vs.6h	0.5696609925192466	6.660879838035841e-4	black	7_RagTag	41372161	41372606	Similar to BGLU25: Beta-glucosidase 25 (Oryza sativa subsp. japonica)
LOLMU_00042390	black	0.35039472209962214	0.049286297797248003	R.vs.S_6h	0.5696393168843864	6.664748825521644e-4	black	7_RagTag	160975032	160977208	Similar to SLC1: Probable 2-oxoglutarate-dependent dioxygenase SLC1 (Oryza sativa subsp. japonica)
LOLMU_00044074	black	0.6370574107177348	8.831227019478196e-5	S_0h.vs.24h	0.5695370732031185	6.683025508419076e-4	black	7_RagTag	260098234	260099760	Similar to CTL1: Chitinase-like protein 1 (Arabidopsis thaliana)
LOLMU_00017395	black	0.6027742681823233	2.6118535993393475e-4	R.vs.S_3h	0.5695045250543531	6.688852951130213e-4	black	2_RagTag	66550795	66552538	Similar to CML13: Probable calcium-binding protein CML13 (Oryza sativa subsp. japonica)
LOLMU_00003668	black	0.7939062059496139	5.892714147265487e-8	R_0h.vs.6h	0.5691114123637523	6.759590639141217e-4	black	4_RagTag	195395365	195401295	Similar to TMN1: Transmembrane 9 superfamily member 1 (Arabidopsis thaliana)
LOLMU_00028598	black	0.6455238846692659	6.619979670896389e-5	R_0h.vs.3h	0.5686531992491146	6.842874055231565e-4	black	1_RagTag	21851498	21855946	Similar to CML22: Probable calcium-binding protein CML22 (Arabidopsis thaliana)
LOLMU_00048605	black	0.38608895072579047	0.029067130223132044	R.vs.S_3h	0.5686483679960521	6.843756964351478e-4	black	scaffold_82	72298	75306	Protein of unknown function
LOLMU_00033899	black	0.5002615865015863	0.00354837238043253	S_0h.vs.24h	0.5684479280590109	6.880475852643657e-4	black	6_RagTag	6380172	6382437	Similar to WCRKC2: Thioredoxin-like 3-2%2C chloroplastic (Arabidopsis thaliana)
LOLMU_00032024	black	0.49119366312622403	0.004307037786110638	R_0h.vs.3h	0.5683128707134327	6.905314989965292e-4	black	1_RagTag	242834593	242838402	Similar to Os05g0447200: Auxin transporter-like protein 2 (Oryza sativa subsp. japonica)
LOLMU_00048096	black	0.397323345884596	0.0243359895359191	R_0h.vs.6h	0.5681719700726366	6.931312976948716e-4	black	scaffold_65	1306160	1308560	Similar to OXS3: Protein OXIDATIVE STRESS 3 (Arabidopsis thaliana)
LOLMU_00038574	black	0.6307778037070262	1.0876213504519332e-4	R.vs.S_24h	0.5680403315793153	6.955679859590941e-4	black	6_RagTag	280979406	280979697	Protein of unknown function
LOLMU_00018936	black	0.49766107057850695	0.003753129954155728	S_0h.vs.6h	0.568034020642302	6.956849936090555e-4	black	2_RagTag	200529151	200532430	Similar to RHG1A: Probable E3 ubiquitin-protein ligase RHG1A (Arabidopsis thaliana)
LOLMU_00029228	black	0.4886229273176549	0.0045459732654174415	S_0h.vs.24h	0.567981094044268	6.966669596119954e-4	black	1_RagTag	54511275	54516487	Similar to CPS1: Ent-copalyl diphosphate synthase 1%2C chloroplastic (Oryza sativa subsp. japonica)
LOLMU_00032603	black	0.7211362141893576	3.2216459912182675e-6	R_0h.vs.6h	0.5677941035699489	7.001460458468901e-4	black	1_RagTag	276580883	276584753	Similar to R3HDM1: R3H domain-containing protein 1 (Homo sapiens)
LOLMU_00043963	black	0.4038562512378277	0.021889281856563005	S_0h.vs.6h	0.5675887691857399	7.03984056887366e-4	black	7_RagTag	253014750	253019872	Similar to CLC-F: Chloride channel protein CLC-f (Arabidopsis thaliana)
LOLMU_00030213	black	0.6128732807138719	1.9225628496529718e-4	R_0h.vs.3h	0.5673855497205966	7.078007729614574e-4	black	1_RagTag	118211692	118222995	Similar to UBP10: Ubiquitin carboxyl-terminal hydrolase 10 (Arabidopsis thaliana)
LOLMU_00026592	black	0.813854839185005	1.4768959394857733e-8	R_0h.vs.24h	0.5670019293034305	7.15055353528201e-4	black	5_RagTag	286148525	286151809	Similar to PBF1: Proteasome subunit beta type-1 (Oryza sativa subsp. japonica)
LOLMU_00008346	black	0.8188647361174063	1.0166116814757505e-8	S_0h.vs.6h	0.5668356050936559	7.182209808946114e-4	black	4_RagTag	467156361	467159325	Similar to SCE1: SUMO-conjugating enzyme SCE1 (Arabidopsis thaliana)
LOLMU_00019718	black	0.9111505572310002	4.432810977226869e-13	R.vs.S_24h	0.5667947402310171	7.190006428947125e-4	black	2_RagTag	256427791	256431061	Similar to VHA-c''1: V-type proton ATPase subunit c''1 (Arabidopsis thaliana)
LOLMU_00006270	black	0.5380422560448016	0.0014919237618920445	S_0h.vs.3h	0.5667387194900415	7.200706757079351e-4	black	4_RagTag	364290281	364291054	Similar to YIPF5: Protein YIPF5 (Macaca fascicularis)
LOLMU_00001100	black	0.7544577719508369	6.11511836505284e-7	R_0h.vs.6h	0.5660630878262911	7.330865750619015e-4	black	4_RagTag	60189741	60194781	Similar to SDH1: Succinate dehydrogenase [ubiquinone] flavoprotein subunit%2C mitochondrial (Oryza sativa subsp. japonica)
LOLMU_00008306	black	0.6293114040133702	1.1410836553352203e-4	R.vs.S_6h	0.5660223223553603	7.338784982029473e-4	black	4_RagTag	465137884	465139918	Similar to Chymotrypsin inhibitor (Lumbricus terrestris)
LOLMU_00040222	black	0.696328116435397	9.59893802789942e-6	R_0h.vs.24h	0.5656481336562914	7.411828731810021e-4	black	7_RagTag	43287742	43289278	Protein of unknown function
LOLMU_00004973	black	0.7080082483920668	5.820929333788174e-6	R.vs.S_24h	0.5655712608201735	7.426913753194504e-4	black	4_RagTag	292808419	292810049	Similar to PAP18: Purple acid phosphatase 18 (Arabidopsis thaliana)
LOLMU_00016959	black	0.6302318899871452	1.10725685460833e-4	R.vs.S_24h	0.5655133993368672	7.438285935081882e-4	black	2_RagTag	43395776	43415596	Similar to Rnf14: E3 ubiquitin-protein ligase RNF14 (Mus musculus)
LOLMU_00032024	black	0.49119366312622403	0.004307037786110638	R_0h.vs.24h	0.564609962442113	7.617848037452176e-4	black	1_RagTag	242834593	242838402	Similar to Os05g0447200: Auxin transporter-like protein 2 (Oryza sativa subsp. japonica)
LOLMU_00031913	black	0.4723203510697627	0.0063426051814621	R.vs.S_6h	0.5636873119401433	7.805156116949277e-4	black	1_RagTag	236541828	236548034	Similar to B3GALT8: Probable beta-1%2C3-galactosyltransferase 8 (Arabidopsis thaliana)
LOLMU_00008036	black	0.5027557261366475	0.003361117976711482	R_0h.vs.24h	0.5635926760111488	7.824595491560883e-4	black	4_RagTag	451878708	451883040	Similar to SCPL14: Serine carboxypeptidase-like 14 (Arabidopsis thaliana)
LOLMU_00020623	black	0.5153991126133461	0.0025374098759624298	R_0h.vs.3h	0.5634927763288387	7.845162317626355e-4	black	2_RagTag	303062389	303074051	Similar to At2g19130: G-type lectin S-receptor-like serine/threonine-protein kinase At2g19130 (Arabidopsis thaliana)
LOLMU_00008306	black	0.6293114040133702	1.1410836553352203e-4	S_0h.vs.3h	0.5632198880078745	7.901585789799378e-4	black	4_RagTag	465137884	465139918	Similar to Chymotrypsin inhibitor (Lumbricus terrestris)
LOLMU_00045616	black	0.5928379428665534	3.4961309418471897e-4	R_0h.vs.24h	0.5628914520970085	7.969967745801033e-4	black	scaffold_3	69834271	69837175	Similar to Os02g0149800: Probable protein phosphatase 2C 10 (Oryza sativa subsp. japonica)
LOLMU_00043845	black	0.7206232675439007	3.2990116631896737e-6	R.vs.S_3h	0.5624668873648349	8.059135421849056e-4	black	7_RagTag	243962271	243964712	Similar to DGAT2D: Diacylglycerol O-acyltransferase 2D (Glycine max)
LOLMU_00048234	black	0.6265517530276398	1.2481032435610281e-4	S_0h.vs.24h	0.5615131079125577	8.262656542138365e-4	black	scaffold_67	2293989	2296425	Similar to FIS1A: Mitochondrial fission 1 protein A (Arabidopsis thaliana)
LOLMU_00021938	black	0.5042445388761847	0.003253458912532449	R.vs.S_24h	0.5615078287763037	8.263795487590878e-4	black	2_RagTag	360647065	360647797	Similar to DOF1.7: Dof zinc finger protein DOF1.7 (Arabidopsis thaliana)
LOLMU_00008556	black	0.6557845473841277	4.613239000274682e-5	R_0h.vs.3h	0.5612531118950631	8.318913608284394e-4	black	3_RagTag	3449612	3451491	Protein of unknown function
LOLMU_00001440	black	0.6784382621421994	1.9772422949861098e-5	S_0h.vs.3h	0.5611480823500735	8.341734894810184e-4	black	4_RagTag	75301916	75302435	Similar to Cytochrome b-c1 complex subunit 7 (Solanum tuberosum)
LOLMU_00006759	black	0.45919174994951123	0.00820045333876192	R_0h.vs.24h	0.5607945587658296	8.418955118225936e-4	black	4_RagTag	386090496	386095724	Similar to STU: Protein kinase STUNTED (Arabidopsis thaliana)
LOLMU_00033899	black	0.5002615865015863	0.00354837238043253	R_0h.vs.6h	0.5607632193426447	8.425830827108228e-4	black	6_RagTag	6380172	6382437	Similar to WCRKC2: Thioredoxin-like 3-2%2C chloroplastic (Arabidopsis thaliana)
LOLMU_00008306	black	0.6293114040133702	1.1410836553352203e-4	R_0h.vs.6h	0.5605335418058066	8.476371771309108e-4	black	4_RagTag	465137884	465139918	Similar to Chymotrypsin inhibitor (Lumbricus terrestris)
LOLMU_00011724	black	0.7022519591049359	7.470158064048488e-6	R.vs.S_24h	0.5604620532199185	8.492157259107358e-4	black	3_RagTag	209261959	209265835	Similar to CICDH: Cytosolic isocitrate dehydrogenase [NADP] (Arabidopsis thaliana)
LOLMU_00019446	black	0.5311510857169589	0.001760473211449636	R.vs.S_24h	0.5603874895011405	8.508649303516611e-4	black	2_RagTag	237989569	237992740	Similar to MICU: Calcium uptake protein%2C mitochondrial (Arabidopsis thaliana)
LOLMU_00022056	black	0.6090330955583417	2.1627744655125286e-4	R_0h.vs.24h	0.5601495499312474	8.561465365977758e-4	black	2_RagTag	367476415	367479296	Similar to PEX22: Peroxisome biogenesis protein 22 (Arabidopsis thaliana)
LOLMU_00017191	black	0.659987396487644	3.963287717356629e-5	R_0h.vs.3h	0.5594299006908127	8.722966093706284e-4	black	2_RagTag	56129582	56131185	Similar to pcp: Pyrrolidone-carboxylate peptidase (Escherichia fergusonii (strain ATCC 35469 / DSM 13698 / CCUG 18766 / IAM 14443 / JCM 21226 / LMG 7866 / NBRC 102419 / NCTC 12128 / CDC 0568-73))
LOLMU_00008333	black	0.6562741230520508	4.5328941441114665e-5	S_0h.vs.6h	0.5594196503133781	8.725285651029718e-4	black	4_RagTag	466698107	466699513	Similar to At5g24010: Probable receptor-like protein kinase At5g24010 (Arabidopsis thaliana)
LOLMU_00036973	black	0.6037529485775404	2.536581964726132e-4	R.vs.S_24h	0.559277520997693	8.757504006689135e-4	black	6_RagTag	165239817	165241016	Similar to SAMDC: S-adenosylmethionine decarboxylase proenzyme (Zea mays)
LOLMU_00035460	black	0.60733732626016	2.2770934669562825e-4	R_0h.vs.24h	0.5590962864761331	8.798738509508777e-4	black	6_RagTag	80533352	80536878	Dbxref=InterPro:IPR003959,PFAM:PF00004
LOLMU_00030964	black	0.6152149870792127	1.7880316161043036e-4	S_0h.vs.3h	0.5582467376809513	8.994311171292579e-4	black	1_RagTag	183616979	183619515	Similar to P4H10: Probable prolyl 4-hydroxylase 10 (Arabidopsis thaliana)
LOLMU_00019089	black	0.701070205597306	7.857063253336435e-6	S_0h.vs.6h	0.5579301203012894	9.068170004087022e-4	black	2_RagTag	213951165	213952328	Similar to RTNLB8: Reticulon-like protein B8 (Arabidopsis thaliana)
LOLMU_00026439	black	0.47161133439218855	0.006432840652644586	R.vs.S_6h	0.5578526437715903	9.086324267051592e-4	black	5_RagTag	281153081	281156570	Similar to plcA: 1-phosphatidylinositol phosphodiesterase (Listeria monocytogenes serovar 1/2a (strain ATCC BAA-679 / EGD-e))
LOLMU_00001426	black	0.46238944951363825	0.007710002705047657	R.vs.S_6h	0.5577094917589258	9.119951598160277e-4	black	4_RagTag	74908375	74913341	Similar to CCL12: Probable CoA ligase CCL12 (Humulus lupulus)
LOLMU_00003742	black	0.7331591694223022	1.8192935715029105e-6	S_0h.vs.6h	0.557420027376505	9.188282880484539e-4	black	4_RagTag	200398752	200400556	Similar to VATP-P1: V-type proton ATPase 16 kDa proteolipid subunit (Avena sativa)
LOLMU_00003742	black	0.7331591694223022	1.8192935715029105e-6	R.vs.S_0h	0.5574079386245061	9.191146322045973e-4	black	4_RagTag	200398752	200400556	Similar to VATP-P1: V-type proton ATPase 16 kDa proteolipid subunit (Avena sativa)
LOLMU_00011737	black	0.6318624504708864	1.0495299115578694e-4	R_0h.vs.3h	0.5567901299519727	9.338533368138611e-4	black	3_RagTag	210275650	210285759	Similar to VPS25: Vacuolar protein sorting-associated protein 25 (Arabidopsis thaliana)
LOLMU_00044225	black	0.5382424084141649	0.0014846909227002841	R_0h.vs.6h	0.5565833324757605	9.38832944886884e-4	black	7_RagTag	268737492	268739936	Similar to NTF2: Nuclear transport factor 2 (Oryza sativa subsp. japonica)
LOLMU_00008346	black	0.8188647361174063	1.0166116814757505e-8	S_0h.vs.24h	0.5551245589975609	9.746270532499349e-4	black	4_RagTag	467156361	467159325	Similar to SCE1: SUMO-conjugating enzyme SCE1 (Arabidopsis thaliana)
LOLMU_00027969	black	0.609442897377657	2.135926304406405e-4	R.vs.S_6h	0.5550894191189375	9.755038612312374e-4	black	5_RagTag	358863318	358869811	Similar to strap: Serine-threonine kinase receptor-associated protein (Dictyostelium discoideum)
LOLMU_00039362	black	0.35896224398541554	0.043631366069609656	R.vs.S_0h	0.5550625801540138	9.761740117140033e-4	black	7_RagTag	5434562	5444304	Similar to RGA1: Putative disease resistance protein RGA1 (Solanum bulbocastanum)
LOLMU_00006485	black	0.5650686658157295	7.526207518857932e-4	S_0h.vs.6h	0.5548220428953791	9.821981272453606e-4	black	4_RagTag	373394487	373406133	Protein of unknown function
LOLMU_00025850	black	0.7246609777310715	2.7330471855450944e-6	R.vs.S_24h	0.554812990936157	9.82425464033439e-4	black	5_RagTag	250761216	250766529	Similar to SPBC2A9.03: Uncharacterized WD repeat-containing protein C2A9.03 (Schizosaccharomyces pombe (strain 972 / ATCC 24843))
LOLMU_00025729	black	0.7914526047179307	6.913817574684731e-8	R_0h.vs.3h	0.5542574538310177	9.9646629501105e-4	black	5_RagTag	241894985	241898667	Similar to RAD23: Probable ubiquitin receptor RAD23 (Oryza sativa subsp. japonica)
LOLMU_00048096	black	0.397323345884596	0.0243359895359191	R_0h.vs.3h	0.554170958001568	9.9866819123479e-4	black	scaffold_65	1306160	1308560	Similar to OXS3: Protein OXIDATIVE STRESS 3 (Arabidopsis thaliana)
LOLMU_00017191	black	0.659987396487644	3.963287717356629e-5	R_0h.vs.6h	0.5541497302170347	9.99209232221183e-4	black	2_RagTag	56129582	56131185	Similar to pcp: Pyrrolidone-carboxylate peptidase (Escherichia fergusonii (strain ATCC 35469 / DSM 13698 / CCUG 18766 / IAM 14443 / JCM 21226 / LMG 7866 / NBRC 102419 / NCTC 12128 / CDC 0568-73))
LOLMU_00042969	black	0.4697808047653378	0.006670889272264433	R.vs.S_3h	0.5540031449840382	0.0010029523352288888	black	7_RagTag	192875859	192876829	Similar to FT: Protein FLOWERING LOCUS T (Arabidopsis thaliana)
LOLMU_00038724	black	0.7378236837709481	1.4456382053748313e-6	S_0h.vs.24h	0.5538666109524663	0.0010064498409644987	black	6_RagTag	293074249	293085110	Similar to PEPD: Xaa-Pro dipeptidase (Homo sapiens)
LOLMU_00008736	black	0.7622859150200006	3.98378665940731e-7	R_0h.vs.3h	0.5536225693699269	0.0010127279702686865	black	3_RagTag	8422314	8431165	Similar to ML2: Protein MEI2-like 2 (Oryza sativa subsp. japonica)
LOLMU_00045840	black	0.7700439706398913	2.563233886937921e-7	S_0h.vs.24h	0.5535647037065042	0.0010142216330059834	black	scaffold_3	82796980	82798609	Similar to Phosphoglycerate kinase%2C cytosolic (Triticum aestivum)
LOLMU_00047993	black	0.5093225208179326	0.0029083534411821297	R.vs.S_24h	0.5531705411544281	0.0010244475228894626	black	scaffold_63	1758787	1763869	Similar to VAMP714: Vesicle-associated membrane protein 714 (Arabidopsis thaliana)
LOLMU_00011724	black	0.7022519591049359	7.470158064048488e-6	R_0h.vs.24h	0.5523573160181106	0.0010458315587669746	black	3_RagTag	209261959	209265835	Similar to CICDH: Cytosolic isocitrate dehydrogenase [NADP] (Arabidopsis thaliana)
LOLMU_00036568	black	0.5276275690263144	0.0019133902525445008	R.vs.S_0h	0.5523366227721486	0.0010463807649787348	black	6_RagTag	137189862	137198914	Protein of unknown function
LOLMU_00011737	black	0.6318624504708864	1.0495299115578694e-4	R_0h.vs.24h	0.5519110202845828	0.0010577326599549206	black	3_RagTag	210275650	210285759	Similar to VPS25: Vacuolar protein sorting-associated protein 25 (Arabidopsis thaliana)
LOLMU_00045855	black	0.5749065165248591	5.780791516705042e-4	R_0h.vs.24h	0.5517899905296688	0.0010609804923087326	black	scaffold_3	83911869	83916983	Similar to GAPCP1: Glyceraldehyde-3-phosphate dehydrogenase GAPCP1%2C chloroplastic (Arabidopsis thaliana)
LOLMU_00011657	black	0.4593278867585044	0.008179046348670694	R.vs.S_3h	0.5514122421614525	0.0010711736888303306	black	3_RagTag	204193332	204196646	Similar to STY13: Serine/threonine-protein kinase STY13 (Arabidopsis thaliana)
LOLMU_00048075	black	0.5610570833425467	8.361552058804184e-4	S_0h.vs.24h	0.5513821712940161	0.0010719888019827641	black	scaffold_65	384206	385156	Similar to At4g29120: Probable 3-hydroxyisobutyrate dehydrogenase-like 1%2C mitochondrial (Arabidopsis thaliana)
LOLMU_00032603	black	0.7211362141893576	3.2216459912182675e-6	R_0h.vs.3h	0.5509742753165406	0.001083099250437671	black	1_RagTag	276580883	276584753	Similar to R3HDM1: R3H domain-containing protein 1 (Homo sapiens)
LOLMU_00007325	black	0.582088407611697	4.7427555328946104e-4	R.vs.S_6h	0.5507861528486292	0.0010882573459710426	black	4_RagTag	413545838	413548535	Similar to BARD1: BRCA1-associated RING domain protein 1 (Homo sapiens)
LOLMU_00013409	black	0.5949450797454962	3.289101410833329e-4	R_0h.vs.24h	0.5506151214173065	0.0010929655051774632	black	3_RagTag	287466244	287468139	Similar to At2g21120: Probable magnesium transporter NIPA6 (Arabidopsis thaliana)
LOLMU_00013584	black	0.5978006290435799	3.0259150887662915e-4	S_0h.vs.6h	0.5503150825090021	0.0011012681449926063	black	3_RagTag	296866724	296869405	Similar to RNS2: Ribonuclease 2 (Arabidopsis thaliana)
LOLMU_00025916	black	0.623213416774945	1.3894892072423878e-4	S_0h.vs.3h	0.5501116803373602	0.0011069280651198109	black	5_RagTag	255780936	255785241	Similar to MTM1: Mitochondrial carrier protein MTM1 (Arabidopsis thaliana)
LOLMU_00008556	black	0.6557845473841277	4.613239000274682e-5	R.vs.S_24h	0.5498040501752895	0.0011155367104335662	black	3_RagTag	3449612	3451491	Protein of unknown function
LOLMU_00000381	black	0.540942076141532	0.0013900846717430095	R.vs.S_0h	0.5495890408502199	0.0011215882668712542	black	4_RagTag	18411161	18416856	Similar to At5g01610: Uncharacterized protein At5g01610 (Arabidopsis thaliana)
LOLMU_00002415	black	0.8000335486871659	3.9163068787764325e-8	R.vs.S_6h	0.5492211672940704	0.0011320090250464957	black	4_RagTag	121115516	121118288	Similar to ARF1: ADP-ribosylation factor (Zea mays)
LOLMU_00001349	black	0.5212300848192172	0.0022207608835367485	S_0h.vs.24h	0.5490459641597308	0.001137001766729874	black	4_RagTag	71715290	71717964	Similar to EBS: Chromatin remodeling protein EBS (Arabidopsis thaliana)
LOLMU_00003668	black	0.7939062059496139	5.892714147265487e-8	R_0h.vs.24h	0.5490348162564346	0.0011373200991429322	black	4_RagTag	195395365	195401295	Similar to TMN1: Transmembrane 9 superfamily member 1 (Arabidopsis thaliana)
LOLMU_00011230	black	0.38011167002159657	0.031875244500656444	R.vs.S_3h	0.5487120323890395	0.0011465712463459366	black	3_RagTag	154960309	154966952	Similar to GAMMACA1: Gamma carbonic anhydrase 1%2C mitochondrial (Arabidopsis thaliana)
LOLMU_00015607	black	0.7100690536446665	5.315978365554126e-6	S_0h.vs.6h	0.5486071803944202	0.0011495905128788557	black	3_RagTag	390801369	390807649	Similar to SUMO1: Small ubiquitin-related modifier 1 (Oryza sativa subsp. japonica)
LOLMU_00029976	black	0.5711057706197009	6.407415911627473e-4	R_0h.vs.3h	0.5482549212486785	0.0011597850763066426	black	1_RagTag	105639834	105642400	Similar to At5g45910: GDSL esterase/lipase At5g45910 (Arabidopsis thaliana)
LOLMU_00019732	black	0.7691503327678072	2.6991127335531547e-7	R_0h.vs.6h	0.5479721338356933	0.0011680263236264132	black	2_RagTag	257186198	257190873	Similar to COX5B-2: Cytochrome c oxidase subunit 5b-2%2C mitochondrial (Arabidopsis thaliana)
LOLMU_00033006	black	0.7276059264036002	2.377573724587681e-6	R.vs.S_24h	0.5476900755879097	0.0011762973837593186	black	1_RagTag	303639535	303642766	Similar to ACR2.1: Arsenate reductase 2.1 (Oryza sativa subsp. japonica)
LOLMU_00031276	black	0.63767668913216	8.649524894064851e-5	R_0h.vs.6h	0.5475409536794579	0.0011806909252595195	black	1_RagTag	203348939	203351740	Similar to UBC36: Ubiquitin-conjugating enzyme E2 36 (Arabidopsis thaliana)
LOLMU_00024922	black	0.634176380667301	9.72228261206706e-5	S_0h.vs.6h	0.5473092181357525	0.0011875470203515078	black	5_RagTag	193955803	193957075	Similar to NAP1: NAC domain-containing protein 1 (Solanum lycopersicum)
LOLMU_00041104	black	0.6494706808649355	5.7704298412309716e-5	S_0h.vs.24h	0.5471249043164845	0.0011930249768589839	black	7_RagTag	84370527	84373494	Dbxref=InterPro:IPR003959,PFAM:PF00004
LOLMU_00043087	black	0.5182174359371038	0.002379785972796293	R.vs.S_0h	0.5468960144831921	0.0011998585691528523	black	7_RagTag	198675930	198679396	Protein of unknown function
LOLMU_00032188	black	0.5869424587860046	4.138066246876622e-4	S_0h.vs.24h	0.5465284531363845	0.0012109039912559804	black	1_RagTag	251236595	251238565	Similar to EXO70B1: Exocyst complex component EXO70B1 (Arabidopsis thaliana)
LOLMU_00043845	black	0.7206232675439007	3.2990116631896737e-6	R.vs.S_6h	0.546440786418992	0.001213551538943298	black	7_RagTag	243962271	243964712	Similar to DGAT2D: Diacylglycerol O-acyltransferase 2D (Glycine max)
LOLMU_00016959	black	0.6302318899871452	1.10725685460833e-4	S_0h.vs.24h	0.5462870451460111	0.0012182067897116196	black	2_RagTag	43395776	43415596	Similar to Rnf14: E3 ubiquitin-protein ligase RNF14 (Mus musculus)
LOLMU_00039733	black	0.4488268367325534	0.00997617993321866	R_0h.vs.24h	0.5461528047397515	0.0012222843393643013	black	7_RagTag	20211522	20216371	Similar to GL1-2: Very-long-chain aldehyde decarbonylase GL1-2 (Oryza sativa subsp. japonica)
LOLMU_00004735	black	0.6455766768742516	6.607913396632676e-5	R.vs.S_0h	0.5457960770264637	0.0012331780684523763	black	4_RagTag	256886666	256888882	Similar to MYB60: Transcription factor MYB60 (Vitis vinifera)
LOLMU_00013345	black	0.7477741711641198	8.709021318290278e-7	R.vs.S_24h	0.5449192915409676	0.001260315287015372	black	3_RagTag	284602349	284605775	Similar to At2g26230: Uricase (Arabidopsis thaliana)
LOLMU_00048075	black	0.5610570833425467	8.361552058804184e-4	R.vs.S_24h	0.544676160729377	0.0012679323453691032	black	scaffold_65	384206	385156	Similar to At4g29120: Probable 3-hydroxyisobutyrate dehydrogenase-like 1%2C mitochondrial (Arabidopsis thaliana)
LOLMU_00034438	black	0.5405746282043186	0.0014026432406985302	S_0h.vs.3h	0.5446602566212713	0.0012684320071234083	black	6_RagTag	33780213	33782925	Similar to imp1: Mitochondrial inner membrane protease subunit 1 (Schizosaccharomyces pombe (strain 972 / ATCC 24843))
LOLMU_00038729	black	0.607344169499348	2.2766215375769308e-4	R_0h.vs.6h	0.5444346294205968	0.0012755391594227042	black	6_RagTag	293509856	293512546	Similar to PMP22: Peroxisomal membrane protein PMP22 (Arabidopsis thaliana)
LOLMU_00026869	black	0.5127560628490994	0.0026933789719867647	S_0h.vs.3h	0.5444117196298947	0.0012762627525537704	black	5_RagTag	296953429	296958201	Similar to HOX6: Homeobox-leucine zipper protein HOX6 (Oryza sativa subsp. japonica)
LOLMU_00019584	black	0.7941250845717429	5.8087033913187686e-8	R.vs.S_6h	0.5442148791146407	0.0012824946704342935	black	2_RagTag	246607541	246613537	Similar to Os01g0587000: Probable V-type proton ATPase subunit d (Oryza sativa subsp. japonica)
LOLMU_00033431	black	0.6166466441089791	1.7099772297889292e-4	R_0h.vs.6h	0.5441338793674172	0.001285066824575418	black	1_RagTag	324661780	324667049	Similar to ctps: CTP synthase (Dictyostelium discoideum)
LOLMU_00045395	black	0.7299285268886044	2.1274676973502913e-6	R_0h.vs.24h	0.5440087560925523	0.0012890489985765208	black	scaffold_3	59388601	59392000	Similar to At2g21870: Probable ATP synthase 24 kDa subunit%2C mitochondrial (Arabidopsis thaliana)
LOLMU_00004215	black	0.7085872492082843	5.674840545794655e-6	R.vs.S_24h	0.5436765031441104	0.001299675737754438	black	4_RagTag	225522791	225525063	Similar to VPS2.1: Vacuolar protein sorting-associated protein 2 homolog 1 (Arabidopsis thaliana)
LOLMU_00001619	black	0.8813314690050404	2.7721235074953838e-11	R_0h.vs.6h	0.543675411711506	0.0012997107719411572	black	4_RagTag	86491829	86499755	Similar to ADF3: Actin-depolymerizing factor 3 (Zea mays)
LOLMU_00026155	black	0.5885402561770571	3.9545297438831566e-4	R.vs.S_24h	0.5435710585795392	0.001303064249917384	black	5_RagTag	266325059	266326802	Similar to EXOSC1: Exosome complex component CSL4 (Homo sapiens)
LOLMU_00014633	black	0.5714393197566927	6.350122790824407e-4	R.vs.S_0h	0.5426329820039476	0.0013335516971316771	black	3_RagTag	353043522	353045232	Similar to Os05g0108800: Cytochrome b5 (Oryza sativa subsp. japonica)
LOLMU_00012282	black	0.5237821901688131	0.0020933529540189855	Fvfm	0.5424313535732898	0.001340185481711395	black	3_RagTag	237520313	237525900	Protein of unknown function
LOLMU_00028446	black	0.48691256278358425	0.004711174625484146	R.vs.S_24h	0.5422484031227134	0.001346229700677841	black	1_RagTag	13608195	13613157	Similar to CDS2: Phosphatidate cytidylyltransferase 2 (Arabidopsis thaliana)
LOLMU_00025076	black	0.5709966846767005	6.42625205512067e-4	R_0h.vs.3h	0.5422393906673936	0.0013465280645351455	black	5_RagTag	201944456	201948288	Similar to At1g35710: Probable leucine-rich repeat receptor-like protein kinase At1g35710 (Arabidopsis thaliana)
LOLMU_00026439	black	0.47161133439218855	0.006432840652644586	R_0h.vs.6h	0.542228131914782	0.0013469008749452999	black	5_RagTag	281153081	281156570	Similar to plcA: 1-phosphatidylinositol phosphodiesterase (Listeria monocytogenes serovar 1/2a (strain ATCC BAA-679 / EGD-e))
LOLMU_00039375	black	0.6794587739705898	1.8999226439577926e-5	R_0h.vs.6h	0.5421735880617989	0.0013487082607224635	black	7_RagTag	6183157	6186891	Protein of unknown function
LOLMU_00026835	black	0.5246408207271525	0.0020519413991993366	S_0h.vs.24h	0.5421180183663689	0.001350551820293078	black	5_RagTag	295981531	295985321	Similar to PUX8: Plant UBX domain-containing protein 8 (Arabidopsis thaliana)
LOLMU_00029228	black	0.4886229273176549	0.0045459732654174415	R_0h.vs.3h	0.5420429421246545	0.0013530460218836972	black	1_RagTag	54511275	54516487	Similar to CPS1: Ent-copalyl diphosphate synthase 1%2C chloroplastic (Oryza sativa subsp. japonica)
LOLMU_00038574	black	0.6307778037070262	1.0876213504519332e-4	R_0h.vs.3h	0.5416361787427771	0.0013666297834423636	black	6_RagTag	280979406	280979697	Protein of unknown function
LOLMU_00003137	black	0.39995954066433126	0.023322931002783497	R.vs.S_24h	0.5415355308724773	0.0013700092415981746	black	4_RagTag	160699971	160703024	Similar to SAPK10: Serine/threonine-protein kinase SAPK10 (Oryza sativa subsp. japonica)
LOLMU_00019275	black	0.5725418776295947	6.163939873548908e-4	R.vs.S_0h	0.5413492502526867	0.0013762832774271243	black	2_RagTag	227862734	227864060	Protein of unknown function
LOLMU_00025906	black	0.494398628182757	0.004024342422920199	R.vs.S_6h	0.5409386099362242	0.001390202678225914	black	5_RagTag	254933441	254936911	Similar to CYB561B: Transmembrane ascorbate ferrireductase 2 (Arabidopsis thaliana)
LOLMU_00019584	black	0.7941250845717429	5.8087033913187686e-8	R.vs.S_24h	0.5408705347964596	0.0013925220628272957	black	2_RagTag	246607541	246613537	Similar to Os01g0587000: Probable V-type proton ATPase subunit d (Oryza sativa subsp. japonica)
LOLMU_00008896	black	0.6600802205345278	3.949913136927604e-5	S_0h.vs.24h	0.5405583239009738	0.001403202776952984	black	3_RagTag	19868087	19870918	Similar to Gid4: Glucose-induced degradation protein 4 homolog (Mus musculus)
LOLMU_00047250	black	0.6602667132049653	3.923164900658869e-5	S_0h.vs.3h	0.540124009030642	0.0014181797383501775	black	JAEVFB010000110.1_RagTag	7781409	7786865	Similar to ILL1: IAA-amino acid hydrolase ILR1-like 1 (Oryza sativa subsp. japonica)
LOLMU_00001192	black	0.6347149355947331	9.549845652409386e-5	S_0h.vs.24h	0.5401073763260841	0.0014187560696711657	black	4_RagTag	64297945	64299662	Similar to ACD11: Accelerated cell death 11 (Arabidopsis thaliana)
LOLMU_00032603	black	0.7211362141893576	3.2216459912182675e-6	S_0h.vs.6h	0.5398098891495706	0.001429098777693755	black	1_RagTag	276580883	276584753	Similar to R3HDM1: R3H domain-containing protein 1 (Homo sapiens)
LOLMU_00033431	black	0.6166466441089791	1.7099772297889292e-4	S_0h.vs.3h	0.538494229226684	0.0014756344858145103	black	1_RagTag	324661780	324667049	Similar to ctps: CTP synthase (Dictyostelium discoideum)
LOLMU_00033431	black	0.6166466441089791	1.7099772297889292e-4	S_0h.vs.6h	0.538494229226684	0.0014756344858145103	black	1_RagTag	324661780	324667049	Similar to ctps: CTP synthase (Dictyostelium discoideum)
LOLMU_00027276	black	0.5198103108925205	0.002294515417268025	R.vs.S_6h	0.5381619106298791	0.001487596153302749	black	5_RagTag	315695238	315697156	Protein of unknown function
LOLMU_00017395	black	0.6027742681823233	2.6118535993393475e-4	R_0h.vs.3h	0.5380984798171429	0.0014898889201965257	black	2_RagTag	66550795	66552538	Similar to CML13: Probable calcium-binding protein CML13 (Oryza sativa subsp. japonica)
LOLMU_00019418	black	0.8563728597711922	4.081446079451306e-10	R_0h.vs.3h	0.5379391887106237	0.0014956602630999708	black	2_RagTag	236664966	236667444	Similar to COX6B-3: Cytochrome c oxidase subunit 6b-3 (Arabidopsis thaliana)
LOLMU_00040222	black	0.696328116435397	9.59893802789942e-6	R.vs.S_0h	0.5377253345686935	0.0015034392050317495	black	7_RagTag	43287742	43289278	Protein of unknown function
LOLMU_00013345	black	0.7477741711641198	8.709021318290278e-7	S_0h.vs.24h	0.5376392053087325	0.0015065821240199482	black	3_RagTag	284602349	284605775	Similar to At2g26230: Uricase (Arabidopsis thaliana)
LOLMU_00023876	black	0.8439679318684687	1.296026699495939e-9	S_0h.vs.24h	0.5373039368130741	0.0015188710267585507	black	5_RagTag	99398814	99400912	Similar to VATP-P1: V-type proton ATPase 16 kDa proteolipid subunit (Avena sativa)
LOLMU_00011105	black	0.4734388649473118	0.006202450422538045	R_0h.vs.3h	0.5367826674827215	0.0015381514648743233	black	3_RagTag	147390066	147391288	Similar to Os05g0277500: Germin-like protein 5-1 (Oryza sativa subsp. japonica)
LOLMU_00011105	black	0.4734388649473118	0.006202450422538045	R_0h.vs.6h	0.5367826674827215	0.0015381514648743233	black	3_RagTag	147390066	147391288	Similar to Os05g0277500: Germin-like protein 5-1 (Oryza sativa subsp. japonica)
LOLMU_00032782	black	0.432400911222222	0.013451013929521966	R.vs.S_0h	0.5365350701912708	0.0015473840865945269	black	1_RagTag	288630615	288634798	Similar to NDT1: Nicotinamide adenine dinucleotide transporter 1%2C chloroplastic (Arabidopsis thaliana)
LOLMU_00025750	black	0.5063745783827739	0.0031046170606423055	R_0h.vs.3h	0.536180963742264	0.0015606723895287855	black	5_RagTag	243497812	243500047	Similar to TIFY6A: Protein TIFY 6a (Oryza sativa subsp. japonica)
LOLMU_00003989	black	0.534955054921337	0.0016074488183792715	R.vs.S_24h	0.5361365986669768	0.0015623442488499556	black	4_RagTag	214586318	214591642	Similar to IP5P5: Type I inositol polyphosphate 5-phosphatase 5 (Arabidopsis thaliana)
LOLMU_00047202	black	0.7999586856869321	3.936236073756423e-8	S_0h.vs.3h	0.5360836369499314	0.001564342112353553	black	JAEVFB010000110.1_RagTag	4585535	4587428	Similar to VHA-F: V-type proton ATPase subunit F (Arabidopsis thaliana)
LOLMU_00024030	black	0.6542577883182038	4.872081209915583e-5	R.vs.S_3h	0.5354155703687733	0.0015897356214086757	black	5_RagTag	124230634	124237423	Similar to PTEN2A: Phosphatidylinositol 3%2C4%2C5-trisphosphate 3-phosphatase and protein-tyrosine-phosphatase PTEN2A (Arabidopsis thaliana)
LOLMU_00044074	black	0.6370574107177348	8.831227019478196e-5	R.vs.S_24h	0.5352005856681568	0.0015979834440340388	black	7_RagTag	260098234	260099760	Similar to CTL1: Chitinase-like protein 1 (Arabidopsis thaliana)
LOLMU_00027242	black	0.6992516175349732	8.488008007216986e-6	R_0h.vs.24h	0.53509300146403	0.0016021248823529788	black	5_RagTag	314079919	314080637	Similar to HIPP20: Heavy metal-associated isoprenylated plant protein 20 (Arabidopsis thaliana)
LOLMU_00012811	black	0.5575784431147235	9.150831579524382e-4	R_0h.vs.6h	0.5345629557643525	0.0016226659744613366	black	3_RagTag	259122759	259131147	Similar to AMC4: Metacaspase-4 (Arabidopsis thaliana)
LOLMU_00039613	black	0.7630048003759362	3.826952277713812e-7	R_0h.vs.6h	0.5342688388717243	0.0016341628554364608	black	7_RagTag	14142192	14145174	Similar to At4g32130: ER membrane protein complex subunit 7 homolog (Arabidopsis thaliana)
LOLMU_00021414	black	0.5054181789050093	0.0031707031839891854	S_0h.vs.6h	0.5341173147355159	0.001640113549389692	black	2_RagTag	339310432	339312926	Similar to PEX22: Peroxisome biogenesis protein 22 (Arabidopsis thaliana)
LOLMU_00025750	black	0.5063745783827739	0.0031046170606423055	S_0h.vs.6h	0.5340526672457127	0.0016426581500745866	black	5_RagTag	243497812	243500047	Similar to TIFY6A: Protein TIFY 6a (Oryza sativa subsp. japonica)
LOLMU_00021866	black	0.6246183646461522	1.3283320683331434e-4	R_0h.vs.24h	0.5340288215606969	0.0016435976132661476	black	2_RagTag	357301799	357305217	Similar to IPP: Soluble inorganic pyrophosphatase (Zea mays)
LOLMU_00031644	black	0.4435903506367004	0.010990317942912445	S_0h.vs.3h	0.5337312049512026	0.0016553624955417804	black	1_RagTag	221808627	221809451	Protein of unknown function
LOLMU_00021866	black	0.6246183646461522	1.3283320683331434e-4	S_0h.vs.6h	0.5337016416131333	0.0016565351453435091	black	2_RagTag	357301799	357305217	Similar to IPP: Soluble inorganic pyrophosphatase (Zea mays)
LOLMU_00047149	black	0.6790356815791337	1.931641086591071e-5	R_0h.vs.6h	0.533642642611698	0.001658877547046566	black	JAEVFB010000110.1_RagTag	1739592	1739855	Similar to HIPP22: Heavy metal-associated isoprenylated plant protein 22 (Arabidopsis thaliana)
LOLMU_00002415	black	0.8000335486871659	3.9163068787764325e-8	S_0h.vs.24h	0.5336221586989418	0.001659691482931465	black	4_RagTag	121115516	121118288	Similar to ARF1: ADP-ribosylation factor (Zea mays)
LOLMU_00043051	black	0.7810951835298235	1.327064410217301e-7	R_0h.vs.6h	0.5335354047006544	0.0016631425487976994	black	7_RagTag	197216866	197220416	Dbxref=InterPro:IPR003959,PFAM:PF00004
LOLMU_00003989	black	0.534955054921337	0.0016074488183792715	R_0h.vs.3h	0.5335241383636702	0.0016635911815467146	black	4_RagTag	214586318	214591642	Similar to IP5P5: Type I inositol polyphosphate 5-phosphatase 5 (Arabidopsis thaliana)
LOLMU_00042372	black	0.6836624571927435	1.6093713795126664e-5	R.vs.S_3h	0.5334085305116882	0.0016682008632492979	black	7_RagTag	160073111	160074435	Similar to SODCP: Superoxide dismutase [Cu-Zn]%2C chloroplastic (Oryza sativa subsp. japonica)
LOLMU_00017372	black	0.8320413076682854	3.596117362829653e-9	R_0h.vs.3h	0.533363882176896	0.001669984125714461	black	2_RagTag	65710244	65712021	Similar to GEM: GLABRA2 expression modulator (Arabidopsis thaliana)
LOLMU_00026835	black	0.5246408207271525	0.0020519413991993366	S_0h.vs.6h	0.5332730684820669	0.001673616372191721	black	5_RagTag	295981531	295985321	Similar to PUX8: Plant UBX domain-containing protein 8 (Arabidopsis thaliana)
LOLMU_00010294	black	0.5973678438001655	3.064560611419945e-4	R_0h.vs.6h	0.5330393289894447	0.0016829968874357102	black	3_RagTag	95175269	95182655	Similar to Os04g0321800: Probable protein phosphatase 2C 38 (Oryza sativa subsp. japonica)
LOLMU_00000966	black	0.777367613816201	1.663875559793034e-7	R_0h.vs.6h	0.5327621339635678	0.0016941807864669697	black	4_RagTag	53102908	53106196	Similar to CAND2: Protein CANDIDATE G-PROTEIN COUPLED RECEPTOR 2 (Arabidopsis thaliana)
LOLMU_00024500	black	0.7224405822009372	3.0322801431778454e-6	R.vs.S_3h	0.5325045817722749	0.0017046301952901393	black	5_RagTag	162047920	162054420	Similar to DTX10: Protein DETOXIFICATION 10 (Arabidopsis thaliana)
LOLMU_00038406	black	0.5111893470369218	0.002789699584461218	R_0h.vs.6h	0.5321331097849329	0.001719800537970481	black	6_RagTag	272110633	272112029	Similar to Os01g0233000: Salt stress root protein RS1 (Oryza sativa subsp. japonica)
LOLMU_00041647	black	0.3605095532542834	0.04266785795081178	R.vs.S_6h	0.5319466031928165	0.0017274614709185483	black	7_RagTag	113111562	113114870	Similar to TOL5: TOM1-like protein 5 (Arabidopsis thaliana)
LOLMU_00002144	black	0.5737253995877162	5.969459114363579e-4	S_0h.vs.3h	0.5317704968846902	0.001734722497136064	black	4_RagTag	108495728	108497690	Similar to MIC10: MICOS complex subunit MIC10 (Arabidopsis thaliana)
LOLMU_00043051	black	0.7810951835298235	1.327064410217301e-7	R_0h.vs.24h	0.53133769032064	0.0017526806778953427	black	7_RagTag	197216866	197220416	Dbxref=InterPro:IPR003959,PFAM:PF00004
LOLMU_00031488	black	0.5808826612392504	4.904567871592799e-4	R.vs.S_0h	0.5311257920123933	0.0017615317871627	black	1_RagTag	213464949	213466583	Similar to Ras-related protein Rab7 (Glycine max)
LOLMU_00039613	black	0.7630048003759362	3.826952277713812e-7	S_0h.vs.6h	0.5311214315896176	0.0017617143328063443	black	7_RagTag	14142192	14145174	Similar to At4g32130: ER membrane protein complex subunit 7 homolog (Arabidopsis thaliana)
LOLMU_00032927	black	0.5739463455762289	5.933758358458533e-4	S_0h.vs.6h	0.5308811591562116	0.0017717986704517239	black	1_RagTag	297376456	297379637	Similar to CNR6: Cell number regulator 6 (Zea mays)
LOLMU_00013304	black	0.4413667324975656	0.011446514845754967	S_0h.vs.6h	0.5307692748954408	0.0017765116449282407	black	3_RagTag	280206830	280208448	Protein of unknown function
LOLMU_00036257	black	0.6759118966100172	2.1810123280441034e-5	R.vs.S_0h	0.5304744845613105	0.0017889816508452159	black	6_RagTag	118367273	118370137	Similar to ATP synthase subunit O%2C mitochondrial (Ipomoea batatas)
LOLMU_00017054	black	0.5766034118720851	5.518949344336785e-4	R.vs.S_6h	0.5299870622454209	0.001809767612242511	black	2_RagTag	49898428	49900266	Similar to VIT1: Vacuolar iron transporter 1 (Oryza sativa subsp. japonica)
LOLMU_00007524	black	0.7874260502538695	8.946410171988329e-8	R.vs.S_24h	0.5299482679977019	0.0018114309843313633	black	4_RagTag	424005735	424010221	Similar to SUT1: Sucrose transport protein SUT1 (Oryza sativa subsp. japonica)
LOLMU_00023606	black	0.5616092800436984	8.241932070244629e-4	R_0h.vs.3h	0.5294028398434549	0.0018349586049310126	black	5_RagTag	63795930	63798819	Similar to GPAT3: Probable glycerol-3-phosphate acyltransferase 3 (Arabidopsis thaliana)
LOLMU_00010319	black	0.8198868032922829	9.407148862412831e-9	S_0h.vs.6h	0.5293812208208447	0.0018358966240733378	black	3_RagTag	97346956	97352712	Similar to At5g47890: NADH dehydrogenase [ubiquinone] 1 alpha subcomplex subunit 2 (Arabidopsis thaliana)
LOLMU_00012557	black	0.516556749945148	0.002471602410824493	R.vs.S_24h	0.5290700573356333	0.0018494439229436198	black	3_RagTag	248060115	248067252	Similar to BAG4: BAG family molecular chaperone regulator 4 (Arabidopsis thaliana)
LOLMU_00014963	black	0.5887177138282306	3.934597157093139e-4	S_0h.vs.24h	0.5290265522839277	0.0018513449483452964	black	3_RagTag	365007585	365010699	Similar to At5g09310: Probable gamma-secretase subunit PEN-2 (Arabidopsis thaliana)
LOLMU_00000966	black	0.777367613816201	1.663875559793034e-7	R.vs.S_3h	0.5289882715116331	0.001853019097801868	black	4_RagTag	53102908	53106196	Similar to CAND2: Protein CANDIDATE G-PROTEIN COUPLED RECEPTOR 2 (Arabidopsis thaliana)
LOLMU_00032003	black	0.701033955930361	7.869213086835158e-6	R_0h.vs.6h	0.528860893878308	0.0018585992569689089	black	1_RagTag	241449978	241454812	Similar to SEC23D: Protein transport protein SEC23 D (Arabidopsis thaliana)
LOLMU_00028029	black	0.4048675665140169	0.021529339962670323	R_0h.vs.3h	0.5283100028380634	0.001882901578150344	black	5_RagTag	362768779	362772152	Similar to ICS2: Isochorismate synthase 2%2C chloroplastic (Arabidopsis thaliana)
LOLMU_00013584	black	0.5978006290435799	3.0259150887662915e-4	S_0h.vs.24h	0.5278476266034425	0.0019035122572985677	black	3_RagTag	296866724	296869405	Similar to RNS2: Ribonuclease 2 (Arabidopsis thaliana)
LOLMU_00013143	black	0.5599291325778746	8.610648922529733e-4	R.vs.S_3h	0.5278250780587839	0.0019045223754310201	black	3_RagTag	272484631	272486774	Similar to AP: Fra a 1-associated protein (Fragaria ananassa)
LOLMU_00018380	black	0.7651597141197259	3.3900093126158817e-7	R_0h.vs.24h	0.5276995862108881	0.0019101526267495106	black	2_RagTag	164827961	164830105	Similar to At5g08530: NADH dehydrogenase [ubiquinone] flavoprotein 1%2C mitochondrial (Arabidopsis thaliana)
LOLMU_00024791	black	0.6677072718976653	2.9800824906925275e-5	S_0h.vs.3h	0.527696512651569	0.0019102907050786433	black	5_RagTag	188469845	188472152	Similar to Os01g0813400: ADP-ribosylation factor 1 (Oryza sativa subsp. japonica)
LOLMU_00020129	black	0.6702014584252041	2.7130413490379926e-5	R.vs.S_24h	0.5275644137512219	0.0019162334110577734	black	2_RagTag	276926519	276927266	Similar to HVA22: Protein HVA22 (Hordeum vulgare)
LOLMU_00029228	black	0.4886229273176549	0.0045459732654174415	S_0h.vs.6h	0.5270708861746812	0.001938578279166718	black	1_RagTag	54511275	54516487	Similar to CPS1: Ent-copalyl diphosphate synthase 1%2C chloroplastic (Oryza sativa subsp. japonica)
LOLMU_00034274	black	0.5877617282453605	4.0430371927419154e-4	S_0h.vs.24h	0.5267271069789344	0.0019542768847480596	black	6_RagTag	27770250	27775408	Protein of unknown function
LOLMU_00034056	black	0.35839307105406487	0.04399014445075121	R_0h.vs.6h	0.526559617263389	0.0019619652759638503	black	6_RagTag	10652336	10658082	Similar to PHO1-2: Phosphate transporter PHO1-2 (Oryza sativa subsp. japonica)
LOLMU_00010113	black	0.45309064024939705	0.009209903895870047	S_0h.vs.24h	0.5265408469424154	0.001962828540788324	black	3_RagTag	84187450	84190096	Similar to UXT3: UDP-xylose transporter 3 (Arabidopsis thaliana)
LOLMU_00027276	black	0.5198103108925205	0.002294515417268025	R_0h.vs.6h	0.5264646180502359	0.0019663377783240904	black	5_RagTag	315695238	315697156	Protein of unknown function
LOLMU_00008702	black	0.7387785196930543	1.3783687049678275e-6	S_0h.vs.24h	0.5262800650214489	0.001974856398253547	black	3_RagTag	7519971	7523664	Similar to 1-SST: Sucrose:sucrose 1-fructosyltransferase (Festuca arundinacea)
LOLMU_00009985	black	0.5667551594907889	7.197565156324616e-4	R.vs.S_3h	0.5249058688520172	0.0020393029852537993	black	3_RagTag	75913874	75916317	Similar to At4g00755: F-box protein At4g00755 (Arabidopsis thaliana)
LOLMU_00044425	black	0.5961892579784873	3.17203240712052e-4	S_0h.vs.6h	0.524829751535738	0.002042925572523905	black	scaffold_3	13144	18333	Similar to Os02g0621700: Succinate--CoA ligase [ADP-forming] subunit beta%2C mitochondrial (Oryza sativa subsp. japonica)
LOLMU_00018881	black	0.7998220214648674	3.972857503378218e-8	S_0h.vs.6h	0.5246992396017044	0.0020491499463087836	black	2_RagTag	198388207	198392049	Similar to ATPB: ATP synthase subunit beta%2C mitochondrial (Oryza sativa subsp. japonica)
LOLMU_00018881	black	0.7998220214648674	3.972857503378218e-8	R_0h.vs.24h	0.5239689317757327	0.0020842851267643724	black	2_RagTag	198388207	198392049	Similar to ATPB: ATP synthase subunit beta%2C mitochondrial (Oryza sativa subsp. japonica)
LOLMU_00031406	black	0.7890546172638433	8.06616527754309e-8	S_0h.vs.6h	0.5238253489726087	0.002091254199698156	black	1_RagTag	210310719	210317089	Similar to Pdcd5: Programmed cell death protein 5 (Mus musculus)
LOLMU_00033467	black	0.7819418167132745	1.259846542590992e-7	S_0h.vs.3h	0.5232107635841334	0.002121313823456856	black	1_RagTag	326221394	326226471	Similar to At1g53240: Malate dehydrogenase 1%2C mitochondrial (Arabidopsis thaliana)
LOLMU_00048605	black	0.38608895072579047	0.029067130223132044	R.vs.S	0.5231188777275688	0.0021258401263018188	black	scaffold_82	72298	75306	Protein of unknown function
LOLMU_00026155	black	0.5885402561770571	3.9545297438831566e-4	S_0h.vs.24h	0.5229336630345429	0.0021349893415694935	black	5_RagTag	266325059	266326802	Similar to EXOSC1: Exosome complex component CSL4 (Homo sapiens)
LOLMU_00023876	black	0.8439679318684687	1.296026699495939e-9	R_0h.vs.24h	0.5218151670758977	0.002190971690828709	black	5_RagTag	99398814	99400912	Similar to VATP-P1: V-type proton ATPase 16 kDa proteolipid subunit (Avena sativa)
LOLMU_00048096	black	0.397323345884596	0.0243359895359191	S_0h.vs.3h	0.5211539849112999	0.002224661220529093	black	scaffold_65	1306160	1308560	Similar to OXS3: Protein OXIDATIVE STRESS 3 (Arabidopsis thaliana)
LOLMU_00025856	black	0.8013056843313032	3.591500164443658e-8	R_0h.vs.24h	0.5210531460550462	0.0022298386672883774	black	5_RagTag	251000814	251003369	Similar to HIR1: Hypersensitive-induced response protein 1 (Oryza sativa subsp. japonica)
LOLMU_00018069	black	0.6958571168871167	9.789738413402939e-6	S_0h.vs.3h	0.5206816438666654	0.0022490034322592716	black	2_RagTag	115570722	115572595	Similar to tmem184A: Transmembrane protein 184 homolog DDB_G0284525 (Dictyostelium discoideum)
LOLMU_00043653	black	0.6833527854014843	1.62931861325777e-5	R_0h.vs.24h	0.5205203361191055	0.0022573693048400395	black	7_RagTag	227285768	227289275	Similar to DWF5: 7-dehydrocholesterol reductase (Arabidopsis thaliana)
LOLMU_00047149	black	0.6790356815791337	1.931641086591071e-5	R.vs.S_6h	0.520260935673574	0.0022708792354867134	black	JAEVFB010000110.1_RagTag	1739592	1739855	Similar to HIPP22: Heavy metal-associated isoprenylated plant protein 22 (Arabidopsis thaliana)
LOLMU_00028598	black	0.6455238846692659	6.619979670896389e-5	R.vs.S_3h	0.5196567819455092	0.0023026169741477364	black	1_RagTag	21851498	21855946	Similar to CML22: Probable calcium-binding protein CML22 (Arabidopsis thaliana)
LOLMU_00001100	black	0.7544577719508369	6.11511836505284e-7	R.vs.S_24h	0.5193592010106692	0.0023183907648630228	black	4_RagTag	60189741	60194781	Similar to SDH1: Succinate dehydrogenase [ubiquinone] flavoprotein subunit%2C mitochondrial (Oryza sativa subsp. japonica)
LOLMU_00006852	black	0.4690112476043687	0.006773184787230632	R.vs.S_0h	0.5192622666096505	0.0023235491605422018	black	4_RagTag	390808957	390817574	Similar to Os03g0232800: Lecithin-cholesterol acyltransferase-like 1 (Oryza sativa subsp. japonica)
LOLMU_00001031	black	0.582659607278435	4.6677615311397074e-4	R.vs.S_24h	0.5188396609970479	0.00234615487349483	black	4_RagTag	56710524	56716265	Similar to SAPK8: Serine/threonine-protein kinase SAPK8 (Oryza sativa subsp. japonica)
LOLMU_00048141	black	0.49766361560519534	0.003752924691654037	R.vs.S_3h	0.518185004688907	0.0023815502887181597	black	scaffold_66	683689	685372	Similar to ARD2: Acireductone dioxygenase 2 (Oryza sativa subsp. japonica)
LOLMU_00018095	black	0.692351089212699	1.1321419858902456e-5	R.vs.S_24h	0.5178734293125209	0.0023985584644756904	black	2_RagTag	123329835	123331778	Protein of unknown function
LOLMU_00018424	black	0.6298827501737342	1.1199803275278147e-4	R.vs.S_24h	0.5177261521408754	0.002406634610533966	black	2_RagTag	173310322	173318136	Similar to Cytochrome b-c1 complex subunit 7 (Solanum tuberosum)
LOLMU_00040244	black	0.6495811345480964	5.748131452561407e-5	S_0h.vs.6h	0.5171239104089947	0.002439905446207898	black	7_RagTag	44259177	44260610	Similar to UAM1: UDP-arabinopyranose mutase 1 (Oryza sativa subsp. japonica)
LOLMU_00018095	black	0.692351089212699	1.1321419858902456e-5	R_0h.vs.6h	0.5166131277232248	0.0024684357100191578	black	2_RagTag	123329835	123331778	Protein of unknown function
LOLMU_00031913	black	0.4723203510697627	0.0063426051814621	R.vs.S	0.5165832953784067	0.002470110933400028	black	1_RagTag	236541828	236548034	Similar to B3GALT8: Probable beta-1%2C3-galactosyltransferase 8 (Arabidopsis thaliana)
LOLMU_00018380	black	0.7651597141197259	3.3900093126158817e-7	R.vs.S_6h	0.5165798991023048	0.0024703017124488693	black	2_RagTag	164827961	164830105	Similar to At5g08530: NADH dehydrogenase [ubiquinone] flavoprotein 1%2C mitochondrial (Arabidopsis thaliana)
LOLMU_00041154	black	0.45086843252676284	0.009602807971685565	R_0h.vs.3h	0.5162670451783906	0.002487930578014362	black	7_RagTag	86937948	86945791	Similar to CIPK24: CBL-interacting protein kinase 24 (Oryza sativa subsp. japonica)
LOLMU_00001031	black	0.582659607278435	4.6677615311397074e-4	S_0h.vs.24h	0.5161025116593061	0.002497245517187298	black	4_RagTag	56710524	56716265	Similar to SAPK8: Serine/threonine-protein kinase SAPK8 (Oryza sativa subsp. japonica)
LOLMU_00045634	black	0.3513433273028116	0.04863285557489944	S_0h.vs.24h	0.5154458039206689	0.002534726532248222	black	scaffold_3	70955405	70960316	Similar to Os02g0150800: Putative adagio-like protein 2 (Oryza sativa subsp. japonica)
LOLMU_00034730	black	0.44189671952286175	0.011336361085524884	R_0h.vs.24h	0.5153820328024031	0.002538392065835322	black	6_RagTag	43715695	43718843	Similar to EMB2731: ER membrane protein complex subunit 8/9 homolog (Arabidopsis thaliana)
LOLMU_00043845	black	0.7206232675439007	3.2990116631896737e-6	R_0h.vs.3h	0.5150710608447083	0.002556332527859125	black	7_RagTag	243962271	243964712	Similar to DGAT2D: Diacylglycerol O-acyltransferase 2D (Glycine max)
LOLMU_00004215	black	0.7085872492082843	5.674840545794655e-6	R.vs.S_0h	0.5149607737370671	0.002562721523438555	black	4_RagTag	225522791	225525063	Similar to VPS2.1: Vacuolar protein sorting-associated protein 2 homolog 1 (Arabidopsis thaliana)
LOLMU_00033899	black	0.5002615865015863	0.00354837238043253	R.vs.S_24h	0.5148337571921769	0.002570096816590702	black	6_RagTag	6380172	6382437	Similar to WCRKC2: Thioredoxin-like 3-2%2C chloroplastic (Arabidopsis thaliana)
LOLMU_00048104	black	0.5219937844399477	0.002181946942096348	R_0h.vs.6h	0.514817671095759	0.0025710321772968053	black	scaffold_65	1453967	1454992	Similar to RXW8: CSC1-like protein RXW8 (Arabidopsis thaliana)
LOLMU_00033006	black	0.7276059264036002	2.377573724587681e-6	R_0h.vs.6h	0.5144756511989089	0.0025909896356483358	black	1_RagTag	303639535	303642766	Similar to ACR2.1: Arsenate reductase 2.1 (Oryza sativa subsp. japonica)
LOLMU_00015141	black	0.5734815347395398	6.009083042475183e-4	R.vs.S_3h	0.5140678368245414	0.002614961749847451	black	3_RagTag	372209614	372212912	Similar to SPP2: Signal peptide peptidase 2 (Oryza sativa subsp. japonica)
LOLMU_00009639	black	0.49900505899795705	0.003646071545857593	R.vs.S_3h	0.513964598242776	0.002621060721083295	black	3_RagTag	55213761	55218287	Protein of unknown function
LOLMU_00047581	black	0.8145739926164248	1.4007666924326505e-8	R_0h.vs.3h	0.5136672805399312	0.002638694142087938	black	scaffold_56	4506098	4508311	Similar to SYP52: Syntaxin-52 (Arabidopsis thaliana)
LOLMU_00031488	black	0.5808826612392504	4.904567871592799e-4	S_0h.vs.6h	0.5134998541769491	0.0026486691037234176	black	1_RagTag	213464949	213466583	Similar to Ras-related protein Rab7 (Glycine max)
LOLMU_00031143	black	0.46212762576872973	0.007749200279218582	R.vs.S_0h	0.5133330789856483	0.002658637743949531	black	1_RagTag	193521775	193532391	Similar to GAUT11: Hexosyltransferase GAUT11 (Arabidopsis thaliana)
LOLMU_00012557	black	0.516556749945148	0.002471602410824493	R_0h.vs.3h	0.5130142437887807	0.0026777859827458875	black	3_RagTag	248060115	248067252	Similar to BAG4: BAG family molecular chaperone regulator 4 (Arabidopsis thaliana)
LOLMU_00019275	black	0.5725418776295947	6.163939873548908e-4	R.vs.S_3h	0.512949528174505	0.0026816871551360298	black	2_RagTag	227862734	227864060	Protein of unknown function
LOLMU_00032274	black	0.6793069095109395	1.9112531539779015e-5	R.vs.S_6h	0.5121214236938307	0.002732043181025641	black	1_RagTag	256436536	256439185	Similar to PAG1: Proteasome subunit alpha type-3 (Oryza sativa subsp. japonica)
LOLMU_00048104	black	0.5219937844399477	0.002181946942096348	R_0h.vs.3h	0.5118502482607628	0.002748710091155492	black	scaffold_65	1453967	1454992	Similar to RXW8: CSC1-like protein RXW8 (Arabidopsis thaliana)
LOLMU_00002694	black	0.5718211223718321	6.285096175670304e-4	S_0h.vs.24h	0.511765931608834	0.0027539102551217653	black	4_RagTag	135902492	135906339	Similar to UBC15: Ubiquitin-conjugating enzyme 15 (Arabidopsis thaliana)
LOLMU_00026439	black	0.47161133439218855	0.006432840652644586	S_0h.vs.6h	0.511734093278066	0.0027558760746180682	black	5_RagTag	281153081	281156570	Similar to plcA: 1-phosphatidylinositol phosphodiesterase (Listeria monocytogenes serovar 1/2a (strain ATCC BAA-679 / EGD-e))
LOLMU_00041154	black	0.45086843252676284	0.009602807971685565	R.vs.S_6h	0.5116448836734296	0.002761390689978129	black	7_RagTag	86937948	86945791	Similar to CIPK24: CBL-interacting protein kinase 24 (Oryza sativa subsp. japonica)
LOLMU_00002517	black	0.5226145639553036	0.00215083247626282	R.vs.S_24h	0.5114176897055248	0.0027754781866979592	black	4_RagTag	126922550	126927376	Similar to gpn3: GPN-loop GTPase 3 (Danio rerio)
LOLMU_00032274	black	0.6793069095109395	1.9112531539779015e-5	S_0h.vs.24h	0.5111246623775966	0.0027937396587155226	black	1_RagTag	256436536	256439185	Similar to PAG1: Proteasome subunit alpha type-3 (Oryza sativa subsp. japonica)
LOLMU_00036179	black	0.5770271914451259	5.455214807851168e-4	R.vs.S_6h	0.5109268074357539	0.0028061287499494794	black	6_RagTag	114173025	114178893	Similar to FIM5: Fimbrin-5 (Arabidopsis thaliana)
LOLMU_00012999	black	0.5826525902635763	4.668676409621429e-4	R_0h.vs.6h	0.5108911888335838	0.0028083641272865054	black	3_RagTag	266203702	266208785	Similar to A36: Aspartic proteinase 36 (Arabidopsis thaliana)
LOLMU_00035739	black	0.535043051075039	0.0016040508974519347	R_0h.vs.24h	0.510722664906348	0.002818961389863124	black	6_RagTag	92283267	92289819	Similar to SKIPA: SNW/SKI-interacting protein A (Oryza sativa subsp. japonica)
LOLMU_00041969	black	0.6831982463287437	1.639356374191935e-5	S_0h.vs.3h	0.5100911045898326	0.002858984323777029	black	7_RagTag	135404015	135407316	Similar to CAD5: Probable cinnamyl alcohol dehydrogenase 5 (Oryza sativa subsp. japonica)
LOLMU_00019584	black	0.7941250845717429	5.8087033913187686e-8	R.vs.S_0h	0.5100625922459654	0.002860802740139652	black	2_RagTag	246607541	246613537	Similar to Os01g0587000: Probable V-type proton ATPase subunit d (Oryza sativa subsp. japonica)
LOLMU_00038574	black	0.6307778037070262	1.0876213504519332e-4	R.vs.S_3h	0.5095976607690165	0.0028905960135694195	black	6_RagTag	280979406	280979697	Protein of unknown function
LOLMU_00047168	black	0.8596612851604722	2.950722419996031e-10	R_0h.vs.24h	0.5093233612631046	0.0029082990557482064	black	JAEVFB010000110.1_RagTag	3215899	3221422	Similar to Exd1: piRNA biogenesis protein EXD1 (Mus musculus)
LOLMU_00007630	black	0.5945345253732196	3.328564189675105e-4	R.vs.S_24h	0.5090569784519505	0.002925580892968609	black	4_RagTag	429420628	429422642	Similar to dfrA: Putative dihydroflavonol 4-reductase (Synechocystis sp. (strain PCC 6803 / Kazusa))
LOLMU_00003668	black	0.7939062059496139	5.892714147265487e-8	R_0h.vs.3h	0.5090457603036382	0.0029263106268158554	black	4_RagTag	195395365	195401295	Similar to TMN1: Transmembrane 9 superfamily member 1 (Arabidopsis thaliana)
LOLMU_00003989	black	0.534955054921337	0.0016074488183792715	S_0h.vs.3h	0.5089646549480602	0.0029315911693933894	black	4_RagTag	214586318	214591642	Similar to IP5P5: Type I inositol polyphosphate 5-phosphatase 5 (Arabidopsis thaliana)
LOLMU_00032003	black	0.701033955930361	7.869213086835158e-6	R.vs.S_6h	0.5088954423679707	0.00293610392534932	black	1_RagTag	241449978	241454812	Similar to SEC23D: Protein transport protein SEC23 D (Arabidopsis thaliana)
LOLMU_00043821	black	0.6472091004086219	6.244401482559754e-5	R.vs.S_6h	0.5086377435281418	0.002952959144922157	black	7_RagTag	242025740	242029218	Similar to LIP5: Protein HOMOLOG OF MAMMALIAN LYST-INTERACTING PROTEIN 5 (Arabidopsis thaliana)
LOLMU_00027365	black	0.4123516444048978	0.019014717810468817	R_0h.vs.3h	0.508605913232521	0.0029550468559105324	black	5_RagTag	320524718	320529184	Similar to Scai: Protein SCAI (Mus musculus)
LOLMU_00018230	black	0.4453667002735653	0.010636981336599448	R.vs.S_24h	0.5083052031608978	0.0029748331763973057	black	2_RagTag	134269694	134275683	Similar to usf: Protein usf (Aquifex pyrophilus)
LOLMU_00043051	black	0.7810951835298235	1.327064410217301e-7	R_0h.vs.3h	0.508006262803163	0.002994616557607324	black	7_RagTag	197216866	197220416	Dbxref=InterPro:IPR003959,PFAM:PF00004
LOLMU_00004128	black	0.4728450034340376	0.006276530950710566	R.vs.S	0.5077565103000881	0.0030112319283763403	black	4_RagTag	221024386	221027929	Similar to NFD4: Protein NUCLEAR FUSION DEFECTIVE 4 (Arabidopsis thaliana)
LOLMU_00003742	black	0.7331591694223022	1.8192935715029105e-6	R_0h.vs.3h	0.5065391994086499	0.003093362904969112	black	4_RagTag	200398752	200400556	Similar to VATP-P1: V-type proton ATPase 16 kDa proteolipid subunit (Avena sativa)
LOLMU_00013143	black	0.5599291325778746	8.610648922529733e-4	S_0h.vs.24h	0.5064722143339919	0.0030979380106557113	black	3_RagTag	272484631	272486774	Similar to AP: Fra a 1-associated protein (Fragaria ananassa)
LOLMU_00032927	black	0.5739463455762289	5.933758358458533e-4	R_0h.vs.6h	0.50643094024845	0.0031007599581806804	black	1_RagTag	297376456	297379637	Similar to CNR6: Cell number regulator 6 (Zea mays)
LOLMU_00037688	black	0.580124644018744	5.00877520884092e-4	R.vs.S_24h	0.5064041928610369	0.0031025898884307623	black	6_RagTag	224201702	224210618	Similar to GAMMACAL2: Gamma carbonic anhydrase-like 2%2C mitochondrial (Arabidopsis thaliana)
LOLMU_00017267	black	0.4137806656836789	0.01856343433676932	R.vs.S_0h	0.5061263340057703	0.0031216549806641863	black	2_RagTag	60767244	60769943	Similar to At1g26690: Transmembrane emp24 domain-containing protein p24delta9 (Arabidopsis thaliana)
LOLMU_00004128	black	0.4728450034340376	0.006276530950710566	R.vs.S_6h	0.5059813214979842	0.003131645072341796	black	4_RagTag	221024386	221027929	Similar to NFD4: Protein NUCLEAR FUSION DEFECTIVE 4 (Arabidopsis thaliana)
LOLMU_00013143	black	0.5599291325778746	8.610648922529733e-4	R_0h.vs.3h	0.5057143001284299	0.0031501128195356226	black	3_RagTag	272484631	272486774	Similar to AP: Fra a 1-associated protein (Fragaria ananassa)
LOLMU_00003238	black	0.41253236926228726	0.018957147401937543	R_0h.vs.3h	0.5054152980740738	0.0031709040683724544	black	4_RagTag	168704940	168705857	Similar to PUX11: Plant UBX domain-containing protein 11 (Arabidopsis thaliana)
LOLMU_00032004	black	0.5709008203280606	6.442845480930998e-4	R.vs.S_0h	0.5047219247515919	0.0032195750490514167	black	1_RagTag	241462567	241475028	Similar to DAR1: Protein DA1-related 1 (Arabidopsis thaliana)
LOLMU_00012690	black	0.5370242767525025	0.0015291885378930345	S_0h.vs.24h	0.5046455309417929	0.0032249767423122386	black	3_RagTag	255085733	255089367	Similar to CBR1: NADH--cytochrome b5 reductase 1 (Arabidopsis thaliana)
LOLMU_00038306	black	0.43757500930354387	0.012261183419778861	R.vs.S_0h	0.5040963096209088	0.0032640424027153936	black	6_RagTag	265397713	265400329	Similar to Trappc1: Trafficking protein particle complex subunit 1 (Rattus norvegicus)
LOLMU_00003137	black	0.39995954066433126	0.023322931002783497	R_0h.vs.3h	0.5037412792644906	0.0032895123850996723	black	4_RagTag	160699971	160703024	Similar to SAPK10: Serine/threonine-protein kinase SAPK10 (Oryza sativa subsp. japonica)
LOLMU_00031842	black	0.7473667597079074	8.895646242289055e-7	R.vs.S_0h	0.5036161454130759	0.0032985303490075135	black	1_RagTag	231545921	231546712	Similar to GOS2: Protein translation factor SUI1 homolog (Oryza sativa subsp. japonica)
LOLMU_00040222	black	0.696328116435397	9.59893802789942e-6	S_0h.vs.24h	0.5034632383051174	0.003309578816852913	black	7_RagTag	43287742	43289278	Protein of unknown function
LOLMU_00045422	black	0.4962487546417707	0.0038685398494022016	Fvfm	0.5026192125989188	0.003371141744484212	black	scaffold_3	60597901	60605157	Similar to Os02g0134000: Phosphopantetheine adenylyltransferase 2 (Oryza sativa subsp. japonica)
LOLMU_00003137	black	0.39995954066433126	0.023322931002783497	R.vs.S_0h	0.5021156065632235	0.003408343554117503	black	4_RagTag	160699971	160703024	Similar to SAPK10: Serine/threonine-protein kinase SAPK10 (Oryza sativa subsp. japonica)
LOLMU_00047250	black	0.6602667132049653	3.923164900658869e-5	S_0h.vs.6h	0.5020953634412229	0.0034098463104505006	black	JAEVFB010000110.1_RagTag	7781409	7786865	Similar to ILL1: IAA-amino acid hydrolase ILR1-like 1 (Oryza sativa subsp. japonica)
LOLMU_00009639	black	0.49900505899795705	0.003646071545857593	R_0h.vs.24h	0.501972632929282	0.0034189695114108434	black	3_RagTag	55213761	55218287	Protein of unknown function
LOLMU_00001192	black	0.6347149355947331	9.549845652409386e-5	R.vs.S_0h	0.5015310394934013	0.0034519699847070143	black	4_RagTag	64297945	64299662	Similar to ACD11: Accelerated cell death 11 (Arabidopsis thaliana)
LOLMU_00045395	black	0.7299285268886044	2.1274676973502913e-6	S_0h.vs.24h	0.5007321760901755	0.003512368283639932	black	scaffold_3	59388601	59392000	Similar to At2g21870: Probable ATP synthase 24 kDa subunit%2C mitochondrial (Arabidopsis thaliana)
LOLMU_00019446	black	0.5311510857169589	0.001760473211449636	R_0h.vs.24h	0.50057865065129	0.0035240794799726006	black	2_RagTag	237989569	237992740	Similar to MICU: Calcium uptake protein%2C mitochondrial (Arabidopsis thaliana)
LOLMU_00002517	black	0.5226145639553036	0.00215083247626282	R_0h.vs.3h	0.5005434030947186	0.003526772977260027	black	4_RagTag	126922550	126927376	Similar to gpn3: GPN-loop GTPase 3 (Danio rerio)
LOLMU_00032690	black	0.542007102236017	0.0013542381235529533	S_0h.vs.24h	0.5002579655273449	0.0035486506453708856	black	1_RagTag	282011320	282015688	Similar to TBL7: Protein trichome berefringence-like 7 (Arabidopsis thaliana)
LOLMU_00001080	black	0.6480649866292093	6.0610709750992866e-5	R_0h.vs.6h	0.5001767401870602	0.0035548976066988023	black	4_RagTag	59719744	59723360	Similar to COX6A: Cytochrome c oxidase subunit 6a%2C mitochondrial (Arabidopsis thaliana)
LOLMU_00043340	black	0.6527310030704117	5.1439002950414456e-5	S_0h.vs.6h	0.49995951651481363	0.0035716506979146198	black	7_RagTag	211613645	211615854	Similar to COX5B-2: Cytochrome c oxidase subunit 5b-2%2C mitochondrial (Arabidopsis thaliana)
LOLMU_00041104	black	0.6494706808649355	5.7704298412309716e-5	R_0h.vs.6h	0.4997565533639306	0.003587365465013365	black	7_RagTag	84370527	84373494	Dbxref=InterPro:IPR003959,PFAM:PF00004
LOLMU_00045239	black	0.6867642651673076	1.421398164259944e-5	R_0h.vs.3h	0.49914927559700273	0.003634741673021212	black	scaffold_3	51235487	51236897	Protein of unknown function
LOLMU_00001252	black	0.762019534186368	4.043376522569158e-7	R.vs.S_0h	0.49901894023573085	0.0036449796920403773	black	4_RagTag	67496273	67501724	Similar to UBC2: Ubiquitin-conjugating enzyme E2 2 (Triticum aestivum)
LOLMU_00021938	black	0.5042445388761847	0.003253458912532449	S_0h.vs.24h	0.49860893105677084	0.0036773487908915116	black	2_RagTag	360647065	360647797	Similar to DOF1.7: Dof zinc finger protein DOF1.7 (Arabidopsis thaliana)
LOLMU_00019876	black	0.5600432626493296	8.585151210699294e-4	S_0h.vs.6h	0.49842114438027174	0.003692256588069541	black	2_RagTag	265491960	265500319	Similar to At5g64500: Probable sphingolipid transporter spinster homolog 2 (Arabidopsis thaliana)
LOLMU_00008896	black	0.6600802205345278	3.949913136927604e-5	R.vs.S_0h	0.49745508037685	0.003769775675860505	black	3_RagTag	19868087	19870918	Similar to Gid4: Glucose-induced degradation protein 4 homolog (Mus musculus)
LOLMU_00032372	black	0.7272410479637419	2.41920847847911e-6	R.vs.S_0h	0.49725627856789295	0.0037859008096072354	black	1_RagTag	261679939	261681994	Protein of unknown function
LOLMU_00030569	black	0.4781277207161932	0.005643320785704156	S_0h.vs.3h	0.4960619749658185	0.0038840293954689725	black	1_RagTag	163053791	163058943	Similar to DRB6: Double-stranded RNA-binding protein 6 (Oryza sativa subsp. japonica)
LOLMU_00004735	black	0.6455766768742516	6.607913396632676e-5	R_0h.vs.3h	0.49599790826586715	0.003889354705571714	black	4_RagTag	256886666	256888882	Similar to MYB60: Transcription factor MYB60 (Vitis vinifera)
LOLMU_00043282	black	0.9257416675836503	3.320333216309935e-14	R.vs.S_0h	0.4957484163751171	0.003910152784670374	black	7_RagTag	209694791	209696579	Similar to Os06g0152100: Profilin LP04 (Oryza sativa subsp. japonica)
LOLMU_00044033	black	0.6032979048695177	2.5713367268884906e-4	S_0h.vs.24h	0.49557689852606346	0.003924506309874531	black	7_RagTag	256488059	256489225	Similar to fabG: 3-oxoacyl-[acyl-carrier-protein] reductase FabG (Thermotoga maritima (strain ATCC 43589 / DSM 3109 / JCM 10099 / NBRC 100826 / MSB8))
LOLMU_00001619	black	0.8813314690050404	2.7721235074953838e-11	R.vs.S_24h	0.49522435486406596	0.0039541515848343835	black	4_RagTag	86491829	86499755	Similar to ADF3: Actin-depolymerizing factor 3 (Zea mays)
LOLMU_00001031	black	0.582659607278435	4.6677615311397074e-4	S_0h.vs.3h	0.4943928620270664	0.0040248363210664715	black	4_RagTag	56710524	56716265	Similar to SAPK8: Serine/threonine-protein kinase SAPK8 (Oryza sativa subsp. japonica)
LOLMU_00030919	black	0.5835713110566395	4.5502335628931515e-4	R_0h.vs.24h	0.494360537755291	0.004027606012075388	black	1_RagTag	181324405	181332109	Similar to AGAL1: Alpha-galactosidase 1 (Arabidopsis thaliana)
LOLMU_00008772	black	0.8260858269311386	5.81384314211058e-9	R.vs.S_6h	0.4940912747261054	0.004050741524196792	black	3_RagTag	15200043	15201957	Similar to R40C1: Ricin B-like lectin R40C1 (Oryza sativa subsp. japonica)
LOLMU_00004735	black	0.6455766768742516	6.607913396632676e-5	S_0h.vs.3h	0.4939874725511097	0.004059690873249725	black	4_RagTag	256886666	256888882	Similar to MYB60: Transcription factor MYB60 (Vitis vinifera)
LOLMU_00028438	black	0.775763019649969	1.8316086368168535e-7	R_0h.vs.6h	0.4939752237211269	0.00406074803308608	black	1_RagTag	13243437	13245315	Similar to VATP-P1: V-type proton ATPase 16 kDa proteolipid subunit (Avena sativa)
LOLMU_00035739	black	0.535043051075039	0.0016040508974519347	S_0h.vs.24h	0.49388931914724166	0.004068168859917102	black	6_RagTag	92283267	92289819	Similar to SKIPA: SNW/SKI-interacting protein A (Oryza sativa subsp. japonica)
LOLMU_00018873	black	0.584787031152058	4.3975903321002394e-4	R_0h.vs.6h	0.4937237794038342	0.004082501856090228	black	2_RagTag	198273378	198276566	Similar to DTX10: Protein DETOXIFICATION 10 (Arabidopsis thaliana)
LOLMU_00034439	black	0.6456340004752836	6.59483375717932e-5	R_0h.vs.24h	0.4935112251042409	0.0041009692445390725	black	6_RagTag	33783742	33787636	Similar to At5g64460: Phosphoglycerate mutase-like protein 1 (Arabidopsis thaliana)
LOLMU_00036257	black	0.6759118966100172	2.1810123280441034e-5	S_0h.vs.24h	0.49310117271810305	0.0041367990818919065	black	6_RagTag	118367273	118370137	Similar to ATP synthase subunit O%2C mitochondrial (Ipomoea batatas)
LOLMU_00030924	black	0.4577965128967744	0.008422603986241464	R.vs.S_3h	0.493070739847593	0.0041394689698312495	black	1_RagTag	181796171	181802290	Similar to Os10g0493600: Alpha-galactosidase (Oryza sativa subsp. japonica)
LOLMU_00024705	black	0.46650001180050377	0.007116349847964468	R.vs.S_0h	0.4927029629785091	0.004171851592002887	black	5_RagTag	183194640	183196178	Similar to PSE1: Protein LEAD-SENSITIVE 1 (Arabidopsis thaliana)
LOLMU_00036367	black	0.6222366073802287	1.433478349986216e-4	S_0h.vs.24h	0.4923850178406897	0.004200021957615062	black	6_RagTag	123799135	123804006	Similar to TOL1: TOM1-like protein 1 (Arabidopsis thaliana)
LOLMU_00006603	black	0.5025389050548873	0.0033770505292511914	R_0h.vs.6h	0.4915181889805929	0.004277656814238988	black	4_RagTag	378558045	378565452	Similar to Dnajc8: DnaJ homolog subfamily C member 8 (Rattus norvegicus)
LOLMU_00003742	black	0.7331591694223022	1.8192935715029105e-6	R_0h.vs.24h	0.4911380791214197	0.004312087452898599	black	4_RagTag	200398752	200400556	Similar to VATP-P1: V-type proton ATPase 16 kDa proteolipid subunit (Avena sativa)
LOLMU_00017760	black	0.7351710892443128	1.6485056101275907e-6	R_0h.vs.3h	0.4911006723578531	0.004315488627933744	black	2_RagTag	91836748	91841755	Similar to HVA22K: HVA22-like protein k (Arabidopsis thaliana)
LOLMU_00025850	black	0.7246609777310715	2.7330471855450944e-6	R_0h.vs.24h	0.49051521397155823	0.004369022219812266	black	5_RagTag	250761216	250766529	Similar to SPBC2A9.03: Uncharacterized WD repeat-containing protein C2A9.03 (Schizosaccharomyces pombe (strain 972 / ATCC 24843))
LOLMU_00040244	black	0.6495811345480964	5.748131452561407e-5	S_0h.vs.24h	0.4904351198817992	0.004376390126853574	black	7_RagTag	44259177	44260610	Similar to UAM1: UDP-arabinopyranose mutase 1 (Oryza sativa subsp. japonica)
LOLMU_00034056	black	0.35839307105406487	0.04399014445075121	R.vs.S_6h	0.48999884278118533	0.004416711358475386	black	6_RagTag	10652336	10658082	Similar to PHO1-2: Phosphate transporter PHO1-2 (Oryza sativa subsp. japonica)
LOLMU_00018284	black	0.6567776933131402	4.4515666172821655e-5	R.vs.S_3h	0.4898586548476978	0.004429735281380886	black	2_RagTag	138324125	138328095	Similar to XBOS34: Probable E3 ubiquitin-protein ligase XBOS34 (Oryza sativa subsp. japonica)
LOLMU_00014688	black	0.6788042730162819	1.9491907453440885e-5	S_0h.vs.24h	0.48954388415168176	0.0044590988251955194	black	3_RagTag	355682890	355683661	Similar to ATP6: ATP synthase small subunit 6-B%2C mitochondrial (Arabidopsis thaliana)
LOLMU_00045616	black	0.5928379428665534	3.4961309418471897e-4	R.vs.S_0h	0.4890684992902058	0.0045037623394726	black	scaffold_3	69834271	69837175	Similar to Os02g0149800: Probable protein phosphatase 2C 10 (Oryza sativa subsp. japonica)
LOLMU_00007524	black	0.7874260502538695	8.946410171988329e-8	R_0h.vs.24h	0.4890369549776174	0.004506739550201378	black	4_RagTag	424005735	424010221	Similar to SUT1: Sucrose transport protein SUT1 (Oryza sativa subsp. japonica)
LOLMU_00008036	black	0.5027557261366475	0.003361117976711482	R.vs.S_24h	0.4884986075587074	0.004557811065089174	black	4_RagTag	451878708	451883040	Similar to SCPL14: Serine carboxypeptidase-like 14 (Arabidopsis thaliana)
LOLMU_00018424	black	0.6298827501737342	1.1199803275278147e-4	R.vs.S_0h	0.488120310902524	0.004593995704409144	black	2_RagTag	173310322	173318136	Similar to Cytochrome b-c1 complex subunit 7 (Solanum tuberosum)
LOLMU_00042349	black	0.464560386912642	0.007391434438908481	R.vs.S_24h	0.48785580194188555	0.004619442697798128	black	7_RagTag	158586455	158593140	Similar to OTU9: OVARIAN TUMOR DOMAIN-containing deubiquitinating enzyme 9 (Arabidopsis thaliana)
LOLMU_00014686	black	0.6586742519947985	4.156905659342232e-5	S_0h.vs.3h	0.48767143141539393	0.004637251507040771	black	3_RagTag	355612031	355612903	Protein of unknown function
LOLMU_00006790	black	0.548829574450919	0.0011431948261932238	R_0h.vs.6h	0.48760036960295	0.0046441312677613965	black	4_RagTag	387135636	387140554	Similar to PAP3: Purple acid phosphatase 3 (Arabidopsis thaliana)
LOLMU_00001192	black	0.6347149355947331	9.549845652409386e-5	S_0h.vs.6h	0.4875666830315918	0.004647395651947798	black	4_RagTag	64297945	64299662	Similar to ACD11: Accelerated cell death 11 (Arabidopsis thaliana)
LOLMU_00031267	black	0.7632842233176893	3.767530354531894e-7	R.vs.S_3h	0.48710474319086894	0.004692358897955876	black	1_RagTag	202483297	202486903	Similar to DI19-1: Protein DEHYDRATION-INDUCED 19 (Oryza sativa subsp. japonica)
LOLMU_00036179	black	0.5770271914451259	5.455214807851168e-4	R.vs.S_3h	0.4868983160178376	0.0047125720526245505	black	6_RagTag	114173025	114178893	Similar to FIM5: Fimbrin-5 (Arabidopsis thaliana)
LOLMU_00020294	black	0.787073617873682	9.148124760964803e-8	R.vs.S_0h	0.4868953141886191	0.004712866539402502	black	2_RagTag	284827659	284835073	Similar to Os04g0576800: Polyprenol reductase 1 (Oryza sativa subsp. japonica)
LOLMU_00044407	black	0.7734819358257771	2.0967674451222748e-7	S_0h.vs.3h	0.48684407344697583	0.004717895818141125	black	7_RagTag	278660970	278663203	Similar to CCP1: Cysteine proteinase 1 (Zea mays)
LOLMU_00037688	black	0.580124644018744	5.00877520884092e-4	R_0h.vs.24h	0.48671851282186634	0.0047302390733103715	black	6_RagTag	224201702	224210618	Similar to GAMMACAL2: Gamma carbonic anhydrase-like 2%2C mitochondrial (Arabidopsis thaliana)
LOLMU_00013131	black	0.4715195705297142	0.006444598964269312	R.vs.S_24h	0.486202245919473	0.004781282507168173	black	3_RagTag	271968725	271971810	Similar to zgc:73324: Coenzyme Q-binding protein COQ10 homolog%2C mitochondrial (Danio rerio)
LOLMU_00016897	black	0.6731564245418805	2.4246903296900957e-5	Fvfm	0.48568486107638764	0.004832909983532067	black	2_RagTag	40040059	40043028	Similar to At3g12260: NADH dehydrogenase [ubiquinone] 1 alpha subcomplex subunit 6 (Arabidopsis thaliana)
LOLMU_00043051	black	0.7810951835298235	1.327064410217301e-7	R.vs.S_3h	0.48510537476072413	0.004891301466187421	black	7_RagTag	197216866	197220416	Dbxref=InterPro:IPR003959,PFAM:PF00004
LOLMU_00018873	black	0.584787031152058	4.3975903321002394e-4	R_0h.vs.3h	0.48476656719991557	0.004925720695425054	black	2_RagTag	198273378	198276566	Similar to DTX10: Protein DETOXIFICATION 10 (Arabidopsis thaliana)
LOLMU_00026839	black	0.7807026689290867	1.359328459684325e-7	R_0h.vs.24h	0.4847412684983932	0.004928299087543139	black	5_RagTag	296084904	296087477	Similar to RBL2: RHOMBOID-like protein 2 (Arabidopsis thaliana)
LOLMU_00026439	black	0.47161133439218855	0.006432840652644586	R.vs.S_0h	0.48467106771420154	0.00493545987227435	black	5_RagTag	281153081	281156570	Similar to plcA: 1-phosphatidylinositol phosphodiesterase (Listeria monocytogenes serovar 1/2a (strain ATCC BAA-679 / EGD-e))
LOLMU_00019718	black	0.9111505572310002	4.432810977226869e-13	R.vs.S_0h	0.4844020654000083	0.0049629819521665695	black	2_RagTag	256427791	256431061	Similar to VHA-c''1: V-type proton ATPase subunit c''1 (Arabidopsis thaliana)
LOLMU_00004863	black	0.6299127350536788	1.1188825006585401e-4	S_0h.vs.24h	0.4842977546434099	0.004973689519647788	black	4_RagTag	282655299	282668788	Similar to ZW10: Centromere/kinetochore protein zw10 homolog (Arabidopsis thaliana)
LOLMU_00031406	black	0.7890546172638433	8.06616527754309e-8	R_0h.vs.3h	0.4839757194200671	0.005006871730466087	black	1_RagTag	210310719	210317089	Similar to Pdcd5: Programmed cell death protein 5 (Mus musculus)
LOLMU_00028446	black	0.48691256278358425	0.004711174625484146	S_0h.vs.24h	0.4834855797579139	0.005057739528758375	black	1_RagTag	13608195	13613157	Similar to CDS2: Phosphatidate cytidylyltransferase 2 (Arabidopsis thaliana)
LOLMU_00018438	black	0.5477062332311521	0.001175822196269922	R.vs.S_24h	0.48340735113449496	0.00506589913071873	black	2_RagTag	174633262	174639328	Similar to Os07g0201100: Coatomer subunit gamma-2 (Oryza sativa subsp. japonica)
LOLMU_00010294	black	0.5973678438001655	3.064560611419945e-4	R_0h.vs.3h	0.48336971662129813	0.005069828600648783	black	3_RagTag	95175269	95182655	Similar to Os04g0321800: Probable protein phosphatase 2C 38 (Oryza sativa subsp. japonica)
LOLMU_00013993	black	0.740784889161406	1.24621283619524e-6	S_0h.vs.24h	0.4829930855324858	0.005109297291808201	black	3_RagTag	315377710	315381802	Protein of unknown function
LOLMU_00033467	black	0.7819418167132745	1.259846542590992e-7	R_0h.vs.3h	0.48260410918460456	0.005150335857111136	black	1_RagTag	326221394	326226471	Similar to At1g53240: Malate dehydrogenase 1%2C mitochondrial (Arabidopsis thaliana)
LOLMU_00011725	black	0.5501398869879797	0.0011061416599363026	R.vs.S_0h	0.4825510058086011	0.005155960331587309	black	3_RagTag	209468300	209475622	Similar to ATX5: Histone-lysine N-methyltransferase ATX5 (Arabidopsis thaliana)
LOLMU_00019446	black	0.5311510857169589	0.001760473211449636	R.vs.S_0h	0.48216340796547996	0.005197172631062133	black	2_RagTag	237989569	237992740	Similar to MICU: Calcium uptake protein%2C mitochondrial (Arabidopsis thaliana)
LOLMU_00004804	black	0.7409345237648137	1.236835119239563e-6	S_0h.vs.3h	0.48180424245084486	0.005235613432420093	black	4_RagTag	275470649	275472670	Similar to GF14D: 14-3-3-like protein GF14-D (Oryza sativa subsp. japonica)
LOLMU_00031267	black	0.7632842233176893	3.767530354531894e-7	S_0h.vs.6h	0.4817090652528012	0.005245840800503969	black	1_RagTag	202483297	202486903	Similar to DI19-1: Protein DEHYDRATION-INDUCED 19 (Oryza sativa subsp. japonica)
LOLMU_00026869	black	0.5127560628490994	0.0026933789719867647	R.vs.S_6h	0.4815993805950414	0.00525764830628004	black	5_RagTag	296953429	296958201	Similar to HOX6: Homeobox-leucine zipper protein HOX6 (Oryza sativa subsp. japonica)
LOLMU_00014686	black	0.6586742519947985	4.156905659342232e-5	S_0h.vs.24h	0.48146917153223817	0.005271694804872449	black	3_RagTag	355612031	355612903	Protein of unknown function
LOLMU_00014859	black	0.5285887878167981	0.0018705687326563203	S_0h.vs.24h	0.4811933608733025	0.0053015544913095364	black	3_RagTag	360295835	360297101	Protein of unknown function
LOLMU_00045239	black	0.6867642651673076	1.421398164259944e-5	R_0h.vs.24h	0.4808579317631813	0.005338063677723881	black	scaffold_3	51235487	51236897	Protein of unknown function
LOLMU_00029460	black	0.7503234434497873	7.6200487343747e-7	R_0h.vs.24h	0.48066949353896066	0.005358668201775362	black	1_RagTag	77348670	77350296	Similar to P4H7: Probable prolyl 4-hydroxylase 7 (Arabidopsis thaliana)
LOLMU_00021757	black	0.8319580537626688	3.620810969149319e-9	S_0h.vs.6h	0.48029524920395095	0.005399791459512571	black	2_RagTag	352205365	352205714	Similar to VATG: V-type proton ATPase subunit G (Citrus limon)
LOLMU_00017983	black	0.6316534425483303	1.0567758270786002e-4	R_0h.vs.6h	0.48025472338479636	0.005404260747342488	black	2_RagTag	110421947	110422789	Protein of unknown function
LOLMU_00047993	black	0.5093225208179326	0.0029083534411821297	R.vs.S_3h	0.48013115697659664	0.005417907513769914	black	scaffold_63	1758787	1763869	Similar to VAMP714: Vesicle-associated membrane protein 714 (Arabidopsis thaliana)
LOLMU_00008556	black	0.6557845473841277	4.613239000274682e-5	R.vs.S_0h	0.4798078420138367	0.005453754334947475	black	3_RagTag	3449612	3451491	Protein of unknown function
LOLMU_00017891	black	0.644063579425261	6.961681365049913e-5	S_0h.vs.24h	0.4797377289947829	0.005461554690104057	black	2_RagTag	102974569	102979962	Similar to Os07g0549700: Probable V-type proton ATPase subunit H (Oryza sativa subsp. japonica)
LOLMU_00043087	black	0.5182174359371038	0.002379785972796293	S_0h.vs.6h	0.4796262992652044	0.005473971345725996	black	7_RagTag	198675930	198679396	Protein of unknown function
LOLMU_00000768	black	0.5043920164860903	0.003242958524032324	S_0h.vs.24h	0.4794440560745639	0.00549433084866562	black	4_RagTag	43668155	43670399	Similar to MDP1: Magnesium-dependent phosphatase 1 (Homo sapiens)
LOLMU_00038729	black	0.607344169499348	2.2766215375769308e-4	R.vs.S_24h	0.4793776223868136	0.005501768665276477	black	6_RagTag	293509856	293512546	Similar to PMP22: Peroxisomal membrane protein PMP22 (Arabidopsis thaliana)
LOLMU_00030919	black	0.5835713110566395	4.5502335628931515e-4	R_0h.vs.3h	0.47924657459265013	0.005516465850604445	black	1_RagTag	181324405	181332109	Similar to AGAL1: Alpha-galactosidase 1 (Arabidopsis thaliana)
LOLMU_00026591	black	0.742831789843037	1.1233782936706956e-6	S_0h.vs.6h	0.47895497580428864	0.005549289660674658	black	5_RagTag	286143906	286147244	Similar to Os09g0505700: Ribulose-phosphate 3-epimerase%2C cytoplasmic isoform (Oryza sativa subsp. japonica)
LOLMU_00032927	black	0.5739463455762289	5.933758358458533e-4	S_0h.vs.24h	0.47888781460899926	0.005556873294285316	black	1_RagTag	297376456	297379637	Similar to CNR6: Cell number regulator 6 (Zea mays)
LOLMU_00000768	black	0.5043920164860903	0.003242958524032324	R_0h.vs.24h	0.47817248238214916	0.0056381982327095926	black	4_RagTag	43668155	43670399	Similar to MDP1: Magnesium-dependent phosphatase 1 (Homo sapiens)
LOLMU_00047202	black	0.7999586856869321	3.936236073756423e-8	R_0h.vs.6h	0.47765378890583726	0.005697802542888797	black	JAEVFB010000110.1_RagTag	4585535	4587428	Similar to VHA-F: V-type proton ATPase subunit F (Arabidopsis thaliana)
LOLMU_00004863	black	0.6299127350536788	1.1188825006585401e-4	R_0h.vs.6h	0.47743353680794964	0.005723274777872854	black	4_RagTag	282655299	282668788	Similar to ZW10: Centromere/kinetochore protein zw10 homolog (Arabidopsis thaliana)
LOLMU_00024030	black	0.6542577883182038	4.872081209915583e-5	R.vs.S_6h	0.47734657595943214	0.0057333586145893985	black	5_RagTag	124230634	124237423	Similar to PTEN2A: Phosphatidylinositol 3%2C4%2C5-trisphosphate 3-phosphatase and protein-tyrosine-phosphatase PTEN2A (Arabidopsis thaliana)
LOLMU_00033673	black	0.5098569845025451	0.0028739453418618268	Fvfm	0.47699699955427455	0.005774048376581404	black	1_RagTag	335829915	335834231	Similar to VHA-C: V-type proton ATPase subunit C (Arabidopsis thaliana)
LOLMU_00004162	black	0.7886341374738199	8.28549133531202e-8	R.vs.S_24h	0.47685569172975534	0.005790566173095959	black	4_RagTag	222011000	222012745	Protein of unknown function
LOLMU_00043424	black	0.6740209442585134	2.345719531026756e-5	R.vs.S_3h	0.4767284731559776	0.005805471589341928	black	7_RagTag	215648130	215650187	Similar to SDH5: Succinate dehydrogenase subunit 5%2C mitochondrial (Oryza sativa subsp. japonica)
LOLMU_00033673	black	0.5098569845025451	0.0028739453418618268	R.vs.S	0.47652280223712873	0.005829638169640804	black	1_RagTag	335829915	335834231	Similar to VHA-C: V-type proton ATPase subunit C (Arabidopsis thaliana)
LOLMU_00018873	black	0.584787031152058	4.3975903321002394e-4	R_0h.vs.24h	0.476289431856482	0.005857163580437086	black	2_RagTag	198273378	198276566	Similar to DTX10: Protein DETOXIFICATION 10 (Arabidopsis thaliana)
LOLMU_00048104	black	0.5219937844399477	0.002181946942096348	S_0h.vs.24h	0.4759637944939637	0.005895757259448813	black	scaffold_65	1453967	1454992	Similar to RXW8: CSC1-like protein RXW8 (Arabidopsis thaliana)
LOLMU_00032261	black	0.8664025914247037	1.4780450209948935e-10	R_0h.vs.3h	0.47595186306937015	0.005897175458358714	black	1_RagTag	255834620	255836388	Similar to ARF: ADP-ribosylation factor 2 (Oryza sativa subsp. japonica)
LOLMU_00001030	black	0.4707397813836848	0.00654526063454781	R.vs.S_24h	0.47562713930442474	0.005935885051190875	black	4_RagTag	56703827	56705528	Similar to EFM: Myb family transcription factor EFM (Arabidopsis thaliana)
LOLMU_00014680	black	0.8886875773678012	1.116922196068062e-11	S_0h.vs.6h	0.4756008976362768	0.005939022723010032	black	3_RagTag	355540237	355540485	Protein of unknown function
LOLMU_00016897	black	0.6731564245418805	2.4246903296900957e-5	R_0h.vs.3h	0.47535256977626983	0.005968785103625148	black	2_RagTag	40040059	40043028	Similar to At3g12260: NADH dehydrogenase [ubiquinone] 1 alpha subcomplex subunit 6 (Arabidopsis thaliana)
LOLMU_00004128	black	0.4728450034340376	0.006276530950710566	R.vs.S_0h	0.475202710157957	0.005986807543884981	black	4_RagTag	221024386	221027929	Similar to NFD4: Protein NUCLEAR FUSION DEFECTIVE 4 (Arabidopsis thaliana)
LOLMU_00032004	black	0.5709008203280606	6.442845480930998e-4	R_0h.vs.24h	0.47513845808027055	0.005994548867140441	black	1_RagTag	241462567	241475028	Similar to DAR1: Protein DA1-related 1 (Arabidopsis thaliana)
LOLMU_00019991	black	0.6930863821413712	1.0983318369094572e-5	S_0h.vs.24h	0.4749317715850614	0.006019509242673308	black	2_RagTag	270097371	270101336	Similar to SH3P2: SH3 domain-containing protein 2 (Arabidopsis thaliana)
LOLMU_00043282	black	0.9257416675836503	3.320333216309935e-14	R_0h.vs.3h	0.47469910923014647	0.006047712764391749	black	7_RagTag	209694791	209696579	Similar to Os06g0152100: Profilin LP04 (Oryza sativa subsp. japonica)
LOLMU_00008736	black	0.7622859150200006	3.98378665940731e-7	R.vs.S_3h	0.4741970219693543	0.006108961085047157	black	3_RagTag	8422314	8431165	Similar to ML2: Protein MEI2-like 2 (Oryza sativa subsp. japonica)
LOLMU_00039375	black	0.6794587739705898	1.8999226439577926e-5	R.vs.S_24h	0.4741148108607846	0.006119040110332702	black	7_RagTag	6183157	6186891	Protein of unknown function
LOLMU_00039362	black	0.35896224398541554	0.043631366069609656	S_0h.vs.6h	0.4739379121507483	0.006140775940789141	black	7_RagTag	5434562	5444304	Similar to RGA1: Putative disease resistance protein RGA1 (Solanum bulbocastanum)
LOLMU_00047250	black	0.6602667132049653	3.923164900658869e-5	R_0h.vs.6h	0.47382656216860136	0.006154491481602717	black	JAEVFB010000110.1_RagTag	7781409	7786865	Similar to ILL1: IAA-amino acid hydrolase ILR1-like 1 (Oryza sativa subsp. japonica)
LOLMU_00019170	black	0.5347274674512548	0.001616266126841707	S_0h.vs.6h	0.47321566679742477	0.006230204954122198	black	2_RagTag	219426349	219429761	Similar to SYP132: Syntaxin-132 (Oryza sativa subsp. japonica)
LOLMU_00031644	black	0.4435903506367004	0.010990317942912445	R_0h.vs.6h	0.47300535851482567	0.00625645359820543	black	1_RagTag	221808627	221809451	Protein of unknown function
LOLMU_00027242	black	0.6992516175349732	8.488008007216986e-6	R.vs.S_24h	0.47243094522373646	0.006328627894980935	black	5_RagTag	314079919	314080637	Similar to HIPP20: Heavy metal-associated isoprenylated plant protein 20 (Arabidopsis thaliana)
LOLMU_00025983	black	0.5877630149255622	4.042889480406385e-4	S_0h.vs.6h	0.4722605188071755	0.0063501779742361625	black	5_RagTag	261844116	261846992	Similar to MDAR3: Monodehydroascorbate reductase 3%2C cytosolic (Oryza sativa subsp. japonica)
LOLMU_00019089	black	0.701070205597306	7.857063253336435e-6	R_0h.vs.24h	0.4717727715084373	0.0064121990708725886	black	2_RagTag	213951165	213952328	Similar to RTNLB8: Reticulon-like protein B8 (Arabidopsis thaliana)
LOLMU_00019418	black	0.8563728597711922	4.081446079451306e-10	S_0h.vs.6h	0.471581116897631	0.00643671059737951	black	2_RagTag	236664966	236667444	Similar to COX6B-3: Cytochrome c oxidase subunit 6b-3 (Arabidopsis thaliana)
LOLMU_00022992	black	0.6310513627673052	1.0778995257287544e-4	R.vs.S_3h	0.47130852409805657	0.006471711344837706	black	5_RagTag	30974760	30978692	Similar to NRAMP6: Metal transporter Nramp6 (Oryza sativa subsp. japonica)
LOLMU_00006852	black	0.4690112476043687	0.006773184787230632	R_0h.vs.6h	0.47066142671334954	0.006555449047024525	black	4_RagTag	390808957	390817574	Similar to Os03g0232800: Lecithin-cholesterol acyltransferase-like 1 (Oryza sativa subsp. japonica)
LOLMU_00041969	black	0.6831982463287437	1.639356374191935e-5	R_0h.vs.24h	0.47040203954978665	0.006589273572699402	black	7_RagTag	135404015	135407316	Similar to CAD5: Probable cinnamyl alcohol dehydrogenase 5 (Oryza sativa subsp. japonica)
LOLMU_00011725	black	0.5501398869879797	0.0011061416599363026	S_0h.vs.6h	0.47032000491833814	0.006600001958412731	black	3_RagTag	209468300	209475622	Similar to ATX5: Histone-lysine N-methyltransferase ATX5 (Arabidopsis thaliana)
LOLMU_00026835	black	0.5246408207271525	0.0020519413991993366	R_0h.vs.24h	0.4703167262270977	0.00660043105090446	black	5_RagTag	295981531	295985321	Similar to PUX8: Plant UBX domain-containing protein 8 (Arabidopsis thaliana)
LOLMU_00017267	black	0.4137806656836789	0.01856343433676932	S_0h.vs.24h	0.47025982904090274	0.00660788115154871	black	2_RagTag	60767244	60769943	Similar to At1g26690: Transmembrane emp24 domain-containing protein p24delta9 (Arabidopsis thaliana)
LOLMU_00043822	black	0.35687556127511566	0.04495826501826129	R_0h.vs.3h	0.4700353049037459	0.006637350297971007	black	7_RagTag	242106329	242114641	Similar to At1g04970: Putative BPI/LBP family protein At1g04970 (Arabidopsis thaliana)
LOLMU_00014859	black	0.5285887878167981	0.0018705687326563203	R.vs.S_24h	0.46993517073006785	0.006650529155039241	black	3_RagTag	360295835	360297101	Protein of unknown function
LOLMU_00036576	black	0.7136800982189491	4.526011705655365e-6	R.vs.S_24h	0.4698517443526337	0.006661526097370676	black	6_RagTag	137368408	137370460	Similar to GPX6: Probable phospholipid hydroperoxide glutathione peroxidase 6%2C mitochondrial (Arabidopsis thaliana)
LOLMU_00010319	black	0.8198868032922829	9.407148862412831e-9	S_0h.vs.24h	0.46947003026920936	0.006712040141403236	black	3_RagTag	97346956	97352712	Similar to At5g47890: NADH dehydrogenase [ubiquinone] 1 alpha subcomplex subunit 2 (Arabidopsis thaliana)
LOLMU_00045616	black	0.5928379428665534	3.4961309418471897e-4	R.vs.S_3h	0.4692933465765945	0.006735531862009183	black	scaffold_3	69834271	69837175	Similar to Os02g0149800: Probable protein phosphatase 2C 10 (Oryza sativa subsp. japonica)
LOLMU_00039362	black	0.35896224398541554	0.043631366069609656	R.vs.S_3h	0.4691450694280782	0.0067553007250561814	black	7_RagTag	5434562	5444304	Similar to RGA1: Putative disease resistance protein RGA1 (Solanum bulbocastanum)
LOLMU_00011802	black	0.8397037771129806	1.8844728478725794e-9	R_0h.vs.3h	0.4690281843623498	0.006770919116464898	black	3_RagTag	217244695	217246553	Similar to At1g29970: 60S ribosomal protein L18a-like protein (Arabidopsis thaliana)
LOLMU_00002517	black	0.5226145639553036	0.00215083247626282	R.vs.S_0h	0.46894920269093404	0.006781490204355622	black	4_RagTag	126922550	126927376	Similar to gpn3: GPN-loop GTPase 3 (Danio rerio)
LOLMU_00013993	black	0.740784889161406	1.24621283619524e-6	R_0h.vs.6h	0.46893675990289957	0.006783156857486584	black	3_RagTag	315377710	315381802	Protein of unknown function
LOLMU_00018936	black	0.49766107057850695	0.003753129954155728	R.vs.S_24h	0.46861049762038925	0.006826982918663151	black	2_RagTag	200529151	200532430	Similar to RHG1A: Probable E3 ubiquitin-protein ligase RHG1A (Arabidopsis thaliana)
LOLMU_00025906	black	0.494398628182757	0.004024342422920199	R_0h.vs.3h	0.46859902123264424	0.006828528898176279	black	5_RagTag	254933441	254936911	Similar to CYB561B: Transmembrane ascorbate ferrireductase 2 (Arabidopsis thaliana)
LOLMU_00000768	black	0.5043920164860903	0.003242958524032324	S_0h.vs.6h	0.46815209497669774	0.006888966627195666	black	4_RagTag	43668155	43670399	Similar to MDP1: Magnesium-dependent phosphatase 1 (Homo sapiens)
LOLMU_00030924	black	0.4577965128967744	0.008422603986241464	R.vs.S_24h	0.4679913864961619	0.0069108103133863185	black	1_RagTag	181796171	181802290	Similar to Os10g0493600: Alpha-galactosidase (Oryza sativa subsp. japonica)
LOLMU_00047581	black	0.8145739926164248	1.4007666924326505e-8	R.vs.S_3h	0.4679494660491105	0.00691651788375121	black	scaffold_56	4506098	4508311	Similar to SYP52: Syntaxin-52 (Arabidopsis thaliana)
LOLMU_00016267	black	0.6495434625285357	5.7557279744797305e-5	R_0h.vs.24h	0.4677260921842887	0.006946998533335465	black	2_RagTag	14068785	14072013	Protein of unknown function
LOLMU_00014686	black	0.6586742519947985	4.156905659342232e-5	R.vs.S_3h	0.4670502640354531	0.007039916953713297	black	3_RagTag	355612031	355612903	Protein of unknown function
LOLMU_00019170	black	0.5347274674512548	0.001616266126841707	R.vs.S_6h	0.4670082595279792	0.007045726846655025	black	2_RagTag	219426349	219429761	Similar to SYP132: Syntaxin-132 (Oryza sativa subsp. japonica)
LOLMU_00002517	black	0.5226145639553036	0.00215083247626282	R.vs.S_6h	0.46668362630417076	0.007090766676527619	black	4_RagTag	126922550	126927376	Similar to gpn3: GPN-loop GTPase 3 (Danio rerio)
LOLMU_00008610	black	0.6680877123837409	2.9378785740180442e-5	S_0h.vs.24h	0.46624655562638445	0.007151793203320107	black	3_RagTag	5537451	5541283	Similar to MTN2: 5'-methylthioadenosine/S-adenosylhomocysteine nucleosidase (Arabidopsis thaliana)
LOLMU_00004804	black	0.7409345237648137	1.236835119239563e-6	R_0h.vs.24h	0.4661654462191269	0.0071631672500638765	black	4_RagTag	275470649	275472670	Similar to GF14D: 14-3-3-like protein GF14-D (Oryza sativa subsp. japonica)
LOLMU_00029228	black	0.4886229273176549	0.0045459732654174415	R.vs.S_6h	0.4661484999624353	0.007165545582959979	black	1_RagTag	54511275	54516487	Similar to CPS1: Ent-copalyl diphosphate synthase 1%2C chloroplastic (Oryza sativa subsp. japonica)
LOLMU_00000381	black	0.540942076141532	0.0013900846717430095	R_0h.vs.6h	0.46609854704994425	0.007172560167061506	black	4_RagTag	18411161	18416856	Similar to At5g01610: Uncharacterized protein At5g01610 (Arabidopsis thaliana)
LOLMU_00025076	black	0.5709966846767005	6.42625205512067e-4	S_0h.vs.24h	0.4660417672911128	0.007180540501266174	black	5_RagTag	201944456	201948288	Similar to At1g35710: Probable leucine-rich repeat receptor-like protein kinase At1g35710 (Arabidopsis thaliana)
LOLMU_00026592	black	0.813854839185005	1.4768959394857733e-8	R_0h.vs.3h	0.4659368065397133	0.0071953125231245555	black	5_RagTag	286148525	286151809	Similar to PBF1: Proteasome subunit beta type-1 (Oryza sativa subsp. japonica)
LOLMU_00011740	black	0.5796019361675675	5.081768968252625e-4	R.vs.S_0h	0.46589250227510626	0.007201555599568531	black	3_RagTag	210490125	210493923	Similar to VATE: V-type proton ATPase subunit E (Citrus unshiu)
LOLMU_00040627	black	0.6981689448048688	8.885069561227198e-6	R.vs.S_3h	0.4658716488334237	0.007204495730023374	black	7_RagTag	60385619	60386988	Similar to PBG1: Proteasome subunit beta type-4 (Arabidopsis thaliana)
LOLMU_00039733	black	0.4488268367325534	0.00997617993321866	R.vs.S_3h	0.4656565662422021	0.007234879923941733	black	7_RagTag	20211522	20216371	Similar to GL1-2: Very-long-chain aldehyde decarbonylase GL1-2 (Oryza sativa subsp. japonica)
LOLMU_00024500	black	0.7224405822009372	3.0322801431778454e-6	R_0h.vs.6h	0.4655540991294266	0.007249393515933677	black	5_RagTag	162047920	162054420	Similar to DTX10: Protein DETOXIFICATION 10 (Arabidopsis thaliana)
LOLMU_00031949	black	0.5960481145373383	3.185124477764571e-4	R.vs.S_0h	0.4654452824582551	0.007264833591021588	black	1_RagTag	237822196	237827161	Similar to EMB8: Embryogenesis-associated protein EMB8 (Picea glauca)
LOLMU_00008610	black	0.6680877123837409	2.9378785740180442e-5	R_0h.vs.3h	0.4652733412628406	0.007289287494599858	black	3_RagTag	5537451	5541283	Similar to MTN2: 5'-methylthioadenosine/S-adenosylhomocysteine nucleosidase (Arabidopsis thaliana)
LOLMU_00025761	black	0.7174241846701189	3.820827167823591e-6	R.vs.S_6h	0.46483977183633723	0.007351262028379058	black	5_RagTag	244687006	244690742	Protein of unknown function
LOLMU_00041666	black	0.6504134474649497	5.5825755221138964e-5	R_0h.vs.6h	0.4644293097203779	0.007410346133977695	black	7_RagTag	114481409	114483380	Similar to BC10: Glycosyltransferase BC10 (Oryza sativa subsp. japonica)
LOLMU_00026446	black	0.6076194106465999	2.2577120978587462e-4	R.vs.S_6h	0.46433768984379786	0.00742358939111816	black	5_RagTag	281400244	281402990	Similar to BBR: E3 ubiquitin ligase BIG BROTHER-related (Arabidopsis thaliana)
LOLMU_00039733	black	0.4488268367325534	0.00997617993321866	S_0h.vs.3h	0.4641323851703561	0.007453338412771955	black	7_RagTag	20211522	20216371	Similar to GL1-2: Very-long-chain aldehyde decarbonylase GL1-2 (Oryza sativa subsp. japonica)
LOLMU_00039252	black	0.5732810328899632	6.041834856187772e-4	S_0h.vs.24h	0.4639859720160835	0.007474615833838838	black	7_RagTag	551201	553119	Similar to Lysmd1: LysM and putative peptidoglycan-binding domain-containing protein 1 (Mus musculus)
LOLMU_00025856	black	0.8013056843313032	3.591500164443658e-8	S_0h.vs.24h	0.46390935407292155	0.007485770874856011	black	5_RagTag	251000814	251003369	Similar to HIR1: Hypersensitive-induced response protein 1 (Oryza sativa subsp. japonica)
LOLMU_00014963	black	0.5887177138282306	3.934597157093139e-4	R_0h.vs.6h	0.46361780295809224	0.007528348232905359	black	3_RagTag	365007585	365010699	Similar to At5g09310: Probable gamma-secretase subunit PEN-2 (Arabidopsis thaliana)
LOLMU_00008772	black	0.8260858269311386	5.81384314211058e-9	R_0h.vs.3h	0.4634385140623826	0.007554633231380056	black	3_RagTag	15200043	15201957	Similar to R40C1: Ricin B-like lectin R40C1 (Oryza sativa subsp. japonica)
LOLMU_00042372	black	0.6836624571927435	1.6093713795126664e-5	R_0h.vs.6h	0.46341862239018	0.007557554292087817	black	7_RagTag	160073111	160074435	Similar to SODCP: Superoxide dismutase [Cu-Zn]%2C chloroplastic (Oryza sativa subsp. japonica)
LOLMU_00020439	black	0.8412175521194036	1.6520347255952503e-9	R_0h.vs.6h	0.4633905419847679	0.007561679490087672	black	2_RagTag	292762751	292764562	Similar to Cytochrome b-c1 complex subunit Rieske%2C mitochondrial (Zea mays)
LOLMU_00034730	black	0.44189671952286175	0.011336361085524884	R_0h.vs.3h	0.4632071778400273	0.007588663998826396	black	6_RagTag	43715695	43718843	Similar to EMB2731: ER membrane protein complex subunit 8/9 homolog (Arabidopsis thaliana)
LOLMU_00038372	black	0.5142219525789141	0.00260588002560971	R_0h.vs.24h	0.4630366244500123	0.00761383668120386	black	6_RagTag	269810086	269816042	Similar to CKL3: Casein kinase 1-like protein 3 (Arabidopsis thaliana)
LOLMU_00014859	black	0.5285887878167981	0.0018705687326563203	S_0h.vs.3h	0.46264179586632903	0.007672383592158219	black	3_RagTag	360295835	360297101	Protein of unknown function
LOLMU_00019170	black	0.5347274674512548	0.001616266126841707	R_0h.vs.24h	0.4623292892864773	0.007718994335145278	black	2_RagTag	219426349	219429761	Similar to SYP132: Syntaxin-132 (Oryza sativa subsp. japonica)
LOLMU_00030569	black	0.4781277207161932	0.005643320785704156	R_0h.vs.6h	0.4620514971481755	0.007760629207349235	black	1_RagTag	163053791	163058943	Similar to DRB6: Double-stranded RNA-binding protein 6 (Oryza sativa subsp. japonica)
LOLMU_00006270	black	0.5380422560448016	0.0014919237618920445	Fvfm	0.4612211105536936	0.007886225400094307	black	4_RagTag	364290281	364291054	Similar to YIPF5: Protein YIPF5 (Macaca fascicularis)
LOLMU_00019446	black	0.5311510857169589	0.001760473211449636	R.vs.S	0.46121456036922753	0.007887222939870039	black	2_RagTag	237989569	237992740	Similar to MICU: Calcium uptake protein%2C mitochondrial (Arabidopsis thaliana)
LOLMU_00021414	black	0.5054181789050093	0.0031707031839891854	S_0h.vs.24h	0.46116731384027815	0.007894421377082196	black	2_RagTag	339310432	339312926	Similar to PEX22: Peroxisome biogenesis protein 22 (Arabidopsis thaliana)
LOLMU_00017395	black	0.6027742681823233	2.6118535993393475e-4	R.vs.S_6h	0.4611033400377352	0.00790417725994045	black	2_RagTag	66550795	66552538	Similar to CML13: Probable calcium-binding protein CML13 (Oryza sativa subsp. japonica)
LOLMU_00032691	black	0.5968692976300357	3.1096206923536204e-4	R_0h.vs.3h	0.4609179806699508	0.007932502053669582	black	1_RagTag	282017517	282019834	Similar to GUX1: UDP-glucuronate:xylan alpha-glucuronosyltransferase 1 (Arabidopsis thaliana)
LOLMU_00017760	black	0.7351710892443128	1.6485056101275907e-6	S_0h.vs.3h	0.46067245283987796	0.00797015389639397	black	2_RagTag	91836748	91841755	Similar to HVA22K: HVA22-like protein k (Arabidopsis thaliana)
LOLMU_00016956	black	0.6150213149748747	1.798830875067463e-4	R_0h.vs.24h	0.4604061496741709	0.008011163130385501	black	2_RagTag	43318550	43320701	Similar to SCL30A: Serine/arginine-rich SC35-like splicing factor SCL30A (Arabidopsis thaliana)
LOLMU_00026591	black	0.742831789843037	1.1233782936706956e-6	R_0h.vs.6h	0.4602848457378658	0.008029902590669786	black	5_RagTag	286143906	286147244	Similar to Os09g0505700: Ribulose-phosphate 3-epimerase%2C cytoplasmic isoform (Oryza sativa subsp. japonica)
LOLMU_00033011	black	0.5131694749759147	0.0026684484104404077	R.vs.S_24h	0.45978715966358724	0.008107177026247976	black	1_RagTag	303680757	303683196	Similar to MRS2-G: Putative magnesium transporter MRS2-G (Oryza sativa subsp. indica)
LOLMU_00020129	black	0.6702014584252041	2.7130413490379926e-5	S_0h.vs.6h	0.4593245125716793	0.00817957635277225	black	2_RagTag	276926519	276927266	Similar to HVA22: Protein HVA22 (Hordeum vulgare)
LOLMU_00008333	black	0.6562741230520508	4.5328941441114665e-5	R.vs.S_3h	0.45911785483139517	0.00821209296027591	black	4_RagTag	466698107	466699513	Similar to At5g24010: Probable receptor-like protein kinase At5g24010 (Arabidopsis thaliana)
LOLMU_00032372	black	0.7272410479637419	2.41920847847911e-6	R.vs.S_3h	0.45868111077140317	0.008281173614577692	black	1_RagTag	261679939	261681994	Protein of unknown function
LOLMU_00029976	black	0.5711057706197009	6.407415911627473e-4	R_0h.vs.6h	0.45836454811897465	0.008331552626390962	black	1_RagTag	105639834	105642400	Similar to At5g45910: GDSL esterase/lipase At5g45910 (Arabidopsis thaliana)
LOLMU_00048096	black	0.397323345884596	0.0243359895359191	Fvfm	0.4583386714595714	0.008335682210150611	black	scaffold_65	1306160	1308560	Similar to OXS3: Protein OXIDATIVE STRESS 3 (Arabidopsis thaliana)
LOLMU_00026446	black	0.6076194106465999	2.2577120978587462e-4	S_0h.vs.24h	0.45829354889355345	0.008342887348692945	black	5_RagTag	281400244	281402990	Similar to BBR: E3 ubiquitin ligase BIG BROTHER-related (Arabidopsis thaliana)
LOLMU_00039733	black	0.4488268367325534	0.00997617993321866	S_0h.vs.24h	0.4582591974821526	0.008348376098862203	black	7_RagTag	20211522	20216371	Similar to GL1-2: Very-long-chain aldehyde decarbonylase GL1-2 (Oryza sativa subsp. japonica)
LOLMU_00002694	black	0.5718211223718321	6.285096175670304e-4	R.vs.S_3h	0.45804503183880424	0.00838266513053186	black	4_RagTag	135902492	135906339	Similar to UBC15: Ubiquitin-conjugating enzyme 15 (Arabidopsis thaliana)
LOLMU_00043424	black	0.6740209442585134	2.345719531026756e-5	R.vs.S_0h	0.4578820308194384	0.008408842440308002	black	7_RagTag	215648130	215650187	Similar to SDH5: Succinate dehydrogenase subunit 5%2C mitochondrial (Oryza sativa subsp. japonica)
LOLMU_00026446	black	0.6076194106465999	2.2577120978587462e-4	R.vs.S_3h	0.45785665105009793	0.008412924561653415	black	5_RagTag	281400244	281402990	Similar to BBR: E3 ubiquitin ligase BIG BROTHER-related (Arabidopsis thaliana)
LOLMU_00032972	black	0.8012537206246164	3.604267783318529e-8	R_0h.vs.24h	0.4576983259306125	0.008438427788167814	black	1_RagTag	301652681	301653291	Similar to At5g47570: NADH dehydrogenase [ubiquinone] 1 beta subcomplex subunit 8%2C mitochondrial (Arabidopsis thaliana)
LOLMU_00026869	black	0.5127560628490994	0.0026933789719867647	R_0h.vs.24h	0.45720862186322625	0.008517725465595193	black	5_RagTag	296953429	296958201	Similar to HOX6: Homeobox-leucine zipper protein HOX6 (Oryza sativa subsp. japonica)
LOLMU_00003137	black	0.39995954066433126	0.023322931002783497	R.vs.S_3h	0.4572006314110329	0.008519024579096873	black	4_RagTag	160699971	160703024	Similar to SAPK10: Serine/threonine-protein kinase SAPK10 (Oryza sativa subsp. japonica)
LOLMU_00020129	black	0.6702014584252041	2.7130413490379926e-5	R.vs.S_6h	0.45700796563556273	0.008550399709933161	black	2_RagTag	276926519	276927266	Similar to HVA22: Protein HVA22 (Hordeum vulgare)
LOLMU_00010426	black	0.4259702403289222	0.015063268009838388	S_0h.vs.3h	0.4569645117110921	0.00855748959588801	black	3_RagTag	104778580	104783121	Similar to Os08g0135800: Zinc finger CCCH domain-containing protein 55 (Oryza sativa subsp. japonica)
LOLMU_00019732	black	0.7691503327678072	2.6991127335531547e-7	R.vs.S_24h	0.456469514557995	0.008638605128195007	black	2_RagTag	257186198	257190873	Similar to COX5B-2: Cytochrome c oxidase subunit 5b-2%2C mitochondrial (Arabidopsis thaliana)
LOLMU_00017191	black	0.659987396487644	3.963287717356629e-5	R.vs.S_3h	0.456269730429402	0.008671528019424687	black	2_RagTag	56129582	56131185	Similar to pcp: Pyrrolidone-carboxylate peptidase (Escherichia fergusonii (strain ATCC 35469 / DSM 13698 / CCUG 18766 / IAM 14443 / JCM 21226 / LMG 7866 / NBRC 102419 / NCTC 12128 / CDC 0568-73))
LOLMU_00032188	black	0.5869424587860046	4.138066246876622e-4	R.vs.S_3h	0.45622913113614605	0.008678231457813256	black	1_RagTag	251236595	251238565	Similar to EXO70B1: Exocyst complex component EXO70B1 (Arabidopsis thaliana)
LOLMU_00043822	black	0.35687556127511566	0.04495826501826129	R_0h.vs.6h	0.45620217347481973	0.008682684922551235	black	7_RagTag	242106329	242114641	Similar to At1g04970: Putative BPI/LBP family protein At1g04970 (Arabidopsis thaliana)
LOLMU_00008333	black	0.6562741230520508	4.5328941441114665e-5	R.vs.S_24h	0.456070294766246	0.00870449950326163	black	4_RagTag	466698107	466699513	Similar to At5g24010: Probable receptor-like protein kinase At5g24010 (Arabidopsis thaliana)
LOLMU_00000966	black	0.777367613816201	1.663875559793034e-7	R.vs.S_6h	0.4560240732264556	0.008712156177127808	black	4_RagTag	53102908	53106196	Similar to CAND2: Protein CANDIDATE G-PROTEIN COUPLED RECEPTOR 2 (Arabidopsis thaliana)
LOLMU_00048141	black	0.49766361560519534	0.003752924691654037	R.vs.S_0h	0.45588501718530916	0.008735225466209915	black	scaffold_66	683689	685372	Similar to ARD2: Acireductone dioxygenase 2 (Oryza sativa subsp. japonica)
LOLMU_00003668	black	0.7939062059496139	5.892714147265487e-8	R.vs.S_3h	0.4558191188261143	0.008746176020046337	black	4_RagTag	195395365	195401295	Similar to TMN1: Transmembrane 9 superfamily member 1 (Arabidopsis thaliana)
LOLMU_00019185	black	0.7811270749926379	1.3244740360356344e-7	R.vs.S_24h	0.4558172960290428	0.0087464790856922	black	2_RagTag	220543544	220549955	Similar to UBC2: Ubiquitin-conjugating enzyme E2 2 (Medicago sativa)
LOLMU_00006615	black	0.5830067662638906	4.6226964267479713e-4	R.vs.S_24h	0.4556552498443398	0.008773457130646867	black	4_RagTag	379053536	379053863	Protein of unknown function
LOLMU_00003137	black	0.39995954066433126	0.023322931002783497	S_0h.vs.3h	0.45508555629638575	0.008868862237983369	black	4_RagTag	160699971	160703024	Similar to SAPK10: Serine/threonine-protein kinase SAPK10 (Oryza sativa subsp. japonica)
LOLMU_00014688	black	0.6788042730162819	1.9491907453440885e-5	R.vs.S_24h	0.4550432280913925	0.008875985775159852	black	3_RagTag	355682890	355683661	Similar to ATP6: ATP synthase small subunit 6-B%2C mitochondrial (Arabidopsis thaliana)
LOLMU_00019718	black	0.9111505572310002	4.432810977226869e-13	R_0h.vs.3h	0.4545411481525674	0.008960852698950333	black	2_RagTag	256427791	256431061	Similar to VHA-c''1: V-type proton ATPase subunit c''1 (Arabidopsis thaliana)
LOLMU_00041647	black	0.3605095532542834	0.04266785795081178	R_0h.vs.24h	0.45436746616331625	0.008990369828458872	black	7_RagTag	113111562	113114870	Similar to TOL5: TOM1-like protein 5 (Arabidopsis thaliana)
LOLMU_00027242	black	0.6992516175349732	8.488008007216986e-6	R_0h.vs.6h	0.4542394769347717	0.009012174169381692	black	5_RagTag	314079919	314080637	Similar to HIPP20: Heavy metal-associated isoprenylated plant protein 20 (Arabidopsis thaliana)
LOLMU_00003742	black	0.7331591694223022	1.8192935715029105e-6	Fvfm	0.4536397810940865	0.00911493629199775	black	4_RagTag	200398752	200400556	Similar to VATP-P1: V-type proton ATPase 16 kDa proteolipid subunit (Avena sativa)
LOLMU_00028438	black	0.775763019649969	1.8316086368168535e-7	S_0h.vs.3h	0.4535608389954626	0.009128537179372523	black	1_RagTag	13243437	13245315	Similar to VATP-P1: V-type proton ATPase 16 kDa proteolipid subunit (Avena sativa)
LOLMU_00018424	black	0.6298827501737342	1.1199803275278147e-4	R_0h.vs.24h	0.45349477463587085	0.009139932571103657	black	2_RagTag	173310322	173318136	Similar to Cytochrome b-c1 complex subunit 7 (Solanum tuberosum)
LOLMU_00020439	black	0.8412175521194036	1.6520347255952503e-9	S_0h.vs.3h	0.45319427699083065	0.009191917274294248	black	2_RagTag	292762751	292764562	Similar to Cytochrome b-c1 complex subunit Rieske%2C mitochondrial (Zea mays)
LOLMU_00017659	black	0.7671368732038565	3.0297259812321134e-7	R.vs.S_3h	0.4530827353894839	0.009211277041741588	black	2_RagTag	85277312	85281788	Similar to Os07g0577700: Succinate--CoA ligase [ADP-forming] subunit alpha%2C mitochondrial (Oryza sativa subsp. japonica)
LOLMU_00042322	black	0.6887703299434065	1.3106371317264459e-5	R_0h.vs.24h	0.4529406763468407	0.00923598354195424	black	7_RagTag	157021446	157027738	Protein of unknown function
LOLMU_00001252	black	0.762019534186368	4.043376522569158e-7	S_0h.vs.24h	0.45175751488225113	0.00944394311453476	black	4_RagTag	67496273	67501724	Similar to UBC2: Ubiquitin-conjugating enzyme E2 2 (Triticum aestivum)
LOLMU_00017983	black	0.6316534425483303	1.0567758270786002e-4	R.vs.S_0h	0.4515511691953567	0.0094806142667072	black	2_RagTag	110421947	110422789	Protein of unknown function
LOLMU_00045641	black	0.5559909268585078	9.532271827561579e-4	Fvfm	0.4514531308735116	0.00949807951334071	black	scaffold_3	71144654	71150211	Similar to Os02g0151300: Endoglucanase 5 (Oryza sativa subsp. japonica)
LOLMU_00002144	black	0.5737253995877162	5.969459114363579e-4	R_0h.vs.24h	0.45113184880976365	0.009555505837955553	black	4_RagTag	108495728	108497690	Similar to MIC10: MICOS complex subunit MIC10 (Arabidopsis thaliana)
LOLMU_00013584	black	0.5978006290435799	3.0259150887662915e-4	R.vs.S_24h	0.4510072735731503	0.009577851419058531	black	3_RagTag	296866724	296869405	Similar to RNS2: Ribonuclease 2 (Arabidopsis thaliana)
LOLMU_00047202	black	0.7999586856869321	3.936236073756423e-8	R_0h.vs.24h	0.45091195984541355	0.009594978065248248	black	JAEVFB010000110.1_RagTag	4585535	4587428	Similar to VHA-F: V-type proton ATPase subunit F (Arabidopsis thaliana)
LOLMU_00002226	black	0.7586863898765617	4.861094964676288e-7	R.vs.S_3h	0.45038193953640465	0.009690688992886009	black	4_RagTag	112665079	112672622	Similar to GSDA: Guanosine deaminase (Arabidopsis thaliana)
LOLMU_00016959	black	0.6302318899871452	1.10725685460833e-4	R.vs.S_6h	0.45037231733383937	0.009692433999529248	black	2_RagTag	43395776	43415596	Similar to Rnf14: E3 ubiquitin-protein ligase RNF14 (Mus musculus)
LOLMU_00042451	black	0.7854053443858257	1.0160733671176751e-7	R.vs.S_3h	0.450330830105712	0.009699960837626684	black	7_RagTag	163412082	163415349	Similar to CYCL: Cytochrome c1-1%2C heme protein%2C mitochondrial (Solanum tuberosum)
LOLMU_00031143	black	0.46212762576872973	0.007749200279218582	R_0h.vs.3h	0.45031216967773413	0.009703347924509984	black	1_RagTag	193521775	193532391	Similar to GAUT11: Hexosyltransferase GAUT11 (Arabidopsis thaliana)
LOLMU_00041969	black	0.6831982463287437	1.639356374191935e-5	S_0h.vs.6h	0.4502207658768622	0.009719953234994494	black	7_RagTag	135404015	135407316	Similar to CAD5: Probable cinnamyl alcohol dehydrogenase 5 (Oryza sativa subsp. japonica)
LOLMU_00042533	black	0.7228176042089872	2.9794610855838587e-6	R.vs.S_6h	0.4499001432061224	0.009778390739191461	black	7_RagTag	166557417	166558854	Similar to ACL1.3: Acyl carrier protein 3%2C chloroplastic (Hordeum vulgare)
LOLMU_00033673	black	0.5098569845025451	0.0028739453418618268	S_0h.vs.3h	0.4498304109797543	0.009791139549925937	black	1_RagTag	335829915	335834231	Similar to VHA-C: V-type proton ATPase subunit C (Arabidopsis thaliana)
LOLMU_00018873	black	0.584787031152058	4.3975903321002394e-4	S_0h.vs.24h	0.4495582717539704	0.009841027947807635	black	2_RagTag	198273378	198276566	Similar to DTX10: Protein DETOXIFICATION 10 (Arabidopsis thaliana)
LOLMU_00038372	black	0.5142219525789141	0.00260588002560971	R.vs.S_3h	0.4494786372554897	0.009855667058419119	black	6_RagTag	269810086	269816042	Similar to CKL3: Casein kinase 1-like protein 3 (Arabidopsis thaliana)
LOLMU_00010294	black	0.5973678438001655	3.064560611419945e-4	S_0h.vs.6h	0.44896917886267085	0.009949756276584136	black	3_RagTag	95175269	95182655	Similar to Os04g0321800: Probable protein phosphatase 2C 38 (Oryza sativa subsp. japonica)
LOLMU_00004162	black	0.7886341374738199	8.28549133531202e-8	R.vs.S_0h	0.44882036080919113	0.009977383498645107	black	4_RagTag	222011000	222012745	Protein of unknown function
LOLMU_00006485	black	0.5650686658157295	7.526207518857932e-4	S_0h.vs.3h	0.4482433851903612	0.01008510923837369	black	4_RagTag	373394487	373406133	Protein of unknown function
LOLMU_00043178	black	0.5971339256239451	3.0856301507013436e-4	S_0h.vs.24h	0.4480909788297032	0.010113728114712856	black	7_RagTag	204230252	204234712	Similar to MPC4: Mitochondrial pyruvate carrier 4 (Arabidopsis thaliana)
LOLMU_00047581	black	0.8145739926164248	1.4007666924326505e-8	R.vs.S_24h	0.44789470941785575	0.010150684604971628	black	scaffold_56	4506098	4508311	Similar to SYP52: Syntaxin-52 (Arabidopsis thaliana)
LOLMU_00012526	black	0.709356187817211	5.485967441965575e-6	R_0h.vs.24h	0.44764699654420764	0.01019749035290389	black	3_RagTag	246966886	246969727	Similar to NFYB2: Nuclear transcription factor Y subunit B-2 (Oryza sativa subsp. japonica)
LOLMU_00014633	black	0.5714393197566927	6.350122790824407e-4	R.vs.S_3h	0.44721012820799455	0.010280481442137704	black	3_RagTag	353043522	353045232	Similar to Os05g0108800: Cytochrome b5 (Oryza sativa subsp. japonica)
LOLMU_00003989	black	0.534955054921337	0.0016074488183792715	R.vs.S_6h	0.4470769500840559	0.010305894163921957	black	4_RagTag	214586318	214591642	Similar to IP5P5: Type I inositol polyphosphate 5-phosphatase 5 (Arabidopsis thaliana)
LOLMU_00017395	black	0.6027742681823233	2.6118535993393475e-4	S_0h.vs.6h	0.44694200289229535	0.010331698521541364	black	2_RagTag	66550795	66552538	Similar to CML13: Probable calcium-binding protein CML13 (Oryza sativa subsp. japonica)
LOLMU_00018881	black	0.7998220214648674	3.972857503378218e-8	S_0h.vs.3h	0.4466208289906511	0.010393332243650197	black	2_RagTag	198388207	198392049	Similar to ATPB: ATP synthase subunit beta%2C mitochondrial (Oryza sativa subsp. japonica)
LOLMU_00043910	black	0.5535465916697132	0.0010146895486830764	S_0h.vs.3h	0.446454569892665	0.010425359295429409	black	7_RagTag	248880593	248887840	Similar to PYRC5: Phenylcoumaran benzylic ether reductase Pyrc5 (Pyrus communis)
LOLMU_00031276	black	0.63767668913216	8.649524894064851e-5	S_0h.vs.24h	0.4464544744860825	0.010425377697803202	black	1_RagTag	203348939	203351740	Similar to UBC36: Ubiquitin-conjugating enzyme E2 36 (Arabidopsis thaliana)
LOLMU_00031644	black	0.4435903506367004	0.010990317942912445	S_0h.vs.24h	0.44644565033995154	0.010427079850193498	black	1_RagTag	221808627	221809451	Protein of unknown function
LOLMU_00007325	black	0.582088407611697	4.7427555328946104e-4	R.vs.S_24h	0.44617751709549947	0.010478913928592508	black	4_RagTag	413545838	413548535	Similar to BARD1: BRCA1-associated RING domain protein 1 (Homo sapiens)
LOLMU_00048096	black	0.397323345884596	0.0243359895359191	R_0h.vs.24h	0.44592018426073277	0.01052886441523803	black	scaffold_65	1306160	1308560	Similar to OXS3: Protein OXIDATIVE STRESS 3 (Arabidopsis thaliana)
LOLMU_00012690	black	0.5370242767525025	0.0015291885378930345	R.vs.S_6h	0.4458980918097311	0.010533162094530275	black	3_RagTag	255085733	255089367	Similar to CBR1: NADH--cytochrome b5 reductase 1 (Arabidopsis thaliana)
LOLMU_00008610	black	0.6680877123837409	2.9378785740180442e-5	S_0h.vs.3h	0.4452576653698115	0.010658390115391865	black	3_RagTag	5537451	5541283	Similar to MTN2: 5'-methylthioadenosine/S-adenosylhomocysteine nucleosidase (Arabidopsis thaliana)
LOLMU_00019991	black	0.6930863821413712	1.0983318369094572e-5	S_0h.vs.6h	0.44471324073001844	0.010765831303105051	black	2_RagTag	270097371	270101336	Similar to SH3P2: SH3 domain-containing protein 2 (Arabidopsis thaliana)
LOLMU_00038306	black	0.43757500930354387	0.012261183419778861	R.vs.S_24h	0.4445698840379831	0.010794273883698965	black	6_RagTag	265397713	265400329	Similar to Trappc1: Trafficking protein particle complex subunit 1 (Rattus norvegicus)
LOLMU_00038406	black	0.5111893470369218	0.002789699584461218	R.vs.S_0h	0.4441862250481292	0.010870705303405314	black	6_RagTag	272110633	272112029	Similar to Os01g0233000: Salt stress root protein RS1 (Oryza sativa subsp. japonica)
LOLMU_00042567	black	0.5890367983980491	3.898980350780691e-4	R_0h.vs.6h	0.44389432588534816	0.010929161734702106	black	7_RagTag	168763752	168770562	Similar to RABGAP22: Rab GTPase-activating protein 22 (Arabidopsis thaliana)
LOLMU_00000597	black	0.49476311773963727	0.003993227889352006	S_0h.vs.3h	0.4438512186250179	0.01093781690982751	black	4_RagTag	32088460	32090599	Similar to Mgll: Monoglyceride lipase (Rattus norvegicus)
LOLMU_00016384	black	0.3641207074733812	0.04048551879051233	S_0h.vs.24h	0.44378563388763675	0.010950996245194147	black	2_RagTag	18263923	18265070	Similar to GOLS2: Galactinol synthase 2 (Solanum lycopersicum)
LOLMU_00006603	black	0.5025389050548873	0.0033770505292511914	R.vs.S	0.4436733575974994	0.010973589375094163	black	4_RagTag	378558045	378565452	Similar to Dnajc8: DnaJ homolog subfamily C member 8 (Rattus norvegicus)
LOLMU_00024705	black	0.46650001180050377	0.007116349847964468	R_0h.vs.6h	0.44363705870021414	0.010980902126275723	black	5_RagTag	183194640	183196178	Similar to PSE1: Protein LEAD-SENSITIVE 1 (Arabidopsis thaliana)
LOLMU_00032003	black	0.701033955930361	7.869213086835158e-6	R_0h.vs.24h	0.44323776431579415	0.011061615132677158	black	1_RagTag	241449978	241454812	Similar to SEC23D: Protein transport protein SEC23 D (Arabidopsis thaliana)
LOLMU_00008333	black	0.6562741230520508	4.5328941441114665e-5	R_0h.vs.3h	0.4429371961925276	0.011122700954862156	black	4_RagTag	466698107	466699513	Similar to At5g24010: Probable receptor-like protein kinase At5g24010 (Arabidopsis thaliana)
LOLMU_00024791	black	0.6677072718976653	2.9800824906925275e-5	R_0h.vs.24h	0.442868086543199	0.011136786534768644	black	5_RagTag	188469845	188472152	Similar to Os01g0813400: ADP-ribosylation factor 1 (Oryza sativa subsp. japonica)
LOLMU_00032004	black	0.5709008203280606	6.442845480930998e-4	R.vs.S_3h	0.4427146244895439	0.011168118136707308	black	1_RagTag	241462567	241475028	Similar to DAR1: Protein DA1-related 1 (Arabidopsis thaliana)
LOLMU_00016267	black	0.6495434625285357	5.7557279744797305e-5	R_0h.vs.6h	0.442609230748077	0.01118967884602598	black	2_RagTag	14068785	14072013	Protein of unknown function
LOLMU_00047168	black	0.8596612851604722	2.950722419996031e-10	R.vs.S_3h	0.44257548801426244	0.011196589102059926	black	JAEVFB010000110.1_RagTag	3215899	3221422	Similar to Exd1: piRNA biogenesis protein EXD1 (Mus musculus)
LOLMU_00036576	black	0.7136800982189491	4.526011705655365e-6	S_0h.vs.6h	0.4425500738032197	0.011201796112713156	black	6_RagTag	137368408	137370460	Similar to GPX6: Probable phospholipid hydroperoxide glutathione peroxidase 6%2C mitochondrial (Arabidopsis thaliana)
LOLMU_00026592	black	0.813854839185005	1.4768959394857733e-8	R.vs.S_0h	0.44246820018388117	0.011218584725860514	black	5_RagTag	286148525	286151809	Similar to PBF1: Proteasome subunit beta type-1 (Oryza sativa subsp. japonica)
LOLMU_00001619	black	0.8813314690050404	2.7721235074953838e-11	S_0h.vs.6h	0.44226812544157185	0.011259700292773664	black	4_RagTag	86491829	86499755	Similar to ADF3: Actin-depolymerizing factor 3 (Zea mays)
LOLMU_00022056	black	0.6090330955583417	2.1627744655125286e-4	R.vs.S_3h	0.4414846262667218	0.011421933920394018	black	2_RagTag	367476415	367479296	Similar to PEX22: Peroxisome biogenesis protein 22 (Arabidopsis thaliana)
LOLMU_00006790	black	0.548829574450919	0.0011431948261932238	R_0h.vs.24h	0.4414292012159664	0.011433484537571382	black	4_RagTag	387135636	387140554	Similar to PAP3: Purple acid phosphatase 3 (Arabidopsis thaliana)
LOLMU_00018230	black	0.4453667002735653	0.010636981336599448	R.vs.S_6h	0.44020974676219243	0.011690119169992904	black	2_RagTag	134269694	134275683	Similar to usf: Protein usf (Aquifex pyrophilus)
LOLMU_00043963	black	0.4038562512378277	0.021889281856563005	R.vs.S_0h	0.4400751401878604	0.011718741862815258	black	7_RagTag	253014750	253019872	Similar to CLC-F: Chloride channel protein CLC-f (Arabidopsis thaliana)
LOLMU_00011230	black	0.38011167002159657	0.031875244500656444	R.vs.S_0h	0.4396981774847141	0.011799213018230207	black	3_RagTag	154960309	154966952	Similar to GAMMACA1: Gamma carbonic anhydrase 1%2C mitochondrial (Arabidopsis thaliana)
LOLMU_00043483	black	0.5102691043809421	0.002847654732882705	R_0h.vs.3h	0.43944016846452233	0.011854558363759326	black	7_RagTag	218329801	218332486	Similar to RBP1: RNA-binding protein 1 (Medicago truncatula)
LOLMU_00032690	black	0.542007102236017	0.0013542381235529533	R_0h.vs.24h	0.4392477093565925	0.011895984678021084	black	1_RagTag	282011320	282015688	Similar to TBL7: Protein trichome berefringence-like 7 (Arabidopsis thaliana)
LOLMU_00019303	black	0.4477525702292214	0.010177519800464139	R_0h.vs.6h	0.4391170805792727	0.011924171481156912	black	2_RagTag	229889030	229896148	Similar to D2HGDH: Probable D-2-hydroxyglutarate dehydrogenase%2C mitochondrial (Oryza sativa subsp. japonica)
LOLMU_00043047	black	0.7359111282797863	1.5894504462574718e-6	R.vs.S_0h	0.4390767099172922	0.01193289393010403	black	7_RagTag	197047123	197053226	Similar to UBC34: Ubiquitin-conjugating enzyme E2 34 (Arabidopsis thaliana)
LOLMU_00041935	black	0.7936005242267947	6.011907394432576e-8	S_0h.vs.24h	0.4389083614064526	0.011969325018081827	black	7_RagTag	132795231	132797682	Similar to GLYI-11: Lactoylglutathione lyase (Oryza sativa subsp. japonica)
LOLMU_00017054	black	0.5766034118720851	5.518949344336785e-4	R.vs.S_24h	0.43859742343391706	0.012036858769270214	black	2_RagTag	49898428	49900266	Similar to VIT1: Vacuolar iron transporter 1 (Oryza sativa subsp. japonica)
LOLMU_00017760	black	0.7351710892443128	1.6485056101275907e-6	R_0h.vs.24h	0.4385092109756575	0.01205607618345161	black	2_RagTag	91836748	91841755	Similar to HVA22K: HVA22-like protein k (Arabidopsis thaliana)
LOLMU_00045395	black	0.7299285268886044	2.1274676973502913e-6	R.vs.S_24h	0.43845279901239737	0.012068379257335157	black	scaffold_3	59388601	59392000	Similar to At2g21870: Probable ATP synthase 24 kDa subunit%2C mitochondrial (Arabidopsis thaliana)
LOLMU_00017054	black	0.5766034118720851	5.518949344336785e-4	R_0h.vs.24h	0.438322834236969	0.01209676388383284	black	2_RagTag	49898428	49900266	Similar to VIT1: Vacuolar iron transporter 1 (Oryza sativa subsp. japonica)
LOLMU_00008306	black	0.6293114040133702	1.1410836553352203e-4	R_0h.vs.24h	0.43812620006235165	0.012139815943719393	black	4_RagTag	465137884	465139918	Similar to Chymotrypsin inhibitor (Lumbricus terrestris)
LOLMU_00003238	black	0.41253236926228726	0.018957147401937543	Fvfm	0.43740508458659827	0.012298804364097497	black	4_RagTag	168704940	168705857	Similar to PUX11: Plant UBX domain-containing protein 11 (Arabidopsis thaliana)
LOLMU_00043178	black	0.5971339256239451	3.0856301507013436e-4	R_0h.vs.24h	0.4370929273541022	0.01236816802107257	black	7_RagTag	204230252	204234712	Similar to MPC4: Mitochondrial pyruvate carrier 4 (Arabidopsis thaliana)
LOLMU_00012282	black	0.5237821901688131	0.0020933529540189855	R.vs.S_24h	0.43702702910788094	0.012382853035921659	black	3_RagTag	237520313	237525900	Protein of unknown function
LOLMU_00004735	black	0.6455766768742516	6.607913396632676e-5	R.vs.S_3h	0.43682577335620604	0.01242779233718675	black	4_RagTag	256886666	256888882	Similar to MYB60: Transcription factor MYB60 (Vitis vinifera)
LOLMU_00018031	black	0.7570561261068661	5.313696164146042e-7	R.vs.S_3h	0.43641667079816215	0.0125195650614418	black	2_RagTag	113293970	113294786	Similar to ATG8A: Autophagy-related protein 8A (Oryza sativa subsp. japonica)
LOLMU_00031949	black	0.5960481145373383	3.185124477764571e-4	R_0h.vs.3h	0.43595801413317953	0.01262313016596348	black	1_RagTag	237822196	237827161	Similar to EMB8: Embryogenesis-associated protein EMB8 (Picea glauca)
LOLMU_00012557	black	0.516556749945148	0.002471602410824493	R_0h.vs.24h	0.4359257176208785	0.012630449777050086	black	3_RagTag	248060115	248067252	Similar to BAG4: BAG family molecular chaperone regulator 4 (Arabidopsis thaliana)
LOLMU_00016447	black	0.7338744994774975	1.7568086921787865e-6	S_0h.vs.3h	0.43587229539851186	0.01264256509544419	black	2_RagTag	20754701	20759217	Similar to AGAL3: Alpha-galactosidase 3 (Arabidopsis thaliana)
LOLMU_00016267	black	0.6495434625285357	5.7557279744797305e-5	S_0h.vs.24h	0.4357374747917616	0.012673183675491433	black	2_RagTag	14068785	14072013	Protein of unknown function
LOLMU_00014686	black	0.6586742519947985	4.156905659342232e-5	R.vs.S_6h	0.43538655761959255	0.012753171137824171	black	3_RagTag	355612031	355612903	Protein of unknown function
LOLMU_00027365	black	0.4123516444048978	0.019014717810468817	R_0h.vs.24h	0.4346714698963989	0.012917479157489933	black	5_RagTag	320524718	320529184	Similar to Scai: Protein SCAI (Mus musculus)
LOLMU_00015141	black	0.5734815347395398	6.009083042475183e-4	S_0h.vs.6h	0.4345322362338884	0.012949677039273933	black	3_RagTag	372209614	372212912	Similar to SPP2: Signal peptide peptidase 2 (Oryza sativa subsp. japonica)
LOLMU_00007524	black	0.7874260502538695	8.946410171988329e-8	R_0h.vs.3h	0.43382155758359153	0.01311507291361776	black	4_RagTag	424005735	424010221	Similar to SUT1: Sucrose transport protein SUT1 (Oryza sativa subsp. japonica)
LOLMU_00023876	black	0.8439679318684687	1.296026699495939e-9	R_0h.vs.3h	0.4335309914688051	0.013183204646080623	black	5_RagTag	99398814	99400912	Similar to VATP-P1: V-type proton ATPase 16 kDa proteolipid subunit (Avena sativa)
LOLMU_00005781	black	0.5668354092733924	7.182247151793569e-4	R.vs.S_0h	0.43349685237271024	0.01319122900684979	black	4_RagTag	341316353	341318092	Similar to ZBP14: 14 kDa zinc-binding protein (Zea mays)
LOLMU_00001252	black	0.762019534186368	4.043376522569158e-7	R_0h.vs.3h	0.4334519134534612	0.013201798099623858	black	4_RagTag	67496273	67501724	Similar to UBC2: Ubiquitin-conjugating enzyme E2 2 (Triticum aestivum)
LOLMU_00038792	black	0.6747014817769235	2.2851941993206757e-5	R.vs.S_0h	0.43332037982483546	0.013232774045125822	black	6_RagTag	299204902	299206142	Similar to PER70: Peroxidase 70 (Zea mays)
LOLMU_00001031	black	0.582659607278435	4.6677615311397074e-4	R.vs.S_0h	0.4330483139443431	0.013297038529657119	black	4_RagTag	56710524	56716265	Similar to SAPK8: Serine/threonine-protein kinase SAPK8 (Oryza sativa subsp. japonica)
LOLMU_00002226	black	0.7586863898765617	4.861094964676288e-7	R_0h.vs.3h	0.4330362153530088	0.013299902395202312	black	4_RagTag	112665079	112672622	Similar to GSDA: Guanosine deaminase (Arabidopsis thaliana)
LOLMU_00032274	black	0.6793069095109395	1.9112531539779015e-5	R.vs.S_24h	0.43289606073361925	0.013333116200172721	black	1_RagTag	256436536	256439185	Similar to PAG1: Proteasome subunit alpha type-3 (Oryza sativa subsp. japonica)
LOLMU_00003238	black	0.41253236926228726	0.018957147401937543	R.vs.S_3h	0.4328721989853414	0.013338777872437053	black	4_RagTag	168704940	168705857	Similar to PUX11: Plant UBX domain-containing protein 11 (Arabidopsis thaliana)
LOLMU_00039613	black	0.7630048003759362	3.826952277713812e-7	R.vs.S_3h	0.43284655207621603	0.013344865356642359	black	7_RagTag	14142192	14145174	Similar to At4g32130: ER membrane protein complex subunit 7 homolog (Arabidopsis thaliana)
LOLMU_00018851	black	0.5396427570320517	0.0014349383059667775	S_0h.vs.24h	0.43279333054713837	0.013357505313156345	black	2_RagTag	196949712	196953374	Similar to At1g79260: Peroxynitrite isomerase Rv2717c (Arabidopsis thaliana)
LOLMU_00045422	black	0.4962487546417707	0.0038685398494022016	R.vs.S_6h	0.43268423410350026	0.013383446772504087	black	scaffold_3	60597901	60605157	Similar to Os02g0134000: Phosphopantetheine adenylyltransferase 2 (Oryza sativa subsp. japonica)
LOLMU_00029976	black	0.5711057706197009	6.407415911627473e-4	R.vs.S_0h	0.4326793175580484	0.013384616845334239	black	1_RagTag	105639834	105642400	Similar to At5g45910: GDSL esterase/lipase At5g45910 (Arabidopsis thaliana)
LOLMU_00008346	black	0.8188647361174063	1.0166116814757505e-8	R_0h.vs.6h	0.432641753382539	0.013393559453354627	black	4_RagTag	467156361	467159325	Similar to SCE1: SUMO-conjugating enzyme SCE1 (Arabidopsis thaliana)
LOLMU_00019732	black	0.7691503327678072	2.6991127335531547e-7	R.vs.S_0h	0.43235632348292663	0.013461673256070186	black	2_RagTag	257186198	257190873	Similar to COX5B-2: Cytochrome c oxidase subunit 5b-2%2C mitochondrial (Arabidopsis thaliana)
LOLMU_00029976	black	0.5711057706197009	6.407415911627473e-4	R.vs.S_24h	0.4323517244353857	0.01346277312577756	black	1_RagTag	105639834	105642400	Similar to At5g45910: GDSL esterase/lipase At5g45910 (Arabidopsis thaliana)
LOLMU_00048748	black	0.7259736061120917	2.569033726807458e-6	R_0h.vs.24h	0.43235010167551213	0.013463161229419335	black	scaffold_94	197675	202859	Similar to SCAMP6: Secretory carrier-associated membrane protein 6 (Oryza sativa subsp. japonica)
LOLMU_00024791	black	0.6677072718976653	2.9800824906925275e-5	R.vs.S_24h	0.43159609997299664	0.013644507653118356	black	5_RagTag	188469845	188472152	Similar to Os01g0813400: ADP-ribosylation factor 1 (Oryza sativa subsp. japonica)
LOLMU_00025983	black	0.5877630149255622	4.042889480406385e-4	R_0h.vs.3h	0.43108850124343656	0.013767740242917067	black	5_RagTag	261844116	261846992	Similar to MDAR3: Monodehydroascorbate reductase 3%2C cytosolic (Oryza sativa subsp. japonica)
LOLMU_00031267	black	0.7632842233176893	3.767530354531894e-7	R_0h.vs.6h	0.43085349712308996	0.01382510843297224	black	1_RagTag	202483297	202486903	Similar to DI19-1: Protein DEHYDRATION-INDUCED 19 (Oryza sativa subsp. japonica)
LOLMU_00046740	black	0.6788906500180572	1.9426232938100178e-5	R_0h.vs.6h	0.4298561688739534	0.014070804532705096	black	scaffold_3	170691632	170692540	Similar to ATX1: Copper transport protein ATX1 (Arabidopsis thaliana)
LOLMU_00036973	black	0.6037529485775404	2.536581964726132e-4	S_0h.vs.3h	0.4295934760249699	0.014136124755584952	black	6_RagTag	165239817	165241016	Similar to SAMDC: S-adenosylmethionine decarboxylase proenzyme (Zea mays)
LOLMU_00018881	black	0.7998220214648674	3.972857503378218e-8	R_0h.vs.3h	0.4295858761088945	0.01413801829330454	black	2_RagTag	198388207	198392049	Similar to ATPB: ATP synthase subunit beta%2C mitochondrial (Oryza sativa subsp. japonica)
LOLMU_00018095	black	0.692351089212699	1.1321419858902456e-5	S_0h.vs.6h	0.4295335057840654	0.014151072260580313	black	2_RagTag	123329835	123331778	Protein of unknown function
LOLMU_00019876	black	0.5600432626493296	8.585151210699294e-4	S_0h.vs.3h	0.42940114353471875	0.01418411020331068	black	2_RagTag	265491960	265500319	Similar to At5g64500: Probable sphingolipid transporter spinster homolog 2 (Arabidopsis thaliana)
LOLMU_00006603	black	0.5025389050548873	0.0033770505292511914	S_0h.vs.6h	0.42926122394678806	0.014219104636138263	black	4_RagTag	378558045	378565452	Similar to Dnajc8: DnaJ homolog subfamily C member 8 (Rattus norvegicus)
LOLMU_00034290	black	0.6900640063480227	1.2434099010448869e-5	S_0h.vs.6h	0.4288227019557175	0.01432924908388169	black	6_RagTag	29088537	29090575	Similar to Stard7: StAR-related lipid transfer protein 7%2C mitochondrial (Mus musculus)
LOLMU_00031644	black	0.4435903506367004	0.010990317942912445	R_0h.vs.24h	0.4282934389438515	0.014463134927909753	black	1_RagTag	221808627	221809451	Protein of unknown function
LOLMU_00004162	black	0.7886341374738199	8.28549133531202e-8	S_0h.vs.3h	0.42829048177877693	0.014463885920897451	black	4_RagTag	222011000	222012745	Protein of unknown function
LOLMU_00038406	black	0.5111893470369218	0.002789699584461218	R_0h.vs.3h	0.42812043112345205	0.01450712638629123	black	6_RagTag	272110633	272112029	Similar to Os01g0233000: Salt stress root protein RS1 (Oryza sativa subsp. japonica)
LOLMU_00033466	black	0.7829683973067286	1.1825294813749293e-7	S_0h.vs.3h	0.427905643794331	0.014561896957054836	black	1_RagTag	326216828	326219382	Similar to RAN2: GTP-binding nuclear protein Ran-2 (Oryza sativa subsp. japonica)
LOLMU_00040255	black	0.7251667037614905	2.6687619572567913e-6	R_0h.vs.3h	0.42774409335336805	0.014603206019827092	black	7_RagTag	44806634	44810371	Similar to IRX14: Probable beta-1%2C4-xylosyltransferase IRX14 (Oryza sativa subsp. japonica)
LOLMU_00025729	black	0.7914526047179307	6.913817574684731e-8	S_0h.vs.24h	0.4275807603405918	0.014645070462738032	black	5_RagTag	241894985	241898667	Similar to RAD23: Probable ubiquitin receptor RAD23 (Oryza sativa subsp. japonica)
LOLMU_00033467	black	0.7819418167132745	1.259846542590992e-7	R.vs.S_3h	0.42748395022320446	0.014669931526035225	black	1_RagTag	326221394	326226471	Similar to At1g53240: Malate dehydrogenase 1%2C mitochondrial (Arabidopsis thaliana)
LOLMU_00040255	black	0.7251667037614905	2.6687619572567913e-6	R_0h.vs.24h	0.42738923105340043	0.014694289769284432	black	7_RagTag	44806634	44810371	Similar to IRX14: Probable beta-1%2C4-xylosyltransferase IRX14 (Oryza sativa subsp. japonica)
LOLMU_00000966	black	0.777367613816201	1.663875559793034e-7	R.vs.S_0h	0.4270459588570442	0.014782850105004474	black	4_RagTag	53102908	53106196	Similar to CAND2: Protein CANDIDATE G-PROTEIN COUPLED RECEPTOR 2 (Arabidopsis thaliana)
LOLMU_00038729	black	0.607344169499348	2.2766215375769308e-4	R_0h.vs.3h	0.42678196518930606	0.01485126057428261	black	6_RagTag	293509856	293512546	Similar to PMP22: Peroxisomal membrane protein PMP22 (Arabidopsis thaliana)
LOLMU_00015607	black	0.7100690536446665	5.315978365554126e-6	R.vs.S_0h	0.4266285741106732	0.014891131233922729	black	3_RagTag	390801369	390807649	Similar to SUMO1: Small ubiquitin-related modifier 1 (Oryza sativa subsp. japonica)
LOLMU_00008896	black	0.6600802205345278	3.949913136927604e-5	R.vs.S_6h	0.42662426177669915	0.014892253422388023	black	3_RagTag	19868087	19870918	Similar to Gid4: Glucose-induced degradation protein 4 homolog (Mus musculus)
LOLMU_00042567	black	0.5890367983980491	3.898980350780691e-4	R_0h.vs.3h	0.4265937435562734	0.01490019712668239	black	7_RagTag	168763752	168770562	Similar to RABGAP22: Rab GTPase-activating protein 22 (Arabidopsis thaliana)
LOLMU_00040222	black	0.696328116435397	9.59893802789942e-6	R_0h.vs.6h	0.42651315174597654	0.014921191701330095	black	7_RagTag	43287742	43289278	Protein of unknown function
LOLMU_00045634	black	0.3513433273028116	0.04863285557489944	S_0h.vs.3h	0.42641960811281737	0.014945591283820052	black	scaffold_3	70955405	70960316	Similar to Os02g0150800: Putative adagio-like protein 2 (Oryza sativa subsp. japonica)
LOLMU_00042372	black	0.6836624571927435	1.6093713795126664e-5	R_0h.vs.24h	0.42627993912980616	0.014982084081697548	black	7_RagTag	160073111	160074435	Similar to SODCP: Superoxide dismutase [Cu-Zn]%2C chloroplastic (Oryza sativa subsp. japonica)
LOLMU_00013143	black	0.5599291325778746	8.610648922529733e-4	S_0h.vs.3h	0.4258259831156012	0.01510120862830936	black	3_RagTag	272484631	272486774	Similar to AP: Fra a 1-associated protein (Fragaria ananassa)
LOLMU_00013993	black	0.740784889161406	1.24621283619524e-6	R.vs.S_24h	0.42570859503204317	0.015132141364582545	black	3_RagTag	315377710	315381802	Protein of unknown function
LOLMU_00016267	black	0.6495434625285357	5.7557279744797305e-5	S_0h.vs.3h	0.4256586828365315	0.015145309669632734	black	2_RagTag	14068785	14072013	Protein of unknown function
LOLMU_00001100	black	0.7544577719508369	6.11511836505284e-7	R.vs.S_0h	0.42541614447971376	0.01520943476284566	black	4_RagTag	60189741	60194781	Similar to SDH1: Succinate dehydrogenase [ubiquinone] flavoprotein subunit%2C mitochondrial (Oryza sativa subsp. japonica)
LOLMU_00038729	black	0.607344169499348	2.2766215375769308e-4	R.vs.S_6h	0.4252114881183721	0.015263720423214189	black	6_RagTag	293509856	293512546	Similar to PMP22: Peroxisomal membrane protein PMP22 (Arabidopsis thaliana)
LOLMU_00048748	black	0.7259736061120917	2.569033726807458e-6	S_0h.vs.6h	0.4252061400154447	0.015265141188660496	black	scaffold_94	197675	202859	Similar to SCAMP6: Secretory carrier-associated membrane protein 6 (Oryza sativa subsp. japonica)
LOLMU_00013345	black	0.7477741711641198	8.709021318290278e-7	R.vs.S_6h	0.42512404129438397	0.015286965220948214	black	3_RagTag	284602349	284605775	Similar to At2g26230: Uricase (Arabidopsis thaliana)
LOLMU_00011724	black	0.7022519591049359	7.470158064048488e-6	S_0h.vs.3h	0.42493202672669783	0.015338109565982373	black	3_RagTag	209261959	209265835	Similar to CICDH: Cytosolic isocitrate dehydrogenase [NADP] (Arabidopsis thaliana)
LOLMU_00028446	black	0.48691256278358425	0.004711174625484146	R_0h.vs.24h	0.42473521857346924	0.01539067889955395	black	1_RagTag	13608195	13613157	Similar to CDS2: Phosphatidate cytidylyltransferase 2 (Arabidopsis thaliana)
LOLMU_00030213	black	0.6128732807138719	1.9225628496529718e-4	S_0h.vs.24h	0.4246736939998934	0.015407143528902056	black	1_RagTag	118211692	118222995	Similar to UBP10: Ubiquitin carboxyl-terminal hydrolase 10 (Arabidopsis thaliana)
LOLMU_00007630	black	0.5945345253732196	3.328564189675105e-4	R_0h.vs.6h	0.42464698507759935	0.015414295696172945	black	4_RagTag	429420628	429422642	Similar to dfrA: Putative dihydroflavonol 4-reductase (Synechocystis sp. (strain PCC 6803 / Kazusa))
LOLMU_00014859	black	0.5285887878167981	0.0018705687326563203	R.vs.S_3h	0.4245357781126768	0.015444104717141612	black	3_RagTag	360295835	360297101	Protein of unknown function
LOLMU_00038792	black	0.6747014817769235	2.2851941993206757e-5	R_0h.vs.3h	0.42445675453214365	0.015465316218563981	black	6_RagTag	299204902	299206142	Similar to PER70: Peroxidase 70 (Zea mays)
LOLMU_00036179	black	0.5770271914451259	5.455214807851168e-4	R.vs.S	0.4244353073123673	0.015471077272987901	black	6_RagTag	114173025	114178893	Similar to FIM5: Fimbrin-5 (Arabidopsis thaliana)
LOLMU_00000381	black	0.540942076141532	0.0013900846717430095	S_0h.vs.3h	0.4242951636621963	0.015508766136133181	black	4_RagTag	18411161	18416856	Similar to At5g01610: Uncharacterized protein At5g01610 (Arabidopsis thaliana)
LOLMU_00043822	black	0.35687556127511566	0.04495826501826129	S_0h.vs.24h	0.4242491995267916	0.015521143957996577	black	7_RagTag	242106329	242114641	Similar to At1g04970: Putative BPI/LBP family protein At1g04970 (Arabidopsis thaliana)
LOLMU_00011652	black	0.6337879471549971	9.848376746558429e-5	R.vs.S_6h	0.4240530856599254	0.015574048741491172	black	3_RagTag	204029884	204030829	Similar to Carbonic anhydrase%2C chloroplastic (Hordeum vulgare)
LOLMU_00038031	black	0.43135554468134185	0.013702792909698542	S_0h.vs.3h	0.4233899071046138	0.01575406778756126	black	6_RagTag	248757974	248767863	Similar to CG11007: Thioredoxin-related transmembrane protein 2 homolog (Drosophila melanogaster)
LOLMU_00015607	black	0.7100690536446665	5.315978365554126e-6	R.vs.S_3h	0.42335849579538265	0.015762637228807247	black	3_RagTag	390801369	390807649	Similar to SUMO1: Small ubiquitin-related modifier 1 (Oryza sativa subsp. japonica)
LOLMU_00003238	black	0.41253236926228726	0.018957147401937543	S_0h.vs.24h	0.4233008510718299	0.015778373626547756	black	4_RagTag	168704940	168705857	Similar to PUX11: Plant UBX domain-containing protein 11 (Arabidopsis thaliana)
LOLMU_00041969	black	0.6831982463287437	1.639356374191935e-5	R_0h.vs.6h	0.4232571601939335	0.015790309501993848	black	7_RagTag	135404015	135407316	Similar to CAD5: Probable cinnamyl alcohol dehydrogenase 5 (Oryza sativa subsp. japonica)
LOLMU_00039252	black	0.5732810328899632	6.041834856187772e-4	R_0h.vs.3h	0.4229643143538111	0.015870506416633564	black	7_RagTag	551201	553119	Similar to Lysmd1: LysM and putative peptidoglycan-binding domain-containing protein 1 (Mus musculus)
LOLMU_00025729	black	0.7914526047179307	6.913817574684731e-8	S_0h.vs.3h	0.42286719413173157	0.01589717805031866	black	5_RagTag	241894985	241898667	Similar to RAD23: Probable ubiquitin receptor RAD23 (Oryza sativa subsp. japonica)
LOLMU_00013993	black	0.740784889161406	1.24621283619524e-6	S_0h.vs.6h	0.42266354890532154	0.01595322550236286	black	3_RagTag	315377710	315381802	Protein of unknown function
LOLMU_00041641	black	0.39671677093983887	0.02457413628643044	S_0h.vs.24h	0.42259964927918514	0.0159708459541502	black	7_RagTag	112615825	112618344	Similar to MAGO2: Protein mago nashi homolog 2 (Oryza sativa subsp. japonica)
LOLMU_00043279	black	0.7358212869725809	1.5965155994696593e-6	R.vs.S_6h	0.42187198935391274	0.016172646981336206	black	7_RagTag	209567068	209567401	Similar to Os07g0631100: Transcription elongation factor 1 homolog (Oryza sativa subsp. japonica)
LOLMU_00017054	black	0.5766034118720851	5.518949344336785e-4	R.vs.S_3h	0.42185938234640047	0.016176161911774692	black	2_RagTag	49898428	49900266	Similar to VIT1: Vacuolar iron transporter 1 (Oryza sativa subsp. japonica)
LOLMU_00043793	black	0.47766798021198076	0.00569616464366315	R.vs.S_24h	0.4218347766992136	0.016183023989430636	black	7_RagTag	237912703	237916925	Similar to PPP4R2r: Serine/threonine-protein phosphatase 4 regulatory subunit 2 (Drosophila melanogaster)
LOLMU_00026155	black	0.5885402561770571	3.9545297438831566e-4	S_0h.vs.3h	0.4216203579848786	0.01624292432937886	black	5_RagTag	266325059	266326802	Similar to EXOSC1: Exosome complex component CSL4 (Homo sapiens)
LOLMU_00031173	black	0.4015563733704729	0.022726358801684565	R_0h.vs.3h	0.4214860389013801	0.01628054197240238	black	1_RagTag	196195602	196198562	Similar to F36D4.5: Desumoylating isopeptidase 1 homolog (Caenorhabditis elegans)
LOLMU_00042322	black	0.6887703299434065	1.3106371317264459e-5	S_0h.vs.6h	0.4209521175501836	0.0164307916806852	black	7_RagTag	157021446	157027738	Protein of unknown function
LOLMU_00026862	black	0.8003098052947837	3.843563522766333e-8	R_0h.vs.3h	0.42086588768485295	0.016455165471308375	black	5_RagTag	296541330	296543130	Similar to Os09g0529100: Probable 6-phosphogluconolactonase 4%2C chloroplastic (Oryza sativa subsp. japonica)
LOLMU_00042451	black	0.7854053443858257	1.0160733671176751e-7	R_0h.vs.3h	0.41999068658511046	0.01670425940858862	black	7_RagTag	163412082	163415349	Similar to CYCL: Cytochrome c1-1%2C heme protein%2C mitochondrial (Solanum tuberosum)
LOLMU_00026446	black	0.6076194106465999	2.2577120978587462e-4	R_0h.vs.3h	0.4193846270369016	0.01687858581129969	black	5_RagTag	281400244	281402990	Similar to BBR: E3 ubiquitin ligase BIG BROTHER-related (Arabidopsis thaliana)
LOLMU_00043821	black	0.6472091004086219	6.244401482559754e-5	R_0h.vs.24h	0.41928836128185143	0.016906414497585277	black	7_RagTag	242025740	242029218	Similar to LIP5: Protein HOMOLOG OF MAMMALIAN LYST-INTERACTING PROTEIN 5 (Arabidopsis thaliana)
LOLMU_00019170	black	0.5347274674512548	0.001616266126841707	S_0h.vs.3h	0.4190827562747961	0.016965979106135128	black	2_RagTag	219426349	219429761	Similar to SYP132: Syntaxin-132 (Oryza sativa subsp. japonica)
LOLMU_00047202	black	0.7999586856869321	3.936236073756423e-8	R.vs.S_24h	0.41907234108756153	0.01696900107082083	black	JAEVFB010000110.1_RagTag	4585535	4587428	Similar to VHA-F: V-type proton ATPase subunit F (Arabidopsis thaliana)
LOLMU_00002517	black	0.5226145639553036	0.00215083247626282	S_0h.vs.24h	0.41862943372160444	0.017097925844768352	black	4_RagTag	126922550	126927376	Similar to gpn3: GPN-loop GTPase 3 (Danio rerio)
LOLMU_00041419	black	0.5401131623177373	0.0014185555590229132	R_0h.vs.24h	0.41862527642278685	0.017099139832798673	black	7_RagTag	100892374	100895155	Protein of unknown function
LOLMU_00036179	black	0.5770271914451259	5.455214807851168e-4	Fvfm	0.41848400909489314	0.017140434473853498	black	6_RagTag	114173025	114178893	Similar to FIM5: Fimbrin-5 (Arabidopsis thaliana)
LOLMU_00037688	black	0.580124644018744	5.00877520884092e-4	R.vs.S_3h	0.41770341174770576	0.01737011424411676	black	6_RagTag	224201702	224210618	Similar to GAMMACAL2: Gamma carbonic anhydrase-like 2%2C mitochondrial (Arabidopsis thaliana)
LOLMU_00017191	black	0.659987396487644	3.963287717356629e-5	S_0h.vs.6h	0.41743574256557575	0.01744945912494853	black	2_RagTag	56129582	56131185	Similar to pcp: Pyrrolidone-carboxylate peptidase (Escherichia fergusonii (strain ATCC 35469 / DSM 13698 / CCUG 18766 / IAM 14443 / JCM 21226 / LMG 7866 / NBRC 102419 / NCTC 12128 / CDC 0568-73))
LOLMU_00040222	black	0.696328116435397	9.59893802789942e-6	R_0h.vs.3h	0.4173832164347869	0.017465064711999954	black	7_RagTag	43287742	43289278	Protein of unknown function
LOLMU_00022992	black	0.6310513627673052	1.0778995257287544e-4	Fvfm	0.41736610182271744	0.01747015199353173	black	5_RagTag	30974760	30978692	Similar to NRAMP6: Metal transporter Nramp6 (Oryza sativa subsp. japonica)
LOLMU_00012557	black	0.516556749945148	0.002471602410824493	S_0h.vs.6h	0.41736331383348474	0.017470980834031667	black	3_RagTag	248060115	248067252	Similar to BAG4: BAG family molecular chaperone regulator 4 (Arabidopsis thaliana)
LOLMU_00044033	black	0.6032979048695177	2.5713367268884906e-4	R_0h.vs.6h	0.41663502664388335	0.0176886160279371	black	7_RagTag	256488059	256489225	Similar to fabG: 3-oxoacyl-[acyl-carrier-protein] reductase FabG (Thermotoga maritima (strain ATCC 43589 / DSM 3109 / JCM 10099 / NBRC 100826 / MSB8))
LOLMU_00034438	black	0.5405746282043186	0.0014026432406985302	R_0h.vs.3h	0.4164912346822138	0.01773185089842502	black	6_RagTag	33780213	33782925	Similar to imp1: Mitochondrial inner membrane protease subunit 1 (Schizosaccharomyces pombe (strain 972 / ATCC 24843))
LOLMU_00026839	black	0.7807026689290867	1.359328459684325e-7	S_0h.vs.24h	0.4163497132273846	0.017774488814884228	black	5_RagTag	296084904	296087477	Similar to RBL2: RHOMBOID-like protein 2 (Arabidopsis thaliana)
LOLMU_00043483	black	0.5102691043809421	0.002847654732882705	S_0h.vs.24h	0.41595742133390284	0.017893125153342192	black	7_RagTag	218329801	218332486	Similar to RBP1: RNA-binding protein 1 (Medicago truncatula)
LOLMU_00041104	black	0.6494706808649355	5.7704298412309716e-5	R_0h.vs.24h	0.4149720531533407	0.0181940237643982	black	7_RagTag	84370527	84373494	Dbxref=InterPro:IPR003959,PFAM:PF00004
LOLMU_00029894	black	0.6270113688888407	1.2296797197072242e-4	R.vs.S_3h	0.41491845634639724	0.018210510215049002	black	1_RagTag	101982276	101986299	Similar to DTC: Mitochondrial dicarboxylate/tricarboxylate transporter DTC (Arabidopsis thaliana)
LOLMU_00013304	black	0.4413667324975656	0.011446514845754967	R_0h.vs.3h	0.41459456799848493	0.018310402955149255	black	3_RagTag	280206830	280208448	Protein of unknown function
LOLMU_00043821	black	0.6472091004086219	6.244401482559754e-5	R.vs.S_24h	0.4145292986146502	0.018330588138945125	black	7_RagTag	242025740	242029218	Similar to LIP5: Protein HOMOLOG OF MAMMALIAN LYST-INTERACTING PROTEIN 5 (Arabidopsis thaliana)
LOLMU_00034730	black	0.44189671952286175	0.011336361085524884	S_0h.vs.6h	0.4142504101727428	0.018417045327156573	black	6_RagTag	43715695	43718843	Similar to EMB2731: ER membrane protein complex subunit 8/9 homolog (Arabidopsis thaliana)
LOLMU_00031143	black	0.46212762576872973	0.007749200279218582	S_0h.vs.24h	0.4139790933821802	0.01850147986481193	black	1_RagTag	193521775	193532391	Similar to GAUT11: Hexosyltransferase GAUT11 (Arabidopsis thaliana)
LOLMU_00048748	black	0.7259736061120917	2.569033726807458e-6	R_0h.vs.3h	0.4139758148809546	0.018502502104930162	black	scaffold_94	197675	202859	Similar to SCAMP6: Secretory carrier-associated membrane protein 6 (Oryza sativa subsp. japonica)
LOLMU_00030919	black	0.5835713110566395	4.5502335628931515e-4	R.vs.S_0h	0.4139277389507038	0.018517497615635783	black	1_RagTag	181324405	181332109	Similar to AGAL1: Alpha-galactosidase 1 (Arabidopsis thaliana)
LOLMU_00025983	black	0.5877630149255622	4.042889480406385e-4	R_0h.vs.6h	0.41335920701150614	0.018695596481712557	black	5_RagTag	261844116	261846992	Similar to MDAR3: Monodehydroascorbate reductase 3%2C cytosolic (Oryza sativa subsp. japonica)
LOLMU_00039613	black	0.7630048003759362	3.826952277713812e-7	R_0h.vs.3h	0.4132243241264182	0.018738057978851766	black	7_RagTag	14142192	14145174	Similar to At4g32130: ER membrane protein complex subunit 7 homolog (Arabidopsis thaliana)
LOLMU_00043279	black	0.7358212869725809	1.5965155994696593e-6	S_0h.vs.6h	0.4130897510235254	0.0187805016676808	black	7_RagTag	209567068	209567401	Similar to Os07g0631100: Transcription elongation factor 1 homolog (Oryza sativa subsp. japonica)
LOLMU_00010665	black	0.4077497587281064	0.020530248724865436	R.vs.S_24h	0.41266383443220017	0.01891535970029705	black	3_RagTag	120597125	120598862	Similar to At1g78530: Receptor-like serine/threonine-protein kinase At1g78530 (Arabidopsis thaliana)
LOLMU_00032004	black	0.5709008203280606	6.442845480930998e-4	S_0h.vs.6h	0.41236971317923665	0.019008955436212168	black	1_RagTag	241462567	241475028	Similar to DAR1: Protein DA1-related 1 (Arabidopsis thaliana)
LOLMU_00017659	black	0.7671368732038565	3.0297259812321134e-7	S_0h.vs.24h	0.4123414851727185	0.019017958361940892	black	2_RagTag	85277312	85281788	Similar to Os07g0577700: Succinate--CoA ligase [ADP-forming] subunit alpha%2C mitochondrial (Oryza sativa subsp. japonica)
LOLMU_00001619	black	0.8813314690050404	2.7721235074953838e-11	R_0h.vs.3h	0.41198704364006333	0.019131303786386267	black	4_RagTag	86491829	86499755	Similar to ADF3: Actin-depolymerizing factor 3 (Zea mays)
LOLMU_00044425	black	0.5961892579784873	3.17203240712052e-4	R.vs.S_24h	0.411323677410697	0.019344944247607805	black	scaffold_3	13144	18333	Similar to Os02g0621700: Succinate--CoA ligase [ADP-forming] subunit beta%2C mitochondrial (Oryza sativa subsp. japonica)
LOLMU_00033011	black	0.5131694749759147	0.0026684484104404077	Fvfm	0.4110053624590401	0.019448159102954093	black	1_RagTag	303680757	303683196	Similar to MRS2-G: Putative magnesium transporter MRS2-G (Oryza sativa subsp. indica)
LOLMU_00008306	black	0.6293114040133702	1.1410836553352203e-4	R.vs.S_24h	0.41076721267961863	0.019525678179094626	black	4_RagTag	465137884	465139918	Similar to Chymotrypsin inhibitor (Lumbricus terrestris)
LOLMU_00022056	black	0.6090330955583417	2.1627744655125286e-4	R.vs.S_0h	0.4107290348807398	0.01953812904346549	black	2_RagTag	367476415	367479296	Similar to PEX22: Peroxisome biogenesis protein 22 (Arabidopsis thaliana)
LOLMU_00019584	black	0.7941250845717429	5.8087033913187686e-8	R_0h.vs.3h	0.41028414474316105	0.019683705977246807	black	2_RagTag	246607541	246613537	Similar to Os01g0587000: Probable V-type proton ATPase subunit d (Oryza sativa subsp. japonica)
LOLMU_00008702	black	0.7387785196930543	1.3783687049678275e-6	S_0h.vs.6h	0.41021094434692873	0.019707744469434477	black	3_RagTag	7519971	7523664	Similar to 1-SST: Sucrose:sucrose 1-fructosyltransferase (Festuca arundinacea)
LOLMU_00042009	black	0.5559447015676154	9.54358469641716e-4	R.vs.S_24h	0.4091327078773573	0.020064656090358134	black	7_RagTag	138177798	138178851	Similar to PUB8: U-box domain-containing protein 8 (Arabidopsis thaliana)
LOLMU_00017054	black	0.5766034118720851	5.518949344336785e-4	S_0h.vs.3h	0.40894391405083225	0.0201276966298109	black	2_RagTag	49898428	49900266	Similar to VIT1: Vacuolar iron transporter 1 (Oryza sativa subsp. japonica)
LOLMU_00028029	black	0.4048675665140169	0.021529339962670323	S_0h.vs.6h	0.4088850641666449	0.02014738080160434	black	5_RagTag	362768779	362772152	Similar to ICS2: Isochorismate synthase 2%2C chloroplastic (Arabidopsis thaliana)
LOLMU_00026862	black	0.8003098052947837	3.843563522766333e-8	S_0h.vs.6h	0.40876167696539945	0.020188703212567785	black	5_RagTag	296541330	296543130	Similar to Os09g0529100: Probable 6-phosphogluconolactonase 4%2C chloroplastic (Oryza sativa subsp. japonica)
LOLMU_00045616	black	0.5928379428665534	3.4961309418471897e-4	S_0h.vs.3h	0.4085375807533152	0.020263932492748396	black	scaffold_3	69834271	69837175	Similar to Os02g0149800: Probable protein phosphatase 2C 10 (Oryza sativa subsp. japonica)
LOLMU_00020623	black	0.5153991126133461	0.0025374098759624298	S_0h.vs.6h	0.40847362655993363	0.020285444466834165	black	2_RagTag	303062389	303074051	Similar to At2g19130: G-type lectin S-receptor-like serine/threonine-protein kinase At2g19130 (Arabidopsis thaliana)
LOLMU_00017760	black	0.7351710892443128	1.6485056101275907e-6	R.vs.S_24h	0.40828180719224166	0.020350079226980417	black	2_RagTag	91836748	91841755	Similar to HVA22K: HVA22-like protein k (Arabidopsis thaliana)
LOLMU_00007923	black	0.5243800825603303	0.002064440725499282	R.vs.S_24h	0.40732154229902917	0.020676213746115477	black	4_RagTag	443586070	443586770	Similar to At1g61280: Phosphatidylinositol N-acetylglucosaminyltransferase subunit P (Arabidopsis thaliana)
LOLMU_00029460	black	0.7503234434497873	7.6200487343747e-7	S_0h.vs.6h	0.40726619352989296	0.020695142814176812	black	1_RagTag	77348670	77350296	Similar to P4H7: Probable prolyl 4-hydroxylase 7 (Arabidopsis thaliana)
LOLMU_00038372	black	0.5142219525789141	0.00260588002560971	R_0h.vs.3h	0.40723667685866793	0.02070524326077121	black	6_RagTag	269810086	269816042	Similar to CKL3: Casein kinase 1-like protein 3 (Arabidopsis thaliana)
LOLMU_00003989	black	0.534955054921337	0.0016074488183792715	R.vs.S_3h	0.4071630190559537	0.020730466346320343	black	4_RagTag	214586318	214591642	Similar to IP5P5: Type I inositol polyphosphate 5-phosphatase 5 (Arabidopsis thaliana)
LOLMU_00041154	black	0.45086843252676284	0.009602807971685565	R_0h.vs.24h	0.40708236496856076	0.02075811434922402	black	7_RagTag	86937948	86945791	Similar to CIPK24: CBL-interacting protein kinase 24 (Oryza sativa subsp. japonica)
LOLMU_00026839	black	0.7807026689290867	1.359328459684325e-7	R.vs.S_3h	0.4070148981493963	0.02078126520543243	black	5_RagTag	296084904	296087477	Similar to RBL2: RHOMBOID-like protein 2 (Arabidopsis thaliana)
LOLMU_00042322	black	0.6887703299434065	1.3106371317264459e-5	S_0h.vs.24h	0.40696826608926007	0.020797279206354095	black	7_RagTag	157021446	157027738	Protein of unknown function
LOLMU_00030461	black	0.5795737372209943	5.085733408501396e-4	R.vs.S_24h	0.4066035400070606	0.0209228827764801	black	1_RagTag	155226689	155231132	Protein of unknown function
LOLMU_00031173	black	0.4015563733704729	0.022726358801684565	S_0h.vs.24h	0.4060931955619606	0.021099686089941578	black	1_RagTag	196195602	196198562	Similar to F36D4.5: Desumoylating isopeptidase 1 homolog (Caenorhabditis elegans)
LOLMU_00017891	black	0.644063579425261	6.961681365049913e-5	R_0h.vs.3h	0.4059688145106169	0.02114296316726423	black	2_RagTag	102974569	102979962	Similar to Os07g0549700: Probable V-type proton ATPase subunit H (Oryza sativa subsp. japonica)
LOLMU_00023606	black	0.5616092800436984	8.241932070244629e-4	S_0h.vs.6h	0.40594941608046614	0.021149719253984144	black	5_RagTag	63795930	63798819	Similar to GPAT3: Probable glycerol-3-phosphate acyltransferase 3 (Arabidopsis thaliana)
LOLMU_00041419	black	0.5401131623177373	0.0014185555590229132	S_0h.vs.24h	0.4058207469715981	0.02119457731488127	black	7_RagTag	100892374	100895155	Protein of unknown function
LOLMU_00041577	black	0.5703579701707612	6.537523504673101e-4	R_0h.vs.6h	0.4055610671382203	0.021285349246598487	black	7_RagTag	108333933	108335116	Similar to V-type proton ATPase subunit B 2 (Hordeum vulgare)
LOLMU_00017983	black	0.6316534425483303	1.0567758270786002e-4	S_0h.vs.3h	0.405330139768802	0.021366340232543083	black	2_RagTag	110421947	110422789	Protein of unknown function
LOLMU_00018438	black	0.5477062332311521	0.001175822196269922	R_0h.vs.3h	0.40510684401065655	0.02144489657059717	black	2_RagTag	174633262	174639328	Similar to Os07g0201100: Coatomer subunit gamma-2 (Oryza sativa subsp. japonica)
LOLMU_00011783	black	0.6827032781359706	1.6718829475271348e-5	R.vs.S_24h	0.4050213461573363	0.021475038141784388	black	3_RagTag	215935423	215938251	Similar to ctdspl2: CTD small phosphatase-like protein 2 (Dictyostelium discoideum)
LOLMU_00048075	black	0.5610570833425467	8.361552058804184e-4	R_0h.vs.6h	0.4049268849827364	0.021508380333513558	black	scaffold_65	384206	385156	Similar to At4g29120: Probable 3-hydroxyisobutyrate dehydrogenase-like 1%2C mitochondrial (Arabidopsis thaliana)
LOLMU_00018873	black	0.584787031152058	4.3975903321002394e-4	R.vs.S_0h	0.4044848922005276	0.02166496014050506	black	2_RagTag	198273378	198276566	Similar to DTX10: Protein DETOXIFICATION 10 (Arabidopsis thaliana)
LOLMU_00014963	black	0.5887177138282306	3.934597157093139e-4	R.vs.S_6h	0.4042809024464762	0.021737542048024767	black	3_RagTag	365007585	365010699	Similar to At5g09310: Probable gamma-secretase subunit PEN-2 (Arabidopsis thaliana)
LOLMU_00028438	black	0.775763019649969	1.8316086368168535e-7	R_0h.vs.24h	0.4040236734915297	0.021829353125926043	black	1_RagTag	13243437	13245315	Similar to VATP-P1: V-type proton ATPase 16 kDa proteolipid subunit (Avena sativa)
LOLMU_00031276	black	0.63767668913216	8.649524894064851e-5	R_0h.vs.3h	0.4040119053005342	0.021833561115424113	black	1_RagTag	203348939	203351740	Similar to UBC36: Ubiquitin-conjugating enzyme E2 36 (Arabidopsis thaliana)
LOLMU_00008036	black	0.5027557261366475	0.003361117976711482	S_0h.vs.6h	0.40390577475322326	0.02187154080814542	black	4_RagTag	451878708	451883040	Similar to SCPL14: Serine carboxypeptidase-like 14 (Arabidopsis thaliana)
LOLMU_00011230	black	0.38011167002159657	0.031875244500656444	R_0h.vs.3h	0.40384881415862284	0.021891947102851677	black	3_RagTag	154960309	154966952	Similar to GAMMACA1: Gamma carbonic anhydrase 1%2C mitochondrial (Arabidopsis thaliana)
LOLMU_00048748	black	0.7259736061120917	2.569033726807458e-6	R.vs.S_3h	0.40366274009956904	0.021958718201793563	black	scaffold_94	197675	202859	Similar to SCAMP6: Secretory carrier-associated membrane protein 6 (Oryza sativa subsp. japonica)
LOLMU_00009985	black	0.5667551594907889	7.197565156324616e-4	S_0h.vs.6h	0.40279887673384945	0.022270913387472783	black	3_RagTag	75913874	75916317	Similar to At4g00755: F-box protein At4g00755 (Arabidopsis thaliana)
LOLMU_00020689	black	0.7664170288375339	3.1566338522606754e-7	R_0h.vs.6h	0.40231821957027797	0.022446199348678322	black	2_RagTag	306131376	306138170	Similar to PDIL5-2: Protein disulfide isomerase-like 5-2 (Oryza sativa subsp. japonica)
LOLMU_00012461	black	0.6867086550746297	1.4245855534494209e-5	R_0h.vs.3h	0.4023054417710014	0.022450874631675312	black	3_RagTag	244737598	244745005	Protein of unknown function
LOLMU_00002144	black	0.5737253995877162	5.969459114363579e-4	R.vs.S_0h	0.4022302679167042	0.02247839633689174	black	4_RagTag	108495728	108497690	Similar to MIC10: MICOS complex subunit MIC10 (Arabidopsis thaliana)
LOLMU_00018230	black	0.4453667002735653	0.010636981336599448	S_0h.vs.6h	0.40221305123354073	0.02248470340574785	black	2_RagTag	134269694	134275683	Similar to usf: Protein usf (Aquifex pyrophilus)
LOLMU_00005586	black	0.6351965403129111	9.397966698170545e-5	R.vs.S_3h	0.402126469716807	0.02251644334588041	black	4_RagTag	329276028	329277481	Similar to NEC2: Ferritin-like catalase Nec2 (Nesocodon mauritianus)
LOLMU_00013143	black	0.5599291325778746	8.610648922529733e-4	R.vs.S_0h	0.4016014394268153	0.02270970650862423	black	3_RagTag	272484631	272486774	Similar to AP: Fra a 1-associated protein (Fragaria ananassa)
LOLMU_00025750	black	0.5063745783827739	0.0031046170606423055	R.vs.S_3h	0.40090137695826644	0.022969523860542292	black	5_RagTag	243497812	243500047	Similar to TIFY6A: Protein TIFY 6a (Oryza sativa subsp. japonica)
LOLMU_00031842	black	0.7473667597079074	8.895646242289055e-7	S_0h.vs.6h	0.40070405616635335	0.023043197230432584	black	1_RagTag	231545921	231546712	Similar to GOS2: Protein translation factor SUI1 homolog (Oryza sativa subsp. japonica)
LOLMU_00043282	black	0.9257416675836503	3.320333216309935e-14	S_0h.vs.6h	0.399924915281331	0.023336008400504867	black	7_RagTag	209694791	209696579	Similar to Os06g0152100: Profilin LP04 (Oryza sativa subsp. japonica)
LOLMU_00043047	black	0.7359111282797863	1.5894504462574718e-6	R_0h.vs.3h	0.39965102015463627	0.023439666697454717	black	7_RagTag	197047123	197053226	Similar to UBC34: Ubiquitin-conjugating enzyme E2 34 (Arabidopsis thaliana)
LOLMU_00016897	black	0.6731564245418805	2.4246903296900957e-5	R.vs.S	0.39949845512589105	0.02349757062296637	black	2_RagTag	40040059	40043028	Similar to At3g12260: NADH dehydrogenase [ubiquinone] 1 alpha subcomplex subunit 6 (Arabidopsis thaliana)
LOLMU_00026869	black	0.5127560628490994	0.0026933789719867647	R.vs.S_24h	0.39857763426854803	0.023849560720049817	black	5_RagTag	296953429	296958201	Similar to HOX6: Homeobox-leucine zipper protein HOX6 (Oryza sativa subsp. japonica)
LOLMU_00036973	black	0.6037529485775404	2.536581964726132e-4	R.vs.S_0h	0.3985355482707267	0.023865751481280926	black	6_RagTag	165239817	165241016	Similar to SAMDC: S-adenosylmethionine decarboxylase proenzyme (Zea mays)
LOLMU_00023876	black	0.8439679318684687	1.296026699495939e-9	R.vs.S_3h	0.39830622012225686	0.023954134505237066	black	5_RagTag	99398814	99400912	Similar to VATP-P1: V-type proton ATPase 16 kDa proteolipid subunit (Avena sativa)
LOLMU_00016956	black	0.6150213149748747	1.798830875067463e-4	R_0h.vs.6h	0.39812165789834064	0.024025460141130592	black	2_RagTag	43318550	43320701	Similar to SCL30A: Serine/arginine-rich SC35-like splicing factor SCL30A (Arabidopsis thaliana)
LOLMU_00008736	black	0.7622859150200006	3.98378665940731e-7	S_0h.vs.24h	0.39805124487155574	0.024052717847468087	black	3_RagTag	8422314	8431165	Similar to ML2: Protein MEI2-like 2 (Oryza sativa subsp. japonica)
LOLMU_00019446	black	0.5311510857169589	0.001760473211449636	Fvfm	0.39778972745132696	0.02415417706226314	black	2_RagTag	237989569	237992740	Similar to MICU: Calcium uptake protein%2C mitochondrial (Arabidopsis thaliana)
LOLMU_00025850	black	0.7246609777310715	2.7330471855450944e-6	R.vs.S_3h	0.3974960797809286	0.02426852084817796	black	5_RagTag	250761216	250766529	Similar to SPBC2A9.03: Uncharacterized WD repeat-containing protein C2A9.03 (Schizosaccharomyces pombe (strain 972 / ATCC 24843))
LOLMU_00004973	black	0.7080082483920668	5.820929333788174e-6	R.vs.S_3h	0.39742368259773075	0.02429677995071647	black	4_RagTag	292808419	292810049	Similar to PAP18: Purple acid phosphatase 18 (Arabidopsis thaliana)
LOLMU_00017372	black	0.8320413076682854	3.596117362829653e-9	S_0h.vs.6h	0.3968806614773184	0.02450960335990099	black	2_RagTag	65710244	65712021	Similar to GEM: GLABRA2 expression modulator (Arabidopsis thaliana)
LOLMU_00004973	black	0.7080082483920668	5.820929333788174e-6	R_0h.vs.3h	0.3960182005097067	0.024850770886703153	black	4_RagTag	292808419	292810049	Similar to PAP18: Purple acid phosphatase 18 (Arabidopsis thaliana)
LOLMU_00021938	black	0.5042445388761847	0.003253458912532449	Fvfm	0.39577458883343397	0.024947840893255167	black	2_RagTag	360647065	360647797	Similar to DOF1.7: Dof zinc finger protein DOF1.7 (Arabidopsis thaliana)
LOLMU_00043963	black	0.4038562512378277	0.021889281856563005	R.vs.S_24h	0.39497765408788976	0.025267567367630223	black	7_RagTag	253014750	253019872	Similar to CLC-F: Chloride channel protein CLC-f (Arabidopsis thaliana)
LOLMU_00025856	black	0.8013056843313032	3.591500164443658e-8	S_0h.vs.3h	0.39481961486472295	0.025331369931435175	black	5_RagTag	251000814	251003369	Similar to HIR1: Hypersensitive-induced response protein 1 (Oryza sativa subsp. japonica)
LOLMU_00002226	black	0.7586863898765617	4.861094964676288e-7	R_0h.vs.24h	0.3944705229471786	0.02547277182641945	black	4_RagTag	112665079	112672622	Similar to GSDA: Guanosine deaminase (Arabidopsis thaliana)
LOLMU_00025916	black	0.623213416774945	1.3894892072423878e-4	R.vs.S_0h	0.39434203708633353	0.025524978655323886	black	5_RagTag	255780936	255785241	Similar to MTM1: Mitochondrial carrier protein MTM1 (Arabidopsis thaliana)
LOLMU_00023606	black	0.5616092800436984	8.241932070244629e-4	R.vs.S	0.39425102235126724	0.025562013189148337	black	5_RagTag	63795930	63798819	Similar to GPAT3: Probable glycerol-3-phosphate acyltransferase 3 (Arabidopsis thaliana)
LOLMU_00035739	black	0.535043051075039	0.0016040508974519347	R.vs.S_0h	0.39408017463389566	0.02563165139641758	black	6_RagTag	92283267	92289819	Similar to SKIPA: SNW/SKI-interacting protein A (Oryza sativa subsp. japonica)
LOLMU_00037042	black	0.6096121152748721	2.1249268093325872e-4	R_0h.vs.6h	0.3939692342392113	0.02567695444458783	black	6_RagTag	170360799	170362359	Similar to At1g31830: Probable polyamine transporter At1g31830 (Arabidopsis thaliana)
LOLMU_00018881	black	0.7998220214648674	3.972857503378218e-8	R.vs.S_3h	0.3937870558077275	0.025751490396941332	black	2_RagTag	198388207	198392049	Similar to ATPB: ATP synthase subunit beta%2C mitochondrial (Oryza sativa subsp. japonica)
LOLMU_00004973	black	0.7080082483920668	5.820929333788174e-6	R_0h.vs.24h	0.39367496693479154	0.025797438249052982	black	4_RagTag	292808419	292810049	Similar to PAP18: Purple acid phosphatase 18 (Arabidopsis thaliana)
LOLMU_00043822	black	0.35687556127511566	0.04495826501826129	S_0h.vs.6h	0.39325977604853896	0.025968221020550103	black	7_RagTag	242106329	242114641	Similar to At1g04970: Putative BPI/LBP family protein At1g04970 (Arabidopsis thaliana)
LOLMU_00002694	black	0.5718211223718321	6.285096175670304e-4	R.vs.S_6h	0.3929655979843112	0.026089787265385998	black	4_RagTag	135902492	135906339	Similar to UBC15: Ubiquitin-conjugating enzyme 15 (Arabidopsis thaliana)
LOLMU_00045422	black	0.4962487546417707	0.0038685398494022016	R.vs.S	0.3928714115875265	0.026128807356880036	black	scaffold_3	60597901	60605157	Similar to Os02g0134000: Phosphopantetheine adenylyltransferase 2 (Oryza sativa subsp. japonica)
LOLMU_00032927	black	0.5739463455762289	5.933758358458533e-4	R_0h.vs.24h	0.39275505973263614	0.02617707633631977	black	1_RagTag	297376456	297379637	Similar to CNR6: Cell number regulator 6 (Zea mays)
LOLMU_00002144	black	0.5737253995877162	5.969459114363579e-4	R.vs.S_6h	0.39259350201425547	0.026244220335585204	black	4_RagTag	108495728	108497690	Similar to MIC10: MICOS complex subunit MIC10 (Arabidopsis thaliana)
LOLMU_00014414	black	0.5428534267825259	0.001326331721249739	R.vs.S_3h	0.3921930037942723	0.02641127790465393	black	3_RagTag	339917248	339918672	Protein of unknown function
LOLMU_00004215	black	0.7085872492082843	5.674840545794655e-6	R_0h.vs.24h	0.3921529424199029	0.026428036320390737	black	4_RagTag	225522791	225525063	Similar to VPS2.1: Vacuolar protein sorting-associated protein 2 homolog 1 (Arabidopsis thaliana)
LOLMU_00036367	black	0.6222366073802287	1.433478349986216e-4	R.vs.S_6h	0.3920610803071392	0.026466496849765576	black	6_RagTag	123799135	123804006	Similar to TOL1: TOM1-like protein 1 (Arabidopsis thaliana)
LOLMU_00043910	black	0.5535465916697132	0.0010146895486830764	S_0h.vs.6h	0.39187142460124147	0.02654604639468881	black	7_RagTag	248880593	248887840	Similar to PYRC5: Phenylcoumaran benzylic ether reductase Pyrc5 (Pyrus communis)
LOLMU_00032372	black	0.7272410479637419	2.41920847847911e-6	Fvfm	0.3916851543190375	0.026624366551670355	black	1_RagTag	261679939	261681994	Protein of unknown function
LOLMU_00041104	black	0.6494706808649355	5.7704298412309716e-5	R.vs.S_0h	0.3916224906380423	0.026650756962684336	black	7_RagTag	84370527	84373494	Dbxref=InterPro:IPR003959,PFAM:PF00004
LOLMU_00026591	black	0.742831789843037	1.1233782936706956e-6	R.vs.S_6h	0.3915615505119309	0.026676442060864534	black	5_RagTag	286143906	286147244	Similar to Os09g0505700: Ribulose-phosphate 3-epimerase%2C cytoplasmic isoform (Oryza sativa subsp. japonica)
LOLMU_00041641	black	0.39671677093983887	0.02457413628643044	R_0h.vs.3h	0.3912963696220163	0.026788446979738985	black	7_RagTag	112615825	112618344	Similar to MAGO2: Protein mago nashi homolog 2 (Oryza sativa subsp. japonica)
LOLMU_00020448	black	0.5881670911274434	3.9967367898860446e-4	S_0h.vs.24h	0.3910274846497397	0.0269024094184288	black	2_RagTag	293068094	293076761	Similar to SNF4: Sucrose nonfermenting 4-like protein (Arabidopsis thaliana)
LOLMU_00012461	black	0.6867086550746297	1.4245855534494209e-5	R.vs.S_6h	0.3908580058051312	0.026974443999730265	black	3_RagTag	244737598	244745005	Protein of unknown function
LOLMU_00028954	black	0.5437202832127476	0.001298271110819497	R_0h.vs.24h	0.39072379708310917	0.027031599512185558	black	1_RagTag	39661638	39664498	Protein of unknown function
LOLMU_00014414	black	0.5428534267825259	0.001326331721249739	S_0h.vs.6h	0.3905284105809083	0.027114986063390255	black	3_RagTag	339917248	339918672	Protein of unknown function
LOLMU_00017372	black	0.8320413076682854	3.596117362829653e-9	R_0h.vs.24h	0.3899915346660643	0.02734519752425807	black	2_RagTag	65710244	65712021	Similar to GEM: GLABRA2 expression modulator (Arabidopsis thaliana)
LOLMU_00026862	black	0.8003098052947837	3.843563522766333e-8	R.vs.S_24h	0.38985278159037196	0.027404954019812185	black	5_RagTag	296541330	296543130	Similar to Os09g0529100: Probable 6-phosphogluconolactonase 4%2C chloroplastic (Oryza sativa subsp. japonica)
LOLMU_00036576	black	0.7136800982189491	4.526011705655365e-6	R.vs.S_0h	0.38982120171985535	0.02741856937457665	black	6_RagTag	137368408	137370460	Similar to GPX6: Probable phospholipid hydroperoxide glutathione peroxidase 6%2C mitochondrial (Arabidopsis thaliana)
LOLMU_00047993	black	0.5093225208179326	0.0029083534411821297	R_0h.vs.24h	0.3895157584224907	0.02755054421009295	black	scaffold_63	1758787	1763869	Similar to VAMP714: Vesicle-associated membrane protein 714 (Arabidopsis thaliana)
LOLMU_00006759	black	0.45919174994951123	0.00820045333876192	S_0h.vs.24h	0.3889953481223304	0.027776598142240903	black	4_RagTag	386090496	386095724	Similar to STU: Protein kinase STUNTED (Arabidopsis thaliana)
LOLMU_00020129	black	0.6702014584252041	2.7130413490379926e-5	Fvfm	0.3887716726580989	0.027874222509184556	black	2_RagTag	276926519	276927266	Similar to HVA22: Protein HVA22 (Hordeum vulgare)
LOLMU_00002226	black	0.7586863898765617	4.861094964676288e-7	S_0h.vs.6h	0.38872795432464385	0.02789333635576022	black	4_RagTag	112665079	112672622	Similar to GSDA: Guanosine deaminase (Arabidopsis thaliana)
LOLMU_00004215	black	0.7085872492082843	5.674840545794655e-6	S_0h.vs.3h	0.3886348037273032	0.027934097955073005	black	4_RagTag	225522791	225525063	Similar to VPS2.1: Vacuolar protein sorting-associated protein 2 homolog 1 (Arabidopsis thaliana)
LOLMU_00025761	black	0.7174241846701189	3.820827167823591e-6	R.vs.S_3h	0.38839661839052797	0.02803854659731743	black	5_RagTag	244687006	244690742	Protein of unknown function
LOLMU_00037042	black	0.6096121152748721	2.1249268093325872e-4	R.vs.S_0h	0.38832041380567434	0.028072031050965483	black	6_RagTag	170360799	170362359	Similar to At1g31830: Probable polyamine transporter At1g31830 (Arabidopsis thaliana)
LOLMU_00018284	black	0.6567776933131402	4.4515666172821655e-5	R_0h.vs.24h	0.3883180454841388	0.028073072219983047	black	2_RagTag	138324125	138328095	Similar to XBOS34: Probable E3 ubiquitin-protein ligase XBOS34 (Oryza sativa subsp. japonica)
LOLMU_00004162	black	0.7886341374738199	8.28549133531202e-8	R_0h.vs.6h	0.388238378993958	0.02810811385263464	black	4_RagTag	222011000	222012745	Protein of unknown function
LOLMU_00026676	black	0.5203485276108504	0.002266309494751777	R_0h.vs.24h	0.38819505314551167	0.028127185911623838	black	5_RagTag	289416196	289419562	Similar to RAD52-2: DNA repair RAD52-like protein 2%2C chloroplastic (Arabidopsis thaliana)
LOLMU_00035130	black	0.5995596895862189	2.873254440730493e-4	R.vs.S_3h	0.3881080304275927	0.02816552531886238	black	6_RagTag	62608309	62611385	Protein of unknown function
LOLMU_00021355	black	0.5604436318374041	8.496229094414174e-4	Fvfm	0.38806149036886184	0.02818604689656426	black	2_RagTag	337144771	337150013	Similar to MED15A: Mediator of RNA polymerase II transcription subunit 15a (Arabidopsis thaliana)
LOLMU_00023606	black	0.5616092800436984	8.241932070244629e-4	R_0h.vs.6h	0.3880265400482566	0.028201466078936758	black	5_RagTag	63795930	63798819	Similar to GPAT3: Probable glycerol-3-phosphate acyltransferase 3 (Arabidopsis thaliana)
LOLMU_00048075	black	0.5610570833425467	8.361552058804184e-4	S_0h.vs.6h	0.38795033649777966	0.028235109031925065	black	scaffold_65	384206	385156	Similar to At4g29120: Probable 3-hydroxyisobutyrate dehydrogenase-like 1%2C mitochondrial (Arabidopsis thaliana)
LOLMU_00004804	black	0.7409345237648137	1.236835119239563e-6	R.vs.S_3h	0.38698563011667714	0.02866385898113919	black	4_RagTag	275470649	275472670	Similar to GF14D: 14-3-3-like protein GF14-D (Oryza sativa subsp. japonica)
LOLMU_00047168	black	0.8596612851604722	2.950722419996031e-10	R.vs.S_0h	0.38676668440160616	0.028761903023145078	black	JAEVFB010000110.1_RagTag	3215899	3221422	Similar to Exd1: piRNA biogenesis protein EXD1 (Mus musculus)
LOLMU_00019876	black	0.5600432626493296	8.585151210699294e-4	R_0h.vs.6h	0.3867408986478192	0.028773467908785284	black	2_RagTag	265491960	265500319	Similar to At5g64500: Probable sphingolipid transporter spinster homolog 2 (Arabidopsis thaliana)
LOLMU_00033006	black	0.7276059264036002	2.377573724587681e-6	S_0h.vs.3h	0.3855927944967275	0.029292253848940433	black	1_RagTag	303639535	303642766	Similar to ACR2.1: Arsenate reductase 2.1 (Oryza sativa subsp. japonica)
LOLMU_00047149	black	0.6790356815791337	1.931641086591071e-5	R_0h.vs.24h	0.38552509442238225	0.02932308179939072	black	JAEVFB010000110.1_RagTag	1739592	1739855	Similar to HIPP22: Heavy metal-associated isoprenylated plant protein 22 (Arabidopsis thaliana)
LOLMU_00047581	black	0.8145739926164248	1.4007666924326505e-8	Fvfm	0.38544370854749144	0.02936017676853423	black	scaffold_56	4506098	4508311	Similar to SYP52: Syntaxin-52 (Arabidopsis thaliana)
LOLMU_00018069	black	0.6958571168871167	9.789738413402939e-6	R.vs.S_0h	0.3854264169060266	0.02936806307788145	black	2_RagTag	115570722	115572595	Similar to tmem184A: Transmembrane protein 184 homolog DDB_G0284525 (Dictyostelium discoideum)
LOLMU_00019303	black	0.4477525702292214	0.010177519800464139	R.vs.S_6h	0.38506762495953806	0.029532090073388435	black	2_RagTag	229889030	229896148	Similar to D2HGDH: Probable D-2-hydroxyglutarate dehydrogenase%2C mitochondrial (Oryza sativa subsp. japonica)
LOLMU_00004264	black	0.6202871735539491	1.5250011682669854e-4	R.vs.S_0h	0.3850264340991672	0.029550968814830898	black	4_RagTag	228711525	228714148	Similar to GPAT3: Probable glycerol-3-phosphate acyltransferase 3 (Arabidopsis thaliana)
LOLMU_00027276	black	0.5198103108925205	0.002294515417268025	R.vs.S_24h	0.38487813980242125	0.029619017135016093	black	5_RagTag	315695238	315697156	Protein of unknown function
LOLMU_00036576	black	0.7136800982189491	4.526011705655365e-6	R_0h.vs.24h	0.3843224410232626	0.029875150526414464	black	6_RagTag	137368408	137370460	Similar to GPX6: Probable phospholipid hydroperoxide glutathione peroxidase 6%2C mitochondrial (Arabidopsis thaliana)
LOLMU_00018069	black	0.6958571168871167	9.789738413402939e-6	S_0h.vs.6h	0.38410171490508654	0.029977387803948513	black	2_RagTag	115570722	115572595	Similar to tmem184A: Transmembrane protein 184 homolog DDB_G0284525 (Dictyostelium discoideum)
LOLMU_00014633	black	0.5714393197566927	6.350122790824407e-4	S_0h.vs.3h	0.38392821899816254	0.030057948792495987	black	3_RagTag	353043522	353045232	Similar to Os05g0108800: Cytochrome b5 (Oryza sativa subsp. japonica)
LOLMU_00011737	black	0.6318624504708864	1.0495299115578694e-4	S_0h.vs.3h	0.38375330333299995	0.030139347624794706	black	3_RagTag	210275650	210285759	Similar to VPS25: Vacuolar protein sorting-associated protein 25 (Arabidopsis thaliana)
LOLMU_00018873	black	0.584787031152058	4.3975903321002394e-4	R.vs.S_24h	0.38363670440538244	0.030193707904023395	black	2_RagTag	198273378	198276566	Similar to DTX10: Protein DETOXIFICATION 10 (Arabidopsis thaliana)
LOLMU_00006485	black	0.5650686658157295	7.526207518857932e-4	Fvfm	0.3833513697599723	0.030327072617753612	black	4_RagTag	373394487	373406133	Protein of unknown function
LOLMU_00016437	black	0.6960432071934112	9.713947550170434e-6	R_0h.vs.3h	0.3832779030314925	0.030361488391103742	black	2_RagTag	20466198	20466586	Protein of unknown function
LOLMU_00019089	black	0.701070205597306	7.857063253336435e-6	S_0h.vs.3h	0.3831572476108162	0.030418078944851844	black	2_RagTag	213951165	213952328	Similar to RTNLB8: Reticulon-like protein B8 (Arabidopsis thaliana)
LOLMU_00020129	black	0.6702014584252041	2.7130413490379926e-5	R.vs.S_3h	0.383110016636475	0.03044025490484241	black	2_RagTag	276926519	276927266	Similar to HVA22: Protein HVA22 (Hordeum vulgare)
LOLMU_00002415	black	0.8000335486871659	3.9163068787764325e-8	R_0h.vs.3h	0.38280390381897705	0.030584301055322234	black	4_RagTag	121115516	121118288	Similar to ARF1: ADP-ribosylation factor (Zea mays)
LOLMU_00039613	black	0.7630048003759362	3.826952277713812e-7	S_0h.vs.24h	0.3827096508913935	0.03062876488501912	black	7_RagTag	14142192	14145174	Similar to At4g32130: ER membrane protein complex subunit 7 homolog (Arabidopsis thaliana)
LOLMU_00002226	black	0.7586863898765617	4.861094964676288e-7	Fvfm	0.3822531760578582	0.03084485265846714	black	4_RagTag	112665079	112672622	Similar to GSDA: Guanosine deaminase (Arabidopsis thaliana)
LOLMU_00016959	black	0.6302318899871452	1.10725685460833e-4	R.vs.S_0h	0.3816124201446338	0.031150269099184714	black	2_RagTag	43395776	43415596	Similar to Rnf14: E3 ubiquitin-protein ligase RNF14 (Mus musculus)
LOLMU_00035739	black	0.535043051075039	0.0016040508974519347	S_0h.vs.6h	0.38155929341110045	0.03117570209076503	black	6_RagTag	92283267	92289819	Similar to SKIPA: SNW/SKI-interacting protein A (Oryza sativa subsp. japonica)
LOLMU_00004264	black	0.6202871735539491	1.5250011682669854e-4	R.vs.S	0.3813595180941754	0.031271490472398876	black	4_RagTag	228711525	228714148	Similar to GPAT3: Probable glycerol-3-phosphate acyltransferase 3 (Arabidopsis thaliana)
LOLMU_00021938	black	0.5042445388761847	0.003253458912532449	S_0h.vs.3h	0.3813394632662231	0.031281119588711756	black	2_RagTag	360647065	360647797	Similar to DOF1.7: Dof zinc finger protein DOF1.7 (Arabidopsis thaliana)
LOLMU_00015607	black	0.7100690536446665	5.315978365554126e-6	S_0h.vs.24h	0.38104632505568053	0.03142214248464921	black	3_RagTag	390801369	390807649	Similar to SUMO1: Small ubiquitin-related modifier 1 (Oryza sativa subsp. japonica)
LOLMU_00031644	black	0.4435903506367004	0.010990317942912445	R.vs.S_24h	0.38096443369784105	0.031461631086230145	black	1_RagTag	221808627	221809451	Protein of unknown function
LOLMU_00026719	black	0.8794536969329478	3.462874573643207e-11	R_0h.vs.24h	0.3806323915844046	0.031622158197846535	black	5_RagTag	290271139	290274401	Similar to FBL23: Putative F-box/LRR-repeat protein 23 (Arabidopsis thaliana)
LOLMU_00043845	black	0.7206232675439007	3.2990116631896737e-6	R_0h.vs.6h	0.38056387181896434	0.0316553671526488	black	7_RagTag	243962271	243964712	Similar to DGAT2D: Diacylglycerol O-acyltransferase 2D (Glycine max)
LOLMU_00031949	black	0.5960481145373383	3.185124477764571e-4	R_0h.vs.6h	0.380016272910832	0.031921788404465995	black	1_RagTag	237822196	237827161	Similar to EMB8: Embryogenesis-associated protein EMB8 (Picea glauca)
LOLMU_00014688	black	0.6788042730162819	1.9491907453440885e-5	S_0h.vs.6h	0.3797477691759694	0.032053087163020653	black	3_RagTag	355682890	355683661	Similar to ATP6: ATP synthase small subunit 6-B%2C mitochondrial (Arabidopsis thaliana)
LOLMU_00025916	black	0.623213416774945	1.3894892072423878e-4	R.vs.S_3h	0.37972704696391407	0.032063238582080454	black	5_RagTag	255780936	255785241	Similar to MTM1: Mitochondrial carrier protein MTM1 (Arabidopsis thaliana)
LOLMU_00000768	black	0.5043920164860903	0.003242958524032324	R_0h.vs.6h	0.379685145024502	0.03208377353508781	black	4_RagTag	43668155	43670399	Similar to MDP1: Magnesium-dependent phosphatase 1 (Homo sapiens)
LOLMU_00036576	black	0.7136800982189491	4.526011705655365e-6	R.vs.S_6h	0.379626194195001	0.03211268176818188	black	6_RagTag	137368408	137370460	Similar to GPX6: Probable phospholipid hydroperoxide glutathione peroxidase 6%2C mitochondrial (Arabidopsis thaliana)
LOLMU_00017760	black	0.7351710892443128	1.6485056101275907e-6	R.vs.S_6h	0.37952841557509204	0.032160677011863946	black	2_RagTag	91836748	91841755	Similar to HVA22K: HVA22-like protein k (Arabidopsis thaliana)
LOLMU_00001192	black	0.6347149355947331	9.549845652409386e-5	R.vs.S_3h	0.3792639084826636	0.03229080427131236	black	4_RagTag	64297945	64299662	Similar to ACD11: Accelerated cell death 11 (Arabidopsis thaliana)
LOLMU_00032972	black	0.8012537206246164	3.604267783318529e-8	R_0h.vs.3h	0.3791905045613088	0.03232699192071008	black	1_RagTag	301652681	301653291	Similar to At5g47570: NADH dehydrogenase [ubiquinone] 1 beta subcomplex subunit 8%2C mitochondrial (Arabidopsis thaliana)
LOLMU_00034290	black	0.6900640063480227	1.2434099010448869e-5	R_0h.vs.3h	0.37914796385096905	0.03234797929245292	black	6_RagTag	29088537	29090575	Similar to Stard7: StAR-related lipid transfer protein 7%2C mitochondrial (Mus musculus)
LOLMU_00006759	black	0.45919174994951123	0.00820045333876192	R_0h.vs.6h	0.37891344204422905	0.03246387903247025	black	4_RagTag	386090496	386095724	Similar to STU: Protein kinase STUNTED (Arabidopsis thaliana)
LOLMU_00004804	black	0.7409345237648137	1.236835119239563e-6	R.vs.S_24h	0.37878662996038437	0.03252668948134191	black	4_RagTag	275470649	275472670	Similar to GF14D: 14-3-3-like protein GF14-D (Oryza sativa subsp. japonica)
LOLMU_00020129	black	0.6702014584252041	2.7130413490379926e-5	R.vs.S	0.3784110891819267	0.03271327548848091	black	2_RagTag	276926519	276927266	Similar to HVA22: Protein HVA22 (Hordeum vulgare)
LOLMU_00022992	black	0.6310513627673052	1.0778995257287544e-4	S_0h.vs.6h	0.3782111630137574	0.03281296212806521	black	5_RagTag	30974760	30978692	Similar to NRAMP6: Metal transporter Nramp6 (Oryza sativa subsp. japonica)
LOLMU_00002144	black	0.5737253995877162	5.969459114363579e-4	R_0h.vs.3h	0.3781336289479435	0.032851688287312344	black	4_RagTag	108495728	108497690	Similar to MIC10: MICOS complex subunit MIC10 (Arabidopsis thaliana)
LOLMU_00018873	black	0.584787031152058	4.3975903321002394e-4	R.vs.S_3h	0.3780942959529382	0.03287134823710236	black	2_RagTag	198273378	198276566	Similar to DTX10: Protein DETOXIFICATION 10 (Arabidopsis thaliana)
LOLMU_00046740	black	0.6788906500180572	1.9426232938100178e-5	R_0h.vs.24h	0.37800250339900165	0.03291726640560704	black	scaffold_3	170691632	170692540	Similar to ATX1: Copper transport protein ATX1 (Arabidopsis thaliana)
LOLMU_00030461	black	0.5795737372209943	5.085733408501396e-4	R_0h.vs.6h	0.3779644730092274	0.032936305925637774	black	1_RagTag	155226689	155231132	Protein of unknown function
LOLMU_00012526	black	0.709356187817211	5.485967441965575e-6	R.vs.S_6h	0.37796447300922736	0.032936305925637774	black	3_RagTag	246966886	246969727	Similar to NFYB2: Nuclear transcription factor Y subunit B-2 (Oryza sativa subsp. japonica)
LOLMU_00022600	black	0.4567467054098133	0.008593101745512295	S_0h.vs.6h	0.37796447300922736	0.032936305925637774	black	5_RagTag	13281076	13283166	Similar to CYCT1-5: Cyclin-T1-5 (Arabidopsis thaliana)
LOLMU_00010665	black	0.4077497587281064	0.020530248724865436	S_0h.vs.3h	0.37796447300922736	0.032936305925637774	black	3_RagTag	120597125	120598862	Similar to At1g78530: Receptor-like serine/threonine-protein kinase At1g78530 (Arabidopsis thaliana)
LOLMU_00010665	black	0.4077497587281064	0.020530248724865436	S_0h.vs.6h	0.37796447300922736	0.032936305925637774	black	3_RagTag	120597125	120598862	Similar to At1g78530: Receptor-like serine/threonine-protein kinase At1g78530 (Arabidopsis thaliana)
LOLMU_00033431	black	0.6166466441089791	1.7099772297889292e-4	R.vs.S_3h	0.3779644730092273	0.032936305925637795	black	1_RagTag	324661780	324667049	Similar to ctps: CTP synthase (Dictyostelium discoideum)
LOLMU_00006270	black	0.5380422560448016	0.0014919237618920445	R_0h.vs.6h	0.3779644730092273	0.032936305925637795	black	4_RagTag	364290281	364291054	Similar to YIPF5: Protein YIPF5 (Macaca fascicularis)
LOLMU_00006270	black	0.5380422560448016	0.0014919237618920445	R.vs.S_0h	0.3779644730092273	0.032936305925637795	black	4_RagTag	364290281	364291054	Similar to YIPF5: Protein YIPF5 (Macaca fascicularis)
LOLMU_00026676	black	0.5203485276108504	0.002266309494751777	R_0h.vs.6h	0.3779644730092273	0.032936305925637795	black	5_RagTag	289416196	289419562	Similar to RAD52-2: DNA repair RAD52-like protein 2%2C chloroplastic (Arabidopsis thaliana)
LOLMU_00026676	black	0.5203485276108504	0.002266309494751777	R.vs.S_0h	0.3779644730092273	0.032936305925637795	black	5_RagTag	289416196	289419562	Similar to RAD52-2: DNA repair RAD52-like protein 2%2C chloroplastic (Arabidopsis thaliana)
LOLMU_00010009	black	0.511437922990064	0.002774221072346432	R.vs.S_3h	0.3779644730092273	0.032936305925637795	black	3_RagTag	77144169	77145311	Similar to GRXS4: Monothiol glutaredoxin-S4%2C mitochondrial (Oryza sativa subsp. japonica)
LOLMU_00010009	black	0.511437922990064	0.002774221072346432	S_0h.vs.6h	0.3779644730092273	0.032936305925637795	black	3_RagTag	77144169	77145311	Similar to GRXS4: Monothiol glutaredoxin-S4%2C mitochondrial (Oryza sativa subsp. japonica)
LOLMU_00010665	black	0.4077497587281064	0.020530248724865436	R_0h.vs.6h	0.3779644730092273	0.032936305925637795	black	3_RagTag	120597125	120598862	Similar to At1g78530: Receptor-like serine/threonine-protein kinase At1g78530 (Arabidopsis thaliana)
LOLMU_00042390	black	0.35039472209962214	0.049286297797248003	R.vs.S_3h	0.3779644730092273	0.032936305925637795	black	7_RagTag	160975032	160977208	Similar to SLC1: Probable 2-oxoglutarate-dependent dioxygenase SLC1 (Oryza sativa subsp. japonica)
LOLMU_00008702	black	0.7387785196930543	1.3783687049678275e-6	R.vs.S_6h	0.37796447300922725	0.03293630592563783	black	3_RagTag	7519971	7523664	Similar to 1-SST: Sucrose:sucrose 1-fructosyltransferase (Festuca arundinacea)
LOLMU_00025076	black	0.5709966846767005	6.42625205512067e-4	R.vs.S_6h	0.37796447300922725	0.03293630592563783	black	5_RagTag	201944456	201948288	Similar to At1g35710: Probable leucine-rich repeat receptor-like protein kinase At1g35710 (Arabidopsis thaliana)
LOLMU_00041419	black	0.5401131623177373	0.0014185555590229132	R_0h.vs.6h	0.37796447300922725	0.03293630592563783	black	7_RagTag	100892374	100895155	Protein of unknown function
LOLMU_00036568	black	0.5276275690263144	0.0019133902525445008	R.vs.S_3h	0.37796447300922725	0.03293630592563783	black	6_RagTag	137189862	137198914	Protein of unknown function
LOLMU_00036568	black	0.5276275690263144	0.0019133902525445008	R.vs.S_6h	0.37796447300922725	0.03293630592563783	black	6_RagTag	137189862	137198914	Protein of unknown function
LOLMU_00026676	black	0.5203485276108504	0.002266309494751777	S_0h.vs.3h	0.37796447300922725	0.03293630592563783	black	5_RagTag	289416196	289419562	Similar to RAD52-2: DNA repair RAD52-like protein 2%2C chloroplastic (Arabidopsis thaliana)
LOLMU_00010904	black	0.49946335139944925	0.003610172416561906	S_0h.vs.3h	0.37796447300922725	0.03293630592563783	black	3_RagTag	137643295	137643525	Protein of unknown function
LOLMU_00000597	black	0.49476311773963727	0.003993227889352006	R_0h.vs.6h	0.37796447300922725	0.03293630592563783	black	4_RagTag	32088460	32090599	Similar to Mgll: Monoglyceride lipase (Rattus norvegicus)
LOLMU_00011105	black	0.4734388649473118	0.006202450422538045	S_0h.vs.3h	0.37796447300922725	0.03293630592563783	black	3_RagTag	147390066	147391288	Similar to Os05g0277500: Germin-like protein 5-1 (Oryza sativa subsp. japonica)
LOLMU_00013131	black	0.4715195705297142	0.006444598964269312	R.vs.S_0h	0.37796447300922725	0.03293630592563783	black	3_RagTag	271968725	271971810	Similar to zgc:73324: Coenzyme Q-binding protein COQ10 homolog%2C mitochondrial (Danio rerio)
LOLMU_00013131	black	0.4715195705297142	0.006444598964269312	S_0h.vs.6h	0.37796447300922725	0.03293630592563783	black	3_RagTag	271968725	271971810	Similar to zgc:73324: Coenzyme Q-binding protein COQ10 homolog%2C mitochondrial (Danio rerio)
LOLMU_00042969	black	0.4697808047653378	0.006670889272264433	R.vs.S_6h	0.37796447300922725	0.03293630592563783	black	7_RagTag	192875859	192876829	Similar to FT: Protein FLOWERING LOCUS T (Arabidopsis thaliana)
LOLMU_00042969	black	0.4697808047653378	0.006670889272264433	S_0h.vs.6h	0.37796447300922725	0.03293630592563783	black	7_RagTag	192875859	192876829	Similar to FT: Protein FLOWERING LOCUS T (Arabidopsis thaliana)
LOLMU_00018281	black	0.42896414151604495	0.014293645707310464	R.vs.S_3h	0.37796447300922725	0.03293630592563783	black	2_RagTag	137993977	137995138	Similar to PIP2-6: Aquaporin PIP2-6 (Zea mays)
LOLMU_00018281	black	0.42896414151604495	0.014293645707310464	S_0h.vs.3h	0.37796447300922725	0.03293630592563783	black	2_RagTag	137993977	137995138	Similar to PIP2-6: Aquaporin PIP2-6 (Zea mays)
LOLMU_00037307	black	0.42335750824305013	0.01576290670983478	R.vs.S_3h	0.37796447300922725	0.03293630592563783	black	6_RagTag	183394596	183399589	Similar to MPO1: 2-hydroxy-palmitic acid dioxygenase MPO1 (Saccharomyces cerevisiae (strain ATCC 204508 / S288c))
LOLMU_00037307	black	0.42335750824305013	0.01576290670983478	R.vs.S_6h	0.37796447300922725	0.03293630592563783	black	6_RagTag	183394596	183399589	Similar to MPO1: 2-hydroxy-palmitic acid dioxygenase MPO1 (Saccharomyces cerevisiae (strain ATCC 204508 / S288c))
LOLMU_00010665	black	0.4077497587281064	0.020530248724865436	R.vs.S_3h	0.37796447300922725	0.03293630592563783	black	3_RagTag	120597125	120598862	Similar to At1g78530: Receptor-like serine/threonine-protein kinase At1g78530 (Arabidopsis thaliana)
LOLMU_00032530	black	0.4067029333263634	0.02088859192716927	S_0h.vs.6h	0.37796447300922725	0.03293630592563783	black	1_RagTag	271497015	271501192	Similar to KIN14J: Kinesin-like protein KIN-14J (Oryza sativa subsp. japonica)
LOLMU_00001440	black	0.6784382621421994	1.9772422949861098e-5	S_0h.vs.6h	0.3779644730092272	0.032936305925637885	black	4_RagTag	75301916	75302435	Similar to Cytochrome b-c1 complex subunit 7 (Solanum tuberosum)
LOLMU_00026303	black	0.6609786669269215	3.822542306552334e-5	R.vs.S_6h	0.3779644730092272	0.032936305925637885	black	5_RagTag	275144928	275150949	Protein of unknown function
LOLMU_00013584	black	0.5978006290435799	3.0259150887662915e-4	R.vs.S_3h	0.3779644730092272	0.032936305925637885	black	3_RagTag	296866724	296869405	Similar to RNS2: Ribonuclease 2 (Arabidopsis thaliana)
LOLMU_00030461	black	0.5795737372209943	5.085733408501396e-4	S_0h.vs.6h	0.3779644730092272	0.032936305925637885	black	1_RagTag	155226689	155231132	Protein of unknown function
LOLMU_00019275	black	0.5725418776295947	6.163939873548908e-4	S_0h.vs.3h	0.3779644730092272	0.032936305925637885	black	2_RagTag	227862734	227864060	Protein of unknown function
LOLMU_00019275	black	0.5725418776295947	6.163939873548908e-4	S_0h.vs.6h	0.3779644730092272	0.032936305925637885	black	2_RagTag	227862734	227864060	Protein of unknown function
LOLMU_00002492	black	0.5545041038404899	9.902107882532813e-4	R.vs.S_6h	0.3779644730092272	0.032936305925637885	black	4_RagTag	125488111	125496378	Similar to DHBK: Putative 3%2C4-dihydroxy-2-butanone kinase (Solanum lycopersicum)
LOLMU_00028954	black	0.5437202832127476	0.001298271110819497	R.vs.S_6h	0.3779644730092272	0.032936305925637885	black	1_RagTag	39661638	39664498	Protein of unknown function
LOLMU_00044225	black	0.5382424084141649	0.0014846909227002841	S_0h.vs.6h	0.3779644730092272	0.032936305925637885	black	7_RagTag	268737492	268739936	Similar to NTF2: Nuclear transport factor 2 (Oryza sativa subsp. japonica)
LOLMU_00006270	black	0.5380422560448016	0.0014919237618920445	R.vs.S_6h	0.3779644730092272	0.032936305925637885	black	4_RagTag	364290281	364291054	Similar to YIPF5: Protein YIPF5 (Macaca fascicularis)
LOLMU_00006270	black	0.5380422560448016	0.0014919237618920445	S_0h.vs.6h	0.3779644730092272	0.032936305925637885	black	4_RagTag	364290281	364291054	Similar to YIPF5: Protein YIPF5 (Macaca fascicularis)
LOLMU_00042886	black	0.516031679910775	0.002501264908317912	R_0h.vs.6h	0.3779644730092272	0.032936305925637885	black	7_RagTag	187225992	187226489	Similar to OPR2: Putative 12-oxophytodienoate reductase 2 (Oryza sativa subsp. japonica)
LOLMU_00042886	black	0.516031679910775	0.002501264908317912	R.vs.S_6h	0.3779644730092272	0.032936305925637885	black	7_RagTag	187225992	187226489	Similar to OPR2: Putative 12-oxophytodienoate reductase 2 (Oryza sativa subsp. japonica)
LOLMU_00033899	black	0.5002615865015863	0.00354837238043253	R.vs.S_6h	0.3779644730092272	0.032936305925637885	black	6_RagTag	6380172	6382437	Similar to WCRKC2: Thioredoxin-like 3-2%2C chloroplastic (Arabidopsis thaliana)
LOLMU_00000597	black	0.49476311773963727	0.003993227889352006	R.vs.S_6h	0.3779644730092272	0.032936305925637885	black	4_RagTag	32088460	32090599	Similar to Mgll: Monoglyceride lipase (Rattus norvegicus)
LOLMU_00032024	black	0.49119366312622403	0.004307037786110638	S_0h.vs.3h	0.3779644730092272	0.032936305925637885	black	1_RagTag	242834593	242838402	Similar to Os05g0447200: Auxin transporter-like protein 2 (Oryza sativa subsp. japonica)
LOLMU_00011105	black	0.4734388649473118	0.006202450422538045	R.vs.S_6h	0.3779644730092272	0.032936305925637885	black	3_RagTag	147390066	147391288	Similar to Os05g0277500: Germin-like protein 5-1 (Oryza sativa subsp. japonica)
LOLMU_00026439	black	0.47161133439218855	0.006432840652644586	S_0h.vs.3h	0.3779644730092272	0.032936305925637885	black	5_RagTag	281153081	281156570	Similar to plcA: 1-phosphatidylinositol phosphodiesterase (Listeria monocytogenes serovar 1/2a (strain ATCC BAA-679 / EGD-e))
LOLMU_00010426	black	0.4259702403289222	0.015063268009838388	R.vs.S_6h	0.3779644730092272	0.032936305925637885	black	3_RagTag	104778580	104783121	Similar to Os08g0135800: Zinc finger CCCH domain-containing protein 55 (Oryza sativa subsp. japonica)
LOLMU_00016384	black	0.3641207074733812	0.04048551879051233	S_0h.vs.6h	0.3779644730092272	0.032936305925637885	black	2_RagTag	18263923	18265070	Similar to GOLS2: Galactinol synthase 2 (Solanum lycopersicum)
LOLMU_00042390	black	0.35039472209962214	0.049286297797248003	S_0h.vs.3h	0.3779644730092272	0.032936305925637885	black	7_RagTag	160975032	160977208	Similar to SLC1: Probable 2-oxoglutarate-dependent dioxygenase SLC1 (Oryza sativa subsp. japonica)
LOLMU_00042390	black	0.35039472209962214	0.049286297797248003	S_0h.vs.6h	0.3779644730092272	0.032936305925637885	black	7_RagTag	160975032	160977208	Similar to SLC1: Probable 2-oxoglutarate-dependent dioxygenase SLC1 (Oryza sativa subsp. japonica)
LOLMU_00016437	black	0.6960432071934112	9.713947550170434e-6	R.vs.S_6h	0.37796447300922714	0.032936305925637885	black	2_RagTag	20466198	20466586	Protein of unknown function
LOLMU_00026303	black	0.6609786669269215	3.822542306552334e-5	R_0h.vs.6h	0.37796447300922714	0.032936305925637885	black	5_RagTag	275144928	275150949	Protein of unknown function
LOLMU_00005586	black	0.6351965403129111	9.397966698170545e-5	R_0h.vs.6h	0.37796447300922714	0.032936305925637885	black	4_RagTag	329276028	329277481	Similar to NEC2: Ferritin-like catalase Nec2 (Nesocodon mauritianus)
LOLMU_00022056	black	0.6090330955583417	2.1627744655125286e-4	R.vs.S_6h	0.37796447300922714	0.032936305925637885	black	2_RagTag	367476415	367479296	Similar to PEX22: Peroxisome biogenesis protein 22 (Arabidopsis thaliana)
LOLMU_00032024	black	0.49119366312622403	0.004307037786110638	R_0h.vs.6h	0.37796447300922714	0.032936305925637885	black	1_RagTag	242834593	242838402	Similar to Os05g0447200: Auxin transporter-like protein 2 (Oryza sativa subsp. japonica)
LOLMU_00032024	black	0.49119366312622403	0.004307037786110638	R.vs.S_6h	0.37796447300922714	0.032936305925637885	black	1_RagTag	242834593	242838402	Similar to Os05g0447200: Auxin transporter-like protein 2 (Oryza sativa subsp. japonica)
LOLMU_00042969	black	0.4697808047653378	0.006670889272264433	R_0h.vs.6h	0.37796447300922714	0.032936305925637885	black	7_RagTag	192875859	192876829	Similar to FT: Protein FLOWERING LOCUS T (Arabidopsis thaliana)
LOLMU_00042969	black	0.4697808047653378	0.006670889272264433	R.vs.S_0h	0.37796447300922714	0.032936305925637885	black	7_RagTag	192875859	192876829	Similar to FT: Protein FLOWERING LOCUS T (Arabidopsis thaliana)
LOLMU_00022600	black	0.4567467054098133	0.008593101745512295	R_0h.vs.3h	0.37796447300922714	0.032936305925637885	black	5_RagTag	13281076	13283166	Similar to CYCT1-5: Cyclin-T1-5 (Arabidopsis thaliana)
LOLMU_00022600	black	0.4567467054098133	0.008593101745512295	R_0h.vs.24h	0.37796447300922714	0.032936305925637885	black	5_RagTag	13281076	13283166	Similar to CYCT1-5: Cyclin-T1-5 (Arabidopsis thaliana)
LOLMU_00022600	black	0.4567467054098133	0.008593101745512295	R.vs.S_6h	0.37796447300922714	0.032936305925637885	black	5_RagTag	13281076	13283166	Similar to CYCT1-5: Cyclin-T1-5 (Arabidopsis thaliana)
LOLMU_00040183	black	0.44638042786318705	0.01043966835255507	R.vs.S_6h	0.37796447300922714	0.032936305925637885	black	7_RagTag	41372161	41372606	Similar to BGLU25: Beta-glucosidase 25 (Oryza sativa subsp. japonica)
LOLMU_00018281	black	0.42896414151604495	0.014293645707310464	R_0h.vs.3h	0.37796447300922714	0.032936305925637885	black	2_RagTag	137993977	137995138	Similar to PIP2-6: Aquaporin PIP2-6 (Zea mays)
LOLMU_00018281	black	0.42896414151604495	0.014293645707310464	R_0h.vs.6h	0.37796447300922714	0.032936305925637885	black	2_RagTag	137993977	137995138	Similar to PIP2-6: Aquaporin PIP2-6 (Zea mays)
LOLMU_00018281	black	0.42896414151604495	0.014293645707310464	R.vs.S_0h	0.37796447300922714	0.032936305925637885	black	2_RagTag	137993977	137995138	Similar to PIP2-6: Aquaporin PIP2-6 (Zea mays)
LOLMU_00016384	black	0.3641207074733812	0.04048551879051233	R.vs.S_6h	0.37796447300922714	0.032936305925637885	black	2_RagTag	18263923	18265070	Similar to GOLS2: Galactinol synthase 2 (Solanum lycopersicum)
LOLMU_00034730	black	0.44189671952286175	0.011336361085524884	S_0h.vs.3h	0.3779426852071707	0.03294721779149361	black	6_RagTag	43715695	43718843	Similar to EMB2731: ER membrane protein complex subunit 8/9 homolog (Arabidopsis thaliana)
LOLMU_00011725	black	0.5501398869879797	0.0011061416599363026	S_0h.vs.24h	0.3777885186221529	0.03302451210643495	black	3_RagTag	209468300	209475622	Similar to ATX5: Histone-lysine N-methyltransferase ATX5 (Arabidopsis thaliana)
LOLMU_00041104	black	0.6494706808649355	5.7704298412309716e-5	R.vs.S_24h	0.3776904273769213	0.03307376859606013	black	7_RagTag	84370527	84373494	Dbxref=InterPro:IPR003959,PFAM:PF00004
LOLMU_00035342	black	0.7229208898084439	2.9651378579732965e-6	R.vs.S_24h	0.37763318529610795	0.033102540240440924	black	6_RagTag	74094620	74097376	Similar to serinc: Probable serine incorporator (Nematostella vectensis)
LOLMU_00019718	black	0.9111505572310002	4.432810977226869e-13	S_0h.vs.6h	0.3772411595978894	0.033300131106430285	black	2_RagTag	256427791	256431061	Similar to VHA-c''1: V-type proton ATPase subunit c''1 (Arabidopsis thaliana)
LOLMU_00009624	black	0.561057282196404	8.361508708626883e-4	R.vs.S_3h	0.37667925207414427	0.03358501517351844	black	3_RagTag	54704134	54704667	Similar to Roc1a: RING-box protein 1A (Drosophila melanogaster)
LOLMU_00014680	black	0.8886875773678012	1.116922196068062e-11	R_0h.vs.3h	0.3765836636061605	0.03363367423854344	black	3_RagTag	355540237	355540485	Protein of unknown function
LOLMU_00025189	black	0.6456929536291162	6.581406520833602e-5	R.vs.S	0.3765816792986523	0.033634684950879734	black	5_RagTag	208776021	208787193	Similar to CSE: Caffeoylshikimate esterase (Arabidopsis thaliana)
LOLMU_00030461	black	0.5795737372209943	5.085733408501396e-4	R_0h.vs.24h	0.3765782758433717	0.033636418567309305	black	1_RagTag	155226689	155231132	Protein of unknown function
LOLMU_00011783	black	0.6827032781359706	1.6718829475271348e-5	R_0h.vs.3h	0.3764098612555788	0.03372229442150809	black	3_RagTag	215935423	215938251	Similar to ctdspl2: CTD small phosphatase-like protein 2 (Dictyostelium discoideum)
LOLMU_00011783	black	0.6827032781359706	1.6718829475271348e-5	Fvfm	0.3764054476710822	0.033724547330510966	black	3_RagTag	215935423	215938251	Similar to ctdspl2: CTD small phosphatase-like protein 2 (Dictyostelium discoideum)
LOLMU_00045779	black	0.7095863887525198	5.430542804468038e-6	S_0h.vs.6h	0.3763982401709863	0.0337282266529405	black	scaffold_3	78400589	78403336	Similar to OTU2: OVARIAN TUMOR DOMAIN-containing deubiquitinating enzyme 2 (Arabidopsis thaliana)
LOLMU_00006615	black	0.5830067662638906	4.6226964267479713e-4	S_0h.vs.3h	0.37605538630995844	0.03390362502348444	black	4_RagTag	379053536	379053863	Protein of unknown function
LOLMU_00020689	black	0.7664170288375339	3.1566338522606754e-7	R.vs.S_3h	0.37570414080261033	0.034084082848383726	black	2_RagTag	306131376	306138170	Similar to PDIL5-2: Protein disulfide isomerase-like 5-2 (Oryza sativa subsp. japonica)
LOLMU_00006615	black	0.5830067662638906	4.6226964267479713e-4	R.vs.S_3h	0.37570104649604164	0.034085676050192755	black	4_RagTag	379053536	379053863	Protein of unknown function
LOLMU_00025729	black	0.7914526047179307	6.913817574684731e-8	R.vs.S_24h	0.37540185828055755	0.034240008015985354	black	5_RagTag	241894985	241898667	Similar to RAD23: Probable ubiquitin receptor RAD23 (Oryza sativa subsp. japonica)
LOLMU_00032274	black	0.6793069095109395	1.9112531539779015e-5	R.vs.S_0h	0.37510159966979223	0.03439546117683449	black	1_RagTag	256436536	256439185	Similar to PAG1: Proteasome subunit alpha type-3 (Oryza sativa subsp. japonica)
LOLMU_00033673	black	0.5098569845025451	0.0028739453418618268	R.vs.S_6h	0.37507720259162225	0.034408117385023966	black	1_RagTag	335829915	335834231	Similar to VHA-C: V-type proton ATPase subunit C (Arabidopsis thaliana)
LOLMU_00048748	black	0.7259736061120917	2.569033726807458e-6	R.vs.S_6h	0.37483433891406664	0.034534311066287515	black	scaffold_94	197675	202859	Similar to SCAMP6: Secretory carrier-associated membrane protein 6 (Oryza sativa subsp. japonica)
LOLMU_00004215	black	0.7085872492082843	5.674840545794655e-6	R.vs.S_6h	0.374661976192257	0.034624099295861174	black	4_RagTag	225522791	225525063	Similar to VPS2.1: Vacuolar protein sorting-associated protein 2 homolog 1 (Arabidopsis thaliana)
LOLMU_00014414	black	0.5428534267825259	0.001326331721249739	R.vs.S_6h	0.37459800484266165	0.03465747172868242	black	3_RagTag	339917248	339918672	Protein of unknown function
LOLMU_00022992	black	0.6310513627673052	1.0778995257287544e-4	S_0h.vs.3h	0.37459001370660866	0.03466164235746732	black	5_RagTag	30974760	30978692	Similar to NRAMP6: Metal transporter Nramp6 (Oryza sativa subsp. japonica)
LOLMU_00017372	black	0.8320413076682854	3.596117362829653e-9	R.vs.S_3h	0.3745813996609305	0.03466613854248332	black	2_RagTag	65710244	65712021	Similar to GEM: GLABRA2 expression modulator (Arabidopsis thaliana)
LOLMU_00029228	black	0.4886229273176549	0.0045459732654174415	R.vs.S_0h	0.3744824262882237	0.0347178325726036	black	1_RagTag	54511275	54516487	Similar to CPS1: Ent-copalyl diphosphate synthase 1%2C chloroplastic (Oryza sativa subsp. japonica)
LOLMU_00032188	black	0.5869424587860046	4.138066246876622e-4	R.vs.S_6h	0.3743970488782692	0.03476247555624082	black	1_RagTag	251236595	251238565	Similar to EXO70B1: Exocyst complex component EXO70B1 (Arabidopsis thaliana)
LOLMU_00029894	black	0.6270113688888407	1.2296797197072242e-4	R_0h.vs.3h	0.37426640629729685	0.03483087725600597	black	1_RagTag	101982276	101986299	Similar to DTC: Mitochondrial dicarboxylate/tricarboxylate transporter DTC (Arabidopsis thaliana)
LOLMU_00018069	black	0.6958571168871167	9.789738413402939e-6	R_0h.vs.24h	0.3740322482182918	0.0349537503036179	black	2_RagTag	115570722	115572595	Similar to tmem184A: Transmembrane protein 184 homolog DDB_G0284525 (Dictyostelium discoideum)
LOLMU_00032274	black	0.6793069095109395	1.9112531539779015e-5	S_0h.vs.6h	0.37355779911133014	0.035203790969279114	black	1_RagTag	256436536	256439185	Similar to PAG1: Proteasome subunit alpha type-3 (Oryza sativa subsp. japonica)
LOLMU_00003668	black	0.7939062059496139	5.892714147265487e-8	S_0h.vs.6h	0.37306026292522093	0.0354675524367678	black	4_RagTag	195395365	195401295	Similar to TMN1: Transmembrane 9 superfamily member 1 (Arabidopsis thaliana)
LOLMU_00044074	black	0.6370574107177348	8.831227019478196e-5	R.vs.S_0h	0.37298518461132935	0.03550749262612391	black	7_RagTag	260098234	260099760	Similar to CTL1: Chitinase-like protein 1 (Arabidopsis thaliana)
LOLMU_00002694	black	0.5718211223718321	6.285096175670304e-4	R.vs.S_24h	0.372710278432061	0.03565404809613679	black	4_RagTag	135902492	135906339	Similar to UBC15: Ubiquitin-conjugating enzyme 15 (Arabidopsis thaliana)
LOLMU_00005781	black	0.5668354092733924	7.182247151793569e-4	R_0h.vs.3h	0.37264653360327676	0.03568810096849312	black	4_RagTag	341316353	341318092	Similar to ZBP14: 14 kDa zinc-binding protein (Zea mays)
LOLMU_00000966	black	0.777367613816201	1.663875559793034e-7	R_0h.vs.3h	0.3725263792918231	0.03575235967867677	black	4_RagTag	53102908	53106196	Similar to CAND2: Protein CANDIDATE G-PROTEIN COUPLED RECEPTOR 2 (Arabidopsis thaliana)
LOLMU_00045641	black	0.5559909268585078	9.532271827561579e-4	S_0h.vs.3h	0.372485482132309	0.0357742528844558	black	scaffold_3	71144654	71150211	Similar to Os02g0151300: Endoglucanase 5 (Oryza sativa subsp. japonica)
LOLMU_00019876	black	0.5600432626493296	8.585151210699294e-4	R.vs.S_3h	0.3724184862370633	0.03581014079082127	black	2_RagTag	265491960	265500319	Similar to At5g64500: Probable sphingolipid transporter spinster homolog 2 (Arabidopsis thaliana)
LOLMU_00016956	black	0.6150213149748747	1.798830875067463e-4	R.vs.S_24h	0.37225674776479384	0.035896899801770125	black	2_RagTag	43318550	43320701	Similar to SCL30A: Serine/arginine-rich SC35-like splicing factor SCL30A (Arabidopsis thaliana)
LOLMU_00003668	black	0.7939062059496139	5.892714147265487e-8	R.vs.S_24h	0.37221356132609384	0.03592009441274537	black	4_RagTag	195395365	195401295	Similar to TMN1: Transmembrane 9 superfamily member 1 (Arabidopsis thaliana)
LOLMU_00031644	black	0.4435903506367004	0.010990317942912445	R.vs.S_0h	0.3720456004856278	0.03601041825953585	black	1_RagTag	221808627	221809451	Protein of unknown function
LOLMU_00033899	black	0.5002615865015863	0.00354837238043253	S_0h.vs.6h	0.37186954556929974	0.03610529194143188	black	6_RagTag	6380172	6382437	Similar to WCRKC2: Thioredoxin-like 3-2%2C chloroplastic (Arabidopsis thaliana)
LOLMU_00025761	black	0.7174241846701189	3.820827167823591e-6	S_0h.vs.6h	0.371107226683562	0.036518430925716536	black	5_RagTag	244687006	244690742	Protein of unknown function
LOLMU_00025850	black	0.7246609777310715	2.7330471855450944e-6	R_0h.vs.3h	0.3710362737239196	0.03655707747792971	black	5_RagTag	250761216	250766529	Similar to SPBC2A9.03: Uncharacterized WD repeat-containing protein C2A9.03 (Schizosaccharomyces pombe (strain 972 / ATCC 24843))
LOLMU_00007611	black	0.4101852693915465	0.01971618170141414	R_0h.vs.3h	0.3708292680477925	0.03667001796144712	black	4_RagTag	428666460	428670463	Similar to SRF6: Protein STRUBBELIG-RECEPTOR FAMILY 6 (Arabidopsis thaliana)
LOLMU_00001619	black	0.8813314690050404	2.7721235074953838e-11	R.vs.S_3h	0.370286600549381	0.03696743158275077	black	4_RagTag	86491829	86499755	Similar to ADF3: Actin-depolymerizing factor 3 (Zea mays)
LOLMU_00042533	black	0.7228176042089872	2.9794610855838587e-6	R_0h.vs.3h	0.3701277661901574	0.03705484979854212	black	7_RagTag	166557417	166558854	Similar to ACL1.3: Acyl carrier protein 3%2C chloroplastic (Hordeum vulgare)
LOLMU_00003668	black	0.7939062059496139	5.892714147265487e-8	R.vs.S_0h	0.3700919000854748	0.03707461264144077	black	4_RagTag	195395365	195401295	Similar to TMN1: Transmembrane 9 superfamily member 1 (Arabidopsis thaliana)
LOLMU_00045239	black	0.6867642651673076	1.421398164259944e-5	S_0h.vs.3h	0.3697206562553203	0.03727967495470891	black	scaffold_3	51235487	51236897	Protein of unknown function
LOLMU_00017659	black	0.7671368732038565	3.0297259812321134e-7	R_0h.vs.6h	0.3693468158764559	0.03748709605034679	black	2_RagTag	85277312	85281788	Similar to Os07g0577700: Succinate--CoA ligase [ADP-forming] subunit alpha%2C mitochondrial (Oryza sativa subsp. japonica)
LOLMU_00013353	black	0.657168904580654	4.389292975527791e-5	R.vs.S_24h	0.3693216547492418	0.037501089811177696	black	3_RagTag	285106102	285108679	Similar to YKT61: VAMP-like protein YKT61 (Arabidopsis thaliana)
LOLMU_00020623	black	0.5153991126133461	0.0025374098759624298	R_0h.vs.24h	0.3691452633985523	0.037599311115571514	black	2_RagTag	303062389	303074051	Similar to At2g19130: G-type lectin S-receptor-like serine/threonine-protein kinase At2g19130 (Arabidopsis thaliana)
LOLMU_00010294	black	0.5973678438001655	3.064560611419945e-4	S_0h.vs.24h	0.36891324558632893	0.03772882341029285	black	3_RagTag	95175269	95182655	Similar to Os04g0321800: Probable protein phosphatase 2C 38 (Oryza sativa subsp. japonica)
LOLMU_00043051	black	0.7810951835298235	1.327064410217301e-7	R.vs.S_24h	0.3686905061035265	0.03785349503283964	black	7_RagTag	197216866	197220416	Dbxref=InterPro:IPR003959,PFAM:PF00004
LOLMU_00019418	black	0.8563728597711922	4.081446079451306e-10	R_0h.vs.24h	0.36810656766387145	0.03818191542732127	black	2_RagTag	236664966	236667444	Similar to COX6B-3: Cytochrome c oxidase subunit 6b-3 (Arabidopsis thaliana)
LOLMU_00042322	black	0.6887703299434065	1.3106371317264459e-5	R.vs.S_3h	0.3680828415226315	0.03819530798556028	black	7_RagTag	157021446	157027738	Protein of unknown function
LOLMU_00007611	black	0.4101852693915465	0.01971618170141414	R_0h.vs.24h	0.368004191044488	0.038239730467672095	black	4_RagTag	428666460	428670463	Similar to SRF6: Protein STRUBBELIG-RECEPTOR FAMILY 6 (Arabidopsis thaliana)
LOLMU_00045395	black	0.7299285268886044	2.1274676973502913e-6	R.vs.S	0.36796626646473946	0.03826116548944722	black	scaffold_3	59388601	59392000	Similar to At2g21870: Probable ATP synthase 24 kDa subunit%2C mitochondrial (Arabidopsis thaliana)
LOLMU_00042451	black	0.7854053443858257	1.0160733671176751e-7	R.vs.S_24h	0.36790237273405324	0.03829730022387597	black	7_RagTag	163412082	163415349	Similar to CYCL: Cytochrome c1-1%2C heme protein%2C mitochondrial (Solanum tuberosum)
LOLMU_00031267	black	0.7632842233176893	3.767530354531894e-7	S_0h.vs.3h	0.3678788736545981	0.038310596914432615	black	1_RagTag	202483297	202486903	Similar to DI19-1: Protein DEHYDRATION-INDUCED 19 (Oryza sativa subsp. japonica)
LOLMU_00043963	black	0.4038562512378277	0.021889281856563005	S_0h.vs.3h	0.36773485734905337	0.038392168274367526	black	7_RagTag	253014750	253019872	Similar to CLC-F: Chloride channel protein CLC-f (Arabidopsis thaliana)
LOLMU_00004264	black	0.6202871735539491	1.5250011682669854e-4	Fvfm	0.3676493808401456	0.038440648672268776	black	4_RagTag	228711525	228714148	Similar to GPAT3: Probable glycerol-3-phosphate acyltransferase 3 (Arabidopsis thaliana)
LOLMU_00019718	black	0.9111505572310002	4.432810977226869e-13	R.vs.S_3h	0.36751160105142155	0.03851889824286039	black	2_RagTag	256427791	256431061	Similar to VHA-c''1: V-type proton ATPase subunit c''1 (Arabidopsis thaliana)
LOLMU_00043340	black	0.6527310030704117	5.1439002950414456e-5	R.vs.S_0h	0.3672690753120735	0.038656948355363145	black	7_RagTag	211613645	211615854	Similar to COX5B-2: Cytochrome c oxidase subunit 5b-2%2C mitochondrial (Arabidopsis thaliana)
LOLMU_00006790	black	0.548829574450919	0.0011431948261932238	R_0h.vs.3h	0.3670879436850834	0.03876031175348285	black	4_RagTag	387135636	387140554	Similar to PAP3: Purple acid phosphatase 3 (Arabidopsis thaliana)
LOLMU_00017597	black	0.6718496577743981	2.5486131462539113e-5	S_0h.vs.3h	0.3670305741952078	0.03879309626503018	black	2_RagTag	78142038	78145084	Similar to FRO1: NADH dehydrogenase [ubiquinone] iron-sulfur protein 4%2C mitochondrial (Arabidopsis thaliana)
LOLMU_00004128	black	0.4728450034340376	0.006276530950710566	R_0h.vs.3h	0.3669775590961398	0.0388234122714426	black	4_RagTag	221024386	221027929	Similar to NFD4: Protein NUCLEAR FUSION DEFECTIVE 4 (Arabidopsis thaliana)
LOLMU_00044425	black	0.5961892579784873	3.17203240712052e-4	R.vs.S_6h	0.3668525673590477	0.03889496277674247	black	scaffold_3	13144	18333	Similar to Os02g0621700: Succinate--CoA ligase [ADP-forming] subunit beta%2C mitochondrial (Oryza sativa subsp. japonica)
LOLMU_00035739	black	0.535043051075039	0.0016040508974519347	R.vs.S_6h	0.3667927653249598	0.03892923352970653	black	6_RagTag	92283267	92289819	Similar to SKIPA: SNW/SKI-interacting protein A (Oryza sativa subsp. japonica)
LOLMU_00032927	black	0.5739463455762289	5.933758358458533e-4	R.vs.S_3h	0.36643614669476665	0.039134106514744346	black	1_RagTag	297376456	297379637	Similar to CNR6: Cell number regulator 6 (Zea mays)
LOLMU_00007553	black	0.5848881739393512	4.3850976367951417e-4	S_0h.vs.24h	0.36628497741334876	0.03922121311894623	black	4_RagTag	425511473	425511793	Protein of unknown function
LOLMU_00041577	black	0.5703579701707612	6.537523504673101e-4	Fvfm	0.3662489215228162	0.03924201225729169	black	7_RagTag	108333933	108335116	Similar to V-type proton ATPase subunit B 2 (Hordeum vulgare)
LOLMU_00026439	black	0.47161133439218855	0.006432840652644586	Fvfm	0.3658215230180347	0.03948923814187849	black	5_RagTag	281153081	281156570	Similar to plcA: 1-phosphatidylinositol phosphodiesterase (Listeria monocytogenes serovar 1/2a (strain ATCC BAA-679 / EGD-e))
LOLMU_00018873	black	0.584787031152058	4.3975903321002394e-4	R.vs.S_6h	0.3654423685196472	0.03970960603109458	black	2_RagTag	198273378	198276566	Similar to DTX10: Protein DETOXIFICATION 10 (Arabidopsis thaliana)
LOLMU_00020689	black	0.7664170288375339	3.1566338522606754e-7	R.vs.S_24h	0.36541605672355587	0.03972493533556626	black	2_RagTag	306131376	306138170	Similar to PDIL5-2: Protein disulfide isomerase-like 5-2 (Oryza sativa subsp. japonica)
LOLMU_00010426	black	0.4259702403289222	0.015063268009838388	R.vs.S	0.36495907097814545	0.03999193686614756	black	3_RagTag	104778580	104783121	Similar to Os08g0135800: Zinc finger CCCH domain-containing protein 55 (Oryza sativa subsp. japonica)
LOLMU_00017891	black	0.644063579425261	6.961681365049913e-5	R.vs.S	0.3649165218057231	0.04001687024417798	black	2_RagTag	102974569	102979962	Similar to Os07g0549700: Probable V-type proton ATPase subunit H (Oryza sativa subsp. japonica)
LOLMU_00047250	black	0.6602667132049653	3.923164900658869e-5	R.vs.S_0h	0.3649152019681375	0.04001764385543962	black	JAEVFB010000110.1_RagTag	7781409	7786865	Similar to ILL1: IAA-amino acid hydrolase ILR1-like 1 (Oryza sativa subsp. japonica)
LOLMU_00005206	black	0.5311863703817657	0.0017589974268882986	S_0h.vs.24h	0.3644997133623705	0.0402617777986423	black	4_RagTag	308123056	308130791	Similar to SUS1: Sucrose synthase 1 (Oryza sativa subsp. japonica)
LOLMU_00004264	black	0.6202871735539491	1.5250011682669854e-4	R_0h.vs.3h	0.3643639799413915	0.040341791565859424	black	4_RagTag	228711525	228714148	Similar to GPAT3: Probable glycerol-3-phosphate acyltransferase 3 (Arabidopsis thaliana)
LOLMU_00041154	black	0.45086843252676284	0.009602807971685565	R.vs.S_24h	0.36422741136189707	0.04042242670056971	black	7_RagTag	86937948	86945791	Similar to CIPK24: CBL-interacting protein kinase 24 (Oryza sativa subsp. japonica)
LOLMU_00017659	black	0.7671368732038565	3.0297259812321134e-7	S_0h.vs.6h	0.36389309436767786	0.040620366999935736	black	2_RagTag	85277312	85281788	Similar to Os07g0577700: Succinate--CoA ligase [ADP-forming] subunit alpha%2C mitochondrial (Oryza sativa subsp. japonica)
LOLMU_00020439	black	0.8412175521194036	1.6520347255952503e-9	R.vs.S_3h	0.3634170719611049	0.0409035516017663	black	2_RagTag	292762751	292764562	Similar to Cytochrome b-c1 complex subunit Rieske%2C mitochondrial (Zea mays)
LOLMU_00024500	black	0.7224405822009372	3.0322801431778454e-6	S_0h.vs.3h	0.3633398094616058	0.04094966421127174	black	5_RagTag	162047920	162054420	Similar to DTX10: Protein DETOXIFICATION 10 (Arabidopsis thaliana)
LOLMU_00026839	black	0.7807026689290867	1.359328459684325e-7	S_0h.vs.3h	0.3633088006570026	0.04096818295576942	black	5_RagTag	296084904	296087477	Similar to RBL2: RHOMBOID-like protein 2 (Arabidopsis thaliana)
LOLMU_00043051	black	0.7810951835298235	1.327064410217301e-7	R.vs.S_6h	0.3631414206115709	0.04106826013479119	black	7_RagTag	197216866	197220416	Dbxref=InterPro:IPR003959,PFAM:PF00004
LOLMU_00042390	black	0.35039472209962214	0.049286297797248003	S_0h.vs.24h	0.3630376930062515	0.04113037781857601	black	7_RagTag	160975032	160977208	Similar to SLC1: Probable 2-oxoglutarate-dependent dioxygenase SLC1 (Oryza sativa subsp. japonica)
LOLMU_00029976	black	0.5711057706197009	6.407415911627473e-4	R.vs.S_6h	0.36296494099869253	0.04117399067855897	black	1_RagTag	105639834	105642400	Similar to At5g45910: GDSL esterase/lipase At5g45910 (Arabidopsis thaliana)
LOLMU_00044033	black	0.6032979048695177	2.5713367268884906e-4	R_0h.vs.24h	0.36274168736559054	0.041308057236947776	black	7_RagTag	256488059	256489225	Similar to fabG: 3-oxoacyl-[acyl-carrier-protein] reductase FabG (Thermotoga maritima (strain ATCC 43589 / DSM 3109 / JCM 10099 / NBRC 100826 / MSB8))
LOLMU_00011724	black	0.7022519591049359	7.470158064048488e-6	Fvfm	0.3627364970726818	0.04131117823859677	black	3_RagTag	209261959	209265835	Similar to CICDH: Cytosolic isocitrate dehydrogenase [NADP] (Arabidopsis thaliana)
LOLMU_00026719	black	0.8794536969329478	3.462874573643207e-11	R.vs.S_24h	0.36224271531580865	0.04160896421606416	black	5_RagTag	290271139	290274401	Similar to FBL23: Putative F-box/LRR-repeat protein 23 (Arabidopsis thaliana)
LOLMU_00013353	black	0.657168904580654	4.389292975527791e-5	R.vs.S_0h	0.36217334275102314	0.04165093864198123	black	3_RagTag	285106102	285108679	Similar to YKT61: VAMP-like protein YKT61 (Arabidopsis thaliana)
LOLMU_00041853	black	0.35195739869636994	0.0482135480953867	R.vs.S_3h	0.3618337800967826	0.041856884622366794	black	7_RagTag	128904611	128909354	Similar to RAE1: Protein RAE1 (Arabidopsis thaliana)
LOLMU_00023876	black	0.8439679318684687	1.296026699495939e-9	R.vs.S_6h	0.3616860412259919	0.04194674366596722	black	5_RagTag	99398814	99400912	Similar to VATP-P1: V-type proton ATPase 16 kDa proteolipid subunit (Avena sativa)
LOLMU_00048141	black	0.49766361560519534	0.003752924691654037	R_0h.vs.3h	0.36158409560583	0.042008840193508465	black	scaffold_66	683689	685372	Similar to ARD2: Acireductone dioxygenase 2 (Oryza sativa subsp. japonica)
LOLMU_00043653	black	0.6833527854014843	1.62931861325777e-5	R.vs.S_0h	0.36153297770644016	0.042040004600386795	black	7_RagTag	227285768	227289275	Similar to DWF5: 7-dehydrocholesterol reductase (Arabidopsis thaliana)
LOLMU_00040244	black	0.6495811345480964	5.748131452561407e-5	R_0h.vs.6h	0.36141120290113676	0.04211432028685701	black	7_RagTag	44259177	44260610	Similar to UAM1: UDP-arabinopyranose mutase 1 (Oryza sativa subsp. japonica)
LOLMU_00009624	black	0.561057282196404	8.361508708626883e-4	R_0h.vs.3h	0.36133283853259357	0.042162199561166264	black	3_RagTag	54704134	54704667	Similar to Roc1a: RING-box protein 1A (Drosophila melanogaster)
LOLMU_00025750	black	0.5063745783827739	0.0031046170606423055	R.vs.S_6h	0.3612663225176673	0.042202873968745724	black	5_RagTag	243497812	243500047	Similar to TIFY6A: Protein TIFY 6a (Oryza sativa subsp. japonica)
LOLMU_00043047	black	0.7359111282797863	1.5894504462574718e-6	R_0h.vs.6h	0.36117321565777616	0.04225986151259474	black	7_RagTag	197047123	197053226	Similar to UBC34: Ubiquitin-conjugating enzyme E2 34 (Arabidopsis thaliana)
LOLMU_00044407	black	0.7734819358257771	2.0967674451222748e-7	R_0h.vs.24h	0.3608482533911364	0.042459243964630675	black	7_RagTag	278660970	278663203	Similar to CCP1: Cysteine proteinase 1 (Zea mays)
LOLMU_00019432	black	0.5900837336793637	3.7841167167293043e-4	Fvfm	0.3607330024014323	0.042530137907756616	black	2_RagTag	237280804	237284871	Similar to HHT4: Hydroxycinnamoyl-CoA:5-hydroxyanthranilate N-hydroxycinnamoyltransferase HHT4 (Avena sativa)
LOLMU_00008772	black	0.8260858269311386	5.81384314211058e-9	S_0h.vs.3h	0.3606821807665606	0.042561429801270416	black	3_RagTag	15200043	15201957	Similar to R40C1: Ricin B-like lectin R40C1 (Oryza sativa subsp. japonica)
LOLMU_00004264	black	0.6202871735539491	1.5250011682669854e-4	S_0h.vs.3h	0.36049601732908787	0.04267621212408038	black	4_RagTag	228711525	228714148	Similar to GPAT3: Probable glycerol-3-phosphate acyltransferase 3 (Arabidopsis thaliana)
LOLMU_00001030	black	0.4707397813836848	0.00654526063454781	R.vs.S_0h	0.3604029761492362	0.0427336712786728	black	4_RagTag	56703827	56705528	Similar to EFM: Myb family transcription factor EFM (Arabidopsis thaliana)
LOLMU_00011737	black	0.6318624504708864	1.0495299115578694e-4	Fvfm	0.360383533410805	0.04274568630542234	black	3_RagTag	210275650	210285759	Similar to VPS25: Vacuolar protein sorting-associated protein 25 (Arabidopsis thaliana)
LOLMU_00008036	black	0.5027557261366475	0.003361117976711482	S_0h.vs.3h	0.36032412340360565	0.04278241669049441	black	4_RagTag	451878708	451883040	Similar to SCPL14: Serine carboxypeptidase-like 14 (Arabidopsis thaliana)
LOLMU_00013353	black	0.657168904580654	4.389292975527791e-5	R.vs.S_6h	0.360265540447824	0.042818660532365604	black	3_RagTag	285106102	285108679	Similar to YKT61: VAMP-like protein YKT61 (Arabidopsis thaliana)
LOLMU_00021938	black	0.5042445388761847	0.003253458912532449	R.vs.S	0.3601041909153753	0.04291861086666448	black	2_RagTag	360647065	360647797	Similar to DOF1.7: Dof zinc finger protein DOF1.7 (Arabidopsis thaliana)
LOLMU_00043793	black	0.47766798021198076	0.00569616464366315	R_0h.vs.3h	0.3599832770080252	0.042993635329165496	black	7_RagTag	237912703	237916925	Similar to PPP4R2r: Serine/threonine-protein phosphatase 4 regulatory subunit 2 (Drosophila melanogaster)
LOLMU_00024490	black	0.6942883308776034	1.0450259516833741e-5	S_0h.vs.3h	0.35993301430474056	0.043024853174768035	black	5_RagTag	161436360	161437430	Similar to QCR6-1: Cytochrome b-c1 complex subunit 6-1%2C mitochondrial (Arabidopsis thaliana)
LOLMU_00045395	black	0.7299285268886044	2.1274676973502913e-6	S_0h.vs.6h	0.3598643547601105	0.043067526549698656	black	scaffold_3	59388601	59392000	Similar to At2g21870: Probable ATP synthase 24 kDa subunit%2C mitochondrial (Arabidopsis thaliana)
LOLMU_00004162	black	0.7886341374738199	8.28549133531202e-8	R_0h.vs.3h	0.3596864100881984	0.04317828092497578	black	4_RagTag	222011000	222012745	Protein of unknown function
LOLMU_00019732	black	0.7691503327678072	2.6991127335531547e-7	R.vs.S_3h	0.35963188501497506	0.043212263487279926	black	2_RagTag	257186198	257190873	Similar to COX5B-2: Cytochrome c oxidase subunit 5b-2%2C mitochondrial (Arabidopsis thaliana)
LOLMU_00014688	black	0.6788042730162819	1.9491907453440885e-5	R_0h.vs.3h	0.35925267226990043	0.04344920000596377	black	3_RagTag	355682890	355683661	Similar to ATP6: ATP synthase small subunit 6-B%2C mitochondrial (Arabidopsis thaliana)
LOLMU_00001349	black	0.5212300848192172	0.0022207608835367485	R_0h.vs.6h	0.35858840533167236	0.04386675008224264	black	4_RagTag	71715290	71717964	Similar to EBS: Chromatin remodeling protein EBS (Arabidopsis thaliana)
LOLMU_00017597	black	0.6718496577743981	2.5486131462539113e-5	S_0h.vs.24h	0.35848342231936614	0.043933034259258666	black	2_RagTag	78142038	78145084	Similar to FRO1: NADH dehydrogenase [ubiquinone] iron-sulfur protein 4%2C mitochondrial (Arabidopsis thaliana)
LOLMU_00043178	black	0.5971339256239451	3.0856301507013436e-4	R.vs.S_24h	0.3583547460990534	0.0440143872493521	black	7_RagTag	204230252	204234712	Similar to MPC4: Mitochondrial pyruvate carrier 4 (Arabidopsis thaliana)
LOLMU_00001100	black	0.7544577719508369	6.11511836505284e-7	R.vs.S_6h	0.35813974464171516	0.04415058682642334	black	4_RagTag	60189741	60194781	Similar to SDH1: Succinate dehydrogenase [ubiquinone] flavoprotein subunit%2C mitochondrial (Oryza sativa subsp. japonica)
LOLMU_00043424	black	0.6740209442585134	2.345719531026756e-5	R.vs.S_24h	0.35802115118072514	0.04422585795274147	black	7_RagTag	215648130	215650187	Similar to SDH5: Succinate dehydrogenase subunit 5%2C mitochondrial (Oryza sativa subsp. japonica)
LOLMU_00043653	black	0.6833527854014843	1.62931861325777e-5	R.vs.S_24h	0.35790195126236973	0.044301617499038236	black	7_RagTag	227285768	227289275	Similar to DWF5: 7-dehydrocholesterol reductase (Arabidopsis thaliana)
LOLMU_00032691	black	0.5968692976300357	3.1096206923536204e-4	R.vs.S_6h	0.3578316084406379	0.04434637380724411	black	1_RagTag	282017517	282019834	Similar to GUX1: UDP-glucuronate:xylan alpha-glucuronosyltransferase 1 (Arabidopsis thaliana)
LOLMU_00000966	black	0.777367613816201	1.663875559793034e-7	Fvfm	0.35773549192889964	0.04440758739143774	black	4_RagTag	53102908	53106196	Similar to CAND2: Protein CANDIDATE G-PROTEIN COUPLED RECEPTOR 2 (Arabidopsis thaliana)
LOLMU_00031913	black	0.4723203510697627	0.0063426051814621	S_0h.vs.3h	0.35733644889290844	0.04466244905742957	black	1_RagTag	236541828	236548034	Similar to B3GALT8: Probable beta-1%2C3-galactosyltransferase 8 (Arabidopsis thaliana)
[truncated: 67,485 more rows]
